# Supplementary material for: High-dimensional analysis of 16 SARS-CoV-2 vaccine combinations reveals lymphocyte signatures correlating with immunogenicity
Source: Nat Immunol. 2023 Apr 24;24(6):941–54. doi: 10.1038/s41590-023-01499-w (PMC10232362; doi:10.1038/s41590-023-01499-w)
Supplement: Supplementary file 3 — T cell clusters and their correlation with the IFNγ ELISpot response as well as marker expression. [file 41590_2023_1499_MOESM3_ESM.xlsx]

## Sheet: Sheet1
				median intensity of normalized marker expression (range 0-1)
Cluster Name	rs	p-value	original_cluster	CD95	CD38	EOMES	TCF	GZMB	CD103	TIM3	CTLA4	TIGIT	CD27	CCR4	HLADR	CD69	KI67	CD127	CD8	PD1	CXCR3	TBET	CCR7	TCRGD	CD45RA	FOXP3	CD56	KLRG1	CD39	CD4
Naive CD4+ T cells.1	0.18869	0.00327702	1	0.0693997	0.197785	0.165866	0.328871	0.1015	0.0652226	0.193909	0.125897	0.0487276	0.613256	0.101295	0.112938	0.206936	0.0518126	0.20554	0.0609041	0.172985	0.168158	0.123926	0.459617	0.167115	0.495018	0.0759381	0.113845	0.0583923	0.193118	0.738898
CM CD4+ T cells.2	-0.104958	0.104076	2	0.0877158	0.179927	0.173333	0.409909	0.136866	0.0608214	0.161858	0.132243	0.0480569	0.601162	0.0918243	0.117287	0.189706	0.0559893	0.228802	0.0624017	0.19362	0.184896	0.11017	0.470373	0.170904	0.205754	0.0801271	0.118239	0.0640206	0.160039	0.716114
non-CD4+ CD8+ T cells Spike.1	0.250329	8.54134e-05	3	0.50694	0.792856	0.544564	0.490098	0.206137	0.0616325	0.50641	0.305226	0.214588	0.757152	0.10757	0.0934447	0.279346	0.384035	0.0787659	0.0559686	0.237138	0.136049	0.244331	0.190066	0.00463223	0.686032	0.150272	0.0952899	0.0372591	0.202237	0.119261
EM CD8+ T cells.9	0.0129945	0.840942	4	0.114667	0.107898	0.21522	0.325122	0.0822376	0.0754451	0.302233	0.108838	0.124967	0.627703	0.103215	0.101312	0.42453	0.0333494	0.250925	0.696195	0.170974	0.220867	0.177863	0.178262	0.163192	0.531114	0.0784791	0.0707923	0.0539027	0.264827	0.0760499
Naive CD8+ T cells.1	0.157037	0.0146727	5	0.0889864	0.133109	0.208133	0.382285	0.128159	0.0644469	0.302862	0.110237	0.0677303	0.6095	0.0940746	0.093833	0.168492	0.0376987	0.236977	0.680198	0.19615	0.213468	0.176535	0.421762	0.150462	0.592118	0.0911646	0.0951955	0.0615117	0.248063	0.0686941
EM CD4+ T cells.18	0.0384137	0.552873	6	0.0723801	0.13108	0.107393	0.248477	0.116879	0.0534461	0.154642	0.11136	0.0618628	0.477282	0.0766246	0.111898	0.199343	0.0452908	0.142769	0.0471167	0.18938	0.139501	0.0793468	0.217787	0.132153	0.170806	0.0647168	0.109158	0.0720733	0.106391	0.586737
CM CD4+ T cells.4	-0.0753436	0.243929	7	0.0386804	0.120787	0.104793	0.389544	0.157185	0.035916	0.160494	0.092398	0.0492867	0.385842	0.0710549	0.110199	0.165931	0.0494205	0.15523	0.0483945	0.219472	0.125694	0.0470035	0.460675	0.0991116	0.097975	0.0700623	0.105121	0.0740527	0.0673183	0.398059
non-CD4+ CD8+ T cells Spike.2	0.254339	6.50356e-05	8	0.157387	0.109942	0.214508	0.330672	0.133304	0.0452206	0.229071	0.118092	0.0604574	0.661891	0.123301	0.1009	0.185066	0.035533	0.28196	0.0462765	0.245437	0.341847	0.186379	0.223626	0.209081	0.483588	0.087111	0.0947069	0.108539	0.191568	0.0673162
CM CD4+ T cells Spike.1	0.26495	3.09383e-05	9	0.152642	0.545749	0.194864	0.350088	0.114092	0.068094	0.208027	0.171086	0.0538879	0.700307	0.105467	0.113498	0.219827	0.0540604	0.170859	0.0581153	0.191873	0.179934	0.133277	0.402497	0.163102	0.236862	0.0788487	0.11928	0.0496083	0.168629	0.738471
EM CD4+ T cells.1	-0.0385856	0.551097	10	0.355611	0.0976831	0.157055	0.277782	0.141095	0.0779055	0.141383	0.134494	0.0700359	0.540468	0.094488	0.102845	0.174568	0.0546229	0.36226	0.0601111	0.218214	0.264057	0.146836	0.183649	0.168105	0.063822	0.0897358	0.108866	0.0752241	0.159331	0.738272
EM CD4+ T cells.2	0.210067	0.00103498	11	0.136752	0.105202	0.0946702	0.200372	0.10467	0.0630431	0.166395	0.0983476	0.0727937	0.322373	0.085818	0.104105	0.215799	0.0446998	0.125214	0.0529073	0.208736	0.121669	0.155127	0.176312	0.125308	0.187836	-0.0106652	0.111189	0.10778	0.0862868	0.550154
CM CD8+ T cells.1	-0.0847611	0.189734	12	0.049863	0.117753	0.171217	0.394278	0.170538	0.0499254	0.204398	0.0994037	0.0612987	0.424996	0.0752529	0.103966	0.173792	0.0457068	0.170367	0.387683	0.227045	0.201547	0.0970879	0.313775	0.10021	0.277259	0.0790897	0.102158	0.0741893	0.102932	0.054543
EM CD8+ T cells.1	0.0769771	0.233827	13	0.349469	0.131114	0.268676	0.41619	0.182499	0.0635617	0.271831	0.142049	0.117642	0.562017	0.0714905	0.0994529	0.140487	0.0422727	0.341389	0.74288	0.242512	0.30193	0.243827	0.202604	0.191878	0.10588	0.101942	0.0962125	0.0720233	0.243839	0.0697311
EM CD8+ T cells.2	0.0415187	0.521218	14	0.249905	0.122835	0.243004	0.448351	0.184047	0.0660356	0.277876	0.13576	0.0888795	0.619057	0.0775531	0.08764	0.152128	0.0430002	0.362141	0.72605	0.217412	0.668305	0.24207	0.244943	0.213547	0.148439	0.108804	0.101285	0.0799326	0.237589	0.0803968
EM CD4+ T cells.3	-0.0923431	0.15296	15	0.543148	0.14553	0.22275	0.409848	0.169456	0.0725681	0.136797	0.167833	0.191157	0.585678	0.11418	0.0903247	0.199698	0.061811	0.198121	0.0665154	0.332572	0.199578	0.188445	0.236916	0.144631	0.0943339	0.0928247	0.119002	0.0635997	0.181034	0.748141
CM CD4+ T cells.1	0.0771447	0.232807	16	0.36315	0.142447	0.224815	0.407521	0.14737	0.0845076	0.146562	0.159291	0.0688731	0.726027	0.132482	0.111895	0.164151	0.0577468	0.430475	0.0666402	0.210646	0.209999	0.165332	0.446887	0.193892	0.0723137	0.104459	0.114004	0.0640475	0.203974	0.778484
EM CD4+ T cells.4	-0.0992872	0.124259	17	0.101807	0.162438	0.201344	0.377518	0.0966686	0.069772	0.168268	0.127297	0.117093	0.626339	0.104751	0.11564	0.557968	0.0499494	0.26241	0.0614308	0.177307	0.196584	0.138483	0.227545	0.175414	0.280734	0.0779681	0.110413	0.0574993	0.182758	0.719049
EM CD4+ T cells.5	-0.0205917	0.750454	18	0.496538	0.106397	0.160739	0.288674	0.195712	0.0858694	0.140821	0.14627	0.0541622	0.140415	0.0814807	0.0915243	0.162886	0.0631138	0.435954	0.0646736	0.23709	0.173141	0.16397	0.146563	0.150158	0.0775767	0.0966535	0.103403	0.0732524	0.162651	0.780552
non-CD4+ CD8+ T cells.1	-0.137056	0.0334475	19	0.0608701	0.106875	0.139461	0.361792	0.172809	0.0406357	0.154653	0.104235	0.0591417	0.25448	0.0718754	0.104461	0.169036	0.0483441	0.0996546	0.0552529	0.227299	0.138823	0.0543616	0.1427	0.0930668	0.0693302	0.0764724	0.104677	0.0836803	0.0753528	0.282552
EM CD8+ T cells.3	-0.00525735	0.935289	20	0.379647	0.150049	0.429819	0.426903	0.19066	0.0653077	0.249777	0.159586	0.148013	0.552939	0.0954974	0.0894861	0.158168	0.0399862	0.382431	0.775122	0.219812	0.395166	0.301488	0.232778	0.22004	0.223247	0.113593	0.0880393	0.403383	0.294709	0.0946821
EM CD8+ T cells neg.1	-0.208324	0.00114192	21	0.305581	0.149749	0.378813	0.325319	0.198389	0.0616056	0.20644	0.143268	0.132484	0.356882	0.0809977	0.0992955	0.168003	0.0408797	0.217522	0.507556	0.260326	0.21185	0.223179	0.133564	0.138749	0.136112	0.0974678	0.0949892	0.28929	0.170662	0.0599554
EM CD8+ T cells.4	-0.16751	0.00917758	22	0.474188	0.104514	0.169157	0.512238	0.233387	0.050835	0.238652	0.12419	0.0751212	0.381195	0.201649	0.0790426	0.133827	0.0543141	0.361957	0.66129	0.260031	0.0879918	0.197052	0.188521	0.125352	0.0807715	0.0957708	0.105578	0.0763941	0.18376	0.075409
EM CD8+ T cells.5	-0.000847503	0.989557	23	0.322896	0.168746	0.183251	0.465313	0.169544	0.729243	0.274936	0.141759	0.0975863	0.407395	0.16263	0.0768529	0.134223	0.0493699	0.423053	0.791936	0.294615	0.481303	0.230093	0.157091	0.183339	0.122099	0.138475	0.0755071	0.073478	0.235493	0.0550984
EM CD4+ T cells neg.1	-0.248028	9.96695e-05	24	0.41116	0.150362	0.190205	0.655266	0.329573	0.0618284	0.15254	0.142086	0.0496947	0.553339	0.126821	0.0977796	0.180817	0.0747877	0.376005	0.0798226	0.261514	0.23066	0.166883	0.283961	0.16209	0.0654552	0.104934	0.128313	0.0754744	0.169223	0.752317
EM CD4+ T cells.6	-0.0644317	0.319209	25	0.399251	0.115714	0.181888	0.427424	0.181469	0.070262	0.136835	0.142515	0.0505474	0.588562	0.412994	0.0907107	0.163713	0.0628783	0.426805	0.0652476	0.25536	0.154636	0.148298	0.337729	0.140985	0.0634702	0.0988892	0.131652	0.0657257	0.179615	0.783555
EM CD4+ T cells.7	0.0540177	0.403813	26	0.635739	0.272638	0.331757	0.389359	0.209313	0.0766129	0.147573	0.231512	0.291778	0.580108	0.0776946	0.105163	0.225971	0.106768	0.121417	0.0813562	0.918097	0.255631	0.258119	0.232001	0.133901	0.132418	0.114276	0.120482	0.0612488	0.22101	0.778808
CM CD4+ T cells neg.1	-0.215733	0.000747725	27	0.21819	0.137012	0.206672	0.275512	0.163526	0.109211	0.220894	0.140885	0.809809	0.511821	0.144362	0.0839355	0.159417	0.0476539	0.280347	0.0622683	0.236065	0.433873	0.147777	0.484419	0.144907	0.41137	0.0823148	0.108311	0.208095	0.224648	0.543572
Treg.1	-2.78643e-05	0.999657	28	0.667013	0.116707	0.214607	0.109277	0.190442	0.083025	0.145689	0.380906	0.222711	0.608979	0.299385	0.0649336	0.207686	0.0456578	0.0969983	0.0341832	0.237377	0.0743813	0.149613	0.150358	0.0800129	0.118495	0.615635	0.112714	0.0612775	0.26898	0.69233
Treg.2	-0.0217264	0.737194	29	0.37685	0.115561	0.185604	0.217407	0.154022	0.0645129	0.150904	0.248249	0.159552	0.610272	0.111341	0.0932523	0.195072	0.0429033	0.105857	0.0431175	0.204688	0.152545	0.118574	0.186454	0.146739	0.0912382	0.438967	0.112437	0.0676761	0.171302	0.648345
non-CD4+ CD8+ T cells.2	0.157535	0.0143573	30	0.263099	0.10037	0.412436	0.228293	0.193837	0.0663697	0.167595	0.130139	0.0717766	0.308004	0.120035	0.0945732	0.165039	0.0351744	0.428573	0.174289	0.175333	0.173042	0.212534	0.104678	0.163072	0.181147	0.0770966	0.111511	0.621095	0.141912	0.0886226
EM CD8+ T cells.6	-0.028542	0.659301	31	0.396943	0.202173	0.582233	0.367522	0.313687	0.0601099	0.24968	0.164247	0.207647	0.423992	0.0986463	0.0948398	0.171531	0.0370475	0.197003	0.68802	0.265721	0.214405	0.345444	0.204182	0.18425	0.222759	0.0974888	0.0862519	0.592774	0.267977	0.0765967
EMRA CD8+ T cells.1	0.0852755	0.187051	32	0.406514	0.162068	0.561518	0.345918	0.181615	0.067153	0.195593	0.175843	0.239215	0.458566	0.129726	0.0979761	0.20869	0.0317967	0.246333	0.770335	0.122089	0.251639	0.363701	0.216356	0.251325	0.369186	0.125531	0.0788245	0.53612	0.366687	0.127354
EM CD8+ T cells.7	0.00889171	0.890777	33	0.63508	0.574041	0.742441	0.262065	0.412829	0.0767927	0.266614	0.235741	0.182335	0.252213	0.080097	0.420798	0.253615	0.58066	0.124746	0.650896	0.247914	0.240661	0.511865	0.232297	0.113097	0.298066	0.178989	0.0783208	0.554368	0.273994	0.0923611
CD4+ CD8+ T cells.1	0.0657509	0.309381	34	0.343527	0.175089	0.405633	0.232568	0.377341	0.174392	0.201873	0.162309	0.186729	0.532499	0.205709	0.138265	0.181237	0.0691431	0.12939	0.337238	1	0.298366	0.421184	0.219809	0.0988272	0.28339	0.145191	0.0193194	0.413182	0.246163	0.310985
EM CD4+ T cells.8	0.0909139	0.159445	35	0.460643	0.121827	0.193478	0.350773	0.185971	0.094264	0.144245	0.15814	0.0522373	0.545764	0.0898134	0.0977664	0.141496	0.0651534	0.658572	0.0659462	0.224301	0.270029	0.17642	0.230545	0.188017	0.0777438	0.10676	0.103403	0.0718763	0.197526	0.828006
EM CD4+ T cells.9	-0.120451	0.061904	36	0.500222	0.136404	0.200895	0.467929	0.214107	0.0625387	0.132195	0.153745	0.0578995	0.533556	0.69478	0.0667624	0.18885	0.0749784	0.261975	0.0622259	0.32243	0.122923	0.164613	0.293657	0.0845913	0.0837007	0.103514	0.167011	0.0641188	0.186185	0.803705
EM CD4+ T cells neg.2	-0.347487	3.02479e-08	37	0.370402	0.0966021	0.119573	0.488988	0.238893	0.0556163	0.138697	0.114772	0.0526043	0.299179	0.13089	0.0930351	0.173775	0.0664589	0.258972	0.066697	0.260877	0.15568	0.119223	0.132563	0.11656	0.0505255	0.0904582	0.11962	0.0766901	0.108469	0.645377
Treg.3	0.0540576	0.403466	38	0.900737	0.247397	0.368736	0.103215	0.282601	0.106418	0.168674	0.731223	0.191051	0.491774	0.187197	0.33872	0.28418	0.535333	0.122014	0.0347406	0.244813	0.0196608	0.248513	0.20639	-0.0106652	0.219005	0.843937	0.0819235	0.0628103	0.455017	0.734822
EM CD8+ T cells.8	0.00301878	0.962816	39	0.579866	0.535982	0.523539	0.338483	0.372408	0.0904358	0.292733	0.263174	0.1377	0.398548	0.0747627	0.298599	0.247333	0.690033	0.14492	0.639686	0.330959	0.372194	0.484012	0.207146	0.107054	0.173949	0.208284	0.103671	0.0768959	0.300427	0.0828015
non-CD4+ CD8+ T cells.3	-0.108702	0.0922353	40	0.21754	0.183595	0.236758	0.142201	0.53964	0.0614504	0.263076	0.0898977	0.0759701	0.0950529	0.0767974	0.09869	0.139378	0.0334377	0.115548	0.303944	0.214896	0.115201	0.349636	0.0836712	0.118993	0.18935	0.0892576	0.114505	0.423311	0.0943523	0.0449387
EMRA CD8+ T cells.2	0.0398687	0.537924	41	0.331279	0.150172	0.530749	0.263441	0.322946	0.0590551	0.2687	0.133064	0.240185	0.107222	0.140024	0.074504	0.219254	0.0302481	0.137556	0.650039	0.115702	0.136779	0.416658	0.20434	0.167298	0.748508	0.112685	0.0840234	0.632493	0.372972	0.0952239
non-CD4+ CD8+ T cells.4	0.0402309	0.534234	42	0.364387	0.21175	0.618755	0.306485	0.318238	0.0572561	0.218096	0.158648	0.255076	0.412072	0.131475	0.103582	0.201917	0.035042	0.153994	0.133966	0.301462	0.200215	0.342748	0.180637	0.1733	0.18454	0.0777829	0.0815321	0.674087	0.203262	0.0693169
EMRA CD8+ T cells.3	0.0725736	0.261748	43	0.319158	0.122786	0.34791	0.149895	0.326104	0.07348	0.229906	0.135779	0.14002	0.117162	0.111128	0.10402	0.192333	0.0237219	0.135291	0.713966	0.100206	0.165112	0.396846	0.166645	0.235924	0.385344	0.11852	0.0920382	0.441938	0.314909	0.0968037
CM CD4+ T cells.3	-0.0323144	0.617654	44	0.375227	0.142003	0.215685	0.437067	0.163123	0.0792326	0.15013	0.155528	0.074548	0.661154	0.0975997	0.100389	0.176914	0.0614925	0.424808	0.0713345	0.226538	0.613696	0.19821	0.326293	0.209536	0.0719987	0.105781	0.115983	0.0660871	0.199722	0.781557
EM CD4+ T cells.10	-0.0761574	0.238858	45	0.559354	0.105578	0.151315	0.394518	0.211628	0.0755246	0.132223	0.139538	0.0522841	0.240243	0.430253	0.0725224	0.173915	0.0688528	0.377722	0.0657438	0.273231	0.114871	0.159686	0.204287	0.108457	0.0812757	0.095716	0.133364	0.0646067	0.172118	0.802575
EM CD4+ T cells.11	-0.0483308	0.455165	46	0.517918	0.162693	0.102428	0.30241	0.178643	0.794785	0.178827	0.148302	0.0484429	0.132807	0.361351	0.0891006	0.17816	0.0691096	0.298989	0.0547126	0.319732	0.198188	0.180368	0.122312	0.125295	0.126101	0.134815	0.099231	0.0813108	0.194923	0.76591
EM CD4+ T cells.12	0.0262237	0.685437	47	0.680833	0.373706	0.359774	0.26779	0.286322	0.100028	0.160705	0.382937	0.0795494	0.233648	0.110762	0.272679	0.271524	0.713601	0.144266	0.0634768	0.36426	0.252046	0.335252	0.20195	0.0785401	0.160982	0.206637	0.112481	0.0781003	0.217465	0.778296
EM CD4+ T cells.13	-0.215717	0.000748415	48	0.300895	0.13125	0.358522	0.122441	0.39468	0.0956885	0.145595	0.151341	0.0645971	0.0869715	0.108559	0.110006	0.202647	0.0478718	0.189547	0.0786744	0.146049	0.238338	0.374293	0.155642	0.219219	0.260798	0.111019	0.10927	0.583483	0.237196	0.775029
EM CD4+ T cells.14	-0.17774	0.0056576	49	0.27297	0.159872	0.256401	0.0997395	0.485595	0.0871	0.207585	0.124514	0.0454395	0.0928779	0.0801171	0.111192	0.160194	0.0435358	0.149755	0.0666046	0.223105	0.189974	0.378919	0.13456	0.182707	0.123833	0.0900495	0.102051	0.507535	0.170405	0.699864
non-CD4+ CD8+ T cells.5	-0.0361932	0.576072	50	0.315014	0.301915	0.339339	0.168549	0.610711	0.0687295	0.423929	0.110692	0.15099	0.0586463	0.110307	0.0889782	0.189042	0.0338077	0.141576	0.076844	0.226015	0.0814468	0.502694	0.185462	0.286629	0.598598	0.108952	0.23121	0.300865	0.199184	0.0468038
EMRA CD8+ T cells.4	-0.167207	0.00930648	51	0.257668	0.173449	0.469909	0.24022	0.405313	0.057523	0.214393	0.126912	0.138379	0.112712	0.0969647	0.0924226	0.170142	0.0365673	0.12784	0.431154	0.189029	0.147671	0.324829	0.108242	0.118704	0.371704	0.0959777	0.0918678	0.574858	0.150518	0.062153
EMRA CD8+ T cells.5	-0.106102	0.100338	52	0.380423	0.220365	0.494977	0.293096	0.543467	0.0766851	0.304889	0.153298	0.103106	0.0947156	0.106741	0.0867922	0.18113	0.0314059	0.154345	0.759759	0.130791	0.182889	0.461737	0.22111	0.21977	0.409462	0.13295	0.0832406	0.634881	0.321807	0.105533
CD103+ CD4+ T cells.1	-0.0117505	0.855995	53	0.236574	0.160299	0.241334	0.129053	0.193948	0.436419	0.134284	0.149708	0.0829977	0.497567	0.271823	0.148842	0.271156	0.130396	-0.0106652	0.191817	-0.0106652	0.286847	0.319916	0.141811	0.570647	0.35624	0.113896	0.228426	0.0945772	0.146115	0.855564
EM CD4+ T cells.15	-0.132655	0.0396135	54	0.371026	0.10151	0.249867	0.356815	0.191371	0.0866991	0.136144	0.144331	0.0540334	0.565116	0.0948653	0.0958805	0.178083	0.0642853	0.505089	0.0682858	0.200477	0.442674	0.191678	0.189951	0.203891	0.117606	0.097836	0.10159	0.471344	0.198646	0.818968
EM CD4+ T cells neg.3	-0.294252	3.35871e-06	55	0.440763	0.0852781	0.177551	0.410109	0.266393	0.0726599	0.131442	0.115408	0.0424754	0.272164	0.0856517	0.0854874	0.171758	0.066974	0.391482	0.0716165	0.234642	0.211078	0.160737	0.130067	0.148641	0.0915502	0.0830463	0.101338	0.453007	0.142743	0.781787
EM CD4+ T cells.16	-0.185435	0.00386651	56	0.290549	0.159797	0.344993	0.162305	0.483381	0.107478	0.192137	0.133452	0.0439501	0.0819653	0.103124	0.115626	0.188327	0.053537	0.212165	0.0880435	0.179352	0.241746	0.428306	0.167277	0.234106	0.206797	0.104585	0.586378	0.641297	0.238943	0.805067
EM CD4+ T cells.17	-0.128593	0.0461286	57	0.330897	0.184769	0.433696	0.190367	0.497184	0.0986163	0.194959	0.151913	0.0416253	0.0830947	0.0953425	0.104148	0.194125	0.0545683	0.248624	0.0766111	0.214379	0.240152	0.383789	0.172265	0.207651	0.139768	0.0884361	0.0990421	0.69222	0.22001	0.802683
EM CD8+ T cells.10	0.0272513	0.673804	58	0.317699	0.236862	0.255922	0.174769	0.586951	0.0739482	0.369389	0.11863	0.0896453	0.113904	0.0681021	0.106172	0.130632	0.0279837	0.114156	0.664435	0.216194	0.132265	0.454661	0.179981	0.186232	0.1831	0.111716	0.0953589	0.250251	0.225641	0.049336
EM CD8+ T cells.11	-0.0340212	0.599196	59	0.354402	0.232877	0.445627	0.228941	0.593103	0.0804521	0.334398	0.132395	0.085926	0.109249	0.0863146	0.0933591	0.136922	0.0291042	0.145908	0.687109	0.204969	0.156878	0.466992	0.203975	0.190732	0.208449	0.10745	0.091254	0.641163	0.247736	0.0616013
EM CD8+ T cells.12	0.000732617	0.990973	60	0.31233	0.167734	0.29343	0.163541	0.500044	0.0717062	0.298085	0.1195	0.0849837	0.10196	0.0851305	0.100416	0.143529	0.0258681	0.118108	0.679479	0.1715	0.146029	0.419211	0.169869	0.202891	0.262659	0.110462	0.0853203	0.485973	0.244753	0.0661291
CD56+ T cells.1	-0.009443	0.884051	61	0.330208	0.203279	0.424961	0.242962	0.532882	0.0777081	0.360865	0.117268	0.167737	0.0753979	0.129058	0.0811353	0.194889	0.0316825	0.137571	0.645479	0.146606	0.117898	0.508439	0.215365	0.182355	0.693734	0.126729	0.481082	0.595365	0.335196	0.0853349
EM CD4+ T cells.19	-0.135535	0.0354796	62	0.416849	0.100223	0.314227	0.23908	0.185193	0.0930867	0.12132	0.150143	0.0609158	0.140511	0.0801431	0.0912065	0.174509	0.0588093	0.496286	0.061211	0.198805	0.257378	0.195503	0.143473	0.179592	0.147328	0.0956389	0.0917208	0.513001	0.187608	0.794656
TCRgd.1	0.225404	0.000421072	63	0.294342	0.146384	0.499988	0.335505	0.28256	0.0671854	0.174406	0.154813	0.0700545	0.387184	0.161353	0.0813714	0.177764	0.0350067	0.372622	0.0385737	0.23465	0.331774	0.389966	0.196788	0.632847	0.176081	0.0703169	0.089628	0.781677	0.211102	0.069421
TCRgd.2	0.0357143	0.581134	64	0.146162	0.102168	0.298909	0.218712	0.313853	0.0574126	0.16239	0.10597	0.0705599	0.165142	0.106993	0.0951628	0.146897	0.0338842	0.172676	0.0442527	0.216904	0.19034	0.296666	0.0653706	0.364973	0.129542	0.0747149	0.102536	0.581145	0.103184	0.0474838
EMRA CD4+ T cells.1	-0.0284358	0.660491	65	0.288487	0.189269	0.347748	0.100984	0.562248	0.0973955	0.265292	0.114807	0.03826	0.0861318	0.10981	0.10127	0.207863	0.0446674	0.125231	0.0817891	0.162982	0.196078	0.427824	0.181476	0.185554	0.457043	0.092601	0.112484	0.637425	0.220165	0.756454
TCRgd.3	0.0667142	0.302331	66	0.232846	0.224966	0.305271	0.212364	0.566187	0.075152	0.328067	0.128524	0.0567372	0.0923579	0.138062	0.0947616	0.159243	0.026302	0.147433	0.0557474	0.231375	0.163451	0.543837	0.1826	0.52452	0.222109	0.0919045	0.237704	0.617942	0.185687	0.0576288
EMRA CD8+ T cells.6	0.0225958	0.727088	67	0.296003	0.202528	0.345189	0.172992	0.508641	0.0685972	0.348159	0.106423	0.132604	0.0874008	0.101263	0.0891152	0.173329	0.029119	0.118324	0.594856	0.175003	0.104765	0.437597	0.180645	0.152221	0.63499	0.104868	0.0954112	0.418637	0.268814	0.0547868
EMRA CD8+ T cells.7	-0.00431617	0.946855	68	0.368223	0.339	0.276839	0.242066	0.788316	0.0786421	0.49361	0.0986732	0.0560343	0.0534728	0.0782813	0.0831681	0.147743	0.0343298	0.128149	0.61961	0.198725	0.0864555	0.576079	0.227492	0.165868	0.491439	0.128756	0.123982	0.447843	0.228919	0.0690118
CD56+ T cells.2	0.000430396	0.994697	69	0.341465	0.147637	0.360944	0.240977	0.430764	0.0858354	0.26428	0.133084	0.134491	0.0993512	0.125431	0.102857	0.192175	0.0291592	0.144602	0.758713	0.0993766	0.191166	0.488151	0.196711	0.259376	0.45194	0.137594	0.64227	0.540232	0.359398	0.107993
CD56+ T cells.3	-0.0536268	0.407229	70	0.283801	0.164007	0.280374	0.193819	0.523715	0.0730728	0.292392	0.100468	0.0940723	0.0893222	0.0956868	0.101479	0.147535	0.0309979	0.12513	0.552857	0.183605	0.144745	0.443604	0.152695	0.178759	0.363552	0.106799	0.479505	0.530697	0.210514	0.0590246
EM CD8+ T cells Spike.1	0.280757	9.63561e-06	71	0.305538	0.0969418	0.47183	0.271021	0.193833	0.0671347	0.168667	0.144752	0.0795163	0.45324	0.137617	0.088247	0.153916	0.0332525	0.495944	0.546832	0.10651	0.17948	0.261595	0.137744	0.216726	0.265883	0.0882454	0.0951868	0.689962	0.212601	0.133062
EM CD8+ T cells Spike.2	0.257533	5.21792e-05	72	0.348332	0.116647	0.527201	0.263728	0.198604	0.0774839	0.162517	0.154417	0.083323	0.42941	0.155851	0.0924036	0.184892	0.031648	0.480579	0.534263	0.0837593	0.177083	0.326451	0.157325	0.241816	0.288712	0.103666	0.483946	0.720187	0.246817	0.146148
TCRgd Spike.1	0.224469	0.000445587	73	0.291009	0.0891276	0.46256	0.26334	0.199375	0.063955	0.106803	0.178421	0.123188	0.373837	0.189493	0.0777639	0.211363	0.0274731	0.352925	0.0433295	0.157424	0.333965	0.40054	0.200051	0.700989	0.326443	0.115787	0.114098	0.714732	0.287098	0.114126
TCRgd.4	0.198884	0.00191885	74	0.209771	0.116866	0.374209	0.235263	0.345951	0.0622617	0.183447	0.142166	0.0839346	0.203066	0.156574	0.0922435	0.179974	0.0284063	0.199007	0.0424519	0.200241	0.236142	0.430224	0.16083	0.566211	0.261992	0.0903967	0.100547	0.692497	0.204153	0.0709984
TCRgd.5	0.161282	0.0121694	75	0.23889	0.127105	0.351504	0.221527	0.364768	0.0730789	0.214828	0.138468	0.0950062	0.115994	0.167491	0.0953396	0.198952	0.0277017	0.183553	0.0623784	0.196329	0.219789	0.474564	0.180137	0.586648	0.314005	0.10737	0.521541	0.653503	0.247456	0.0794253
non-CD4+ CD8+ T cells.6	0.00900746	0.889364	76	0.329173	0.21228	0.512373	0.218067	0.444054	0.0605152	0.307924	0.121482	0.228241	0.0699575	0.142261	0.078943	0.219095	0.03273	0.142106	0.0687117	0.201793	0.109468	0.44172	0.187624	0.280469	0.699939	0.0921219	0.0973458	0.617647	0.254294	0.0590266
CD56+ T cells.4	0.0326974	0.613491	77	0.359189	0.256255	0.446955	0.220147	0.571638	0.0783423	0.386935	0.117201	0.18097	0.0557033	0.144327	0.0859915	0.210273	0.0337856	0.154367	0.078082	0.207452	0.104434	0.529958	0.214089	0.334131	0.659037	0.110561	0.528117	0.614262	0.265673	0.0644414
EMRA CD8+ T cells.8	-0.0119919	0.85307	78	0.337588	0.264406	0.592646	0.302063	0.564219	0.0703666	0.399576	0.131266	0.208269	0.0836936	0.12515	0.0697775	0.193456	0.0353429	0.143583	0.586295	0.189825	0.10555	0.499212	0.218174	0.141738	0.72307	0.105249	0.0971367	0.682385	0.28988	0.0675782
CD56+ T cells.5	-0.0425606	0.510807	79	0.356959	0.261111	0.336743	0.275863	0.697667	0.0908893	0.422787	0.108988	0.0831397	0.0696314	0.0990133	0.0931519	0.145974	0.0339741	0.139557	0.698522	0.182119	0.138191	0.576172	0.230814	0.216235	0.42639	0.136059	0.618241	0.598878	0.281163	0.0745736
CD56+ T cells.6	0.0443042	0.49363	80	0.315212	0.211471	0.222994	0.215973	0.546518	0.0822332	0.38682	0.112194	0.119513	0.0843529	0.0875306	0.10954	0.150501	0.0338919	0.125465	0.62986	0.195515	0.139963	0.510852	0.186212	0.212898	0.371272	0.122834	0.589178	0.12878	0.26465	0.0552984
