# Supplementary material for: High-dimensional analysis of 16 SARS-CoV-2 vaccine combinations reveals lymphocyte signatures correlating with immunogenicity
Source: Nat Immunol. 2023 Apr 24;24(6):941–54. doi: 10.1038/s41590-023-01499-w (PMC10232362; doi:10.1038/s41590-023-01499-w)
Supplement: Source Data Fig. 2 — Statistical source data. [file 41590_2023_1499_MOESM6_ESM.xlsx]

## Sheet: Fig. 2a
Anti-Spike RBD IgG
Data				Statistics - two-sided Wilcoxon test adjusted for multiple comparisons with the Benjamini Hochberg method, comparison of group1 and group2
Combination	Time	Anti-Spike RBD IgG (AU/ml)		Combination	group1	group2	n1	n2	p.adj
Sput_26+Ad5	1	10.2		AZD+AZD	1	2	41	35	1.2992e-13
Sput_26+Ad5	2	1766.4		AZD+AZD	1	3	41	30	2.802e-11
Sput_26+Ad5	3	2101.2		AZD+AZD	2	3	35	30	0.472
Sput_26+AZD	1	47.7		AZD+Ad5	1	2	20	18	2.60073e-10
Sput_26+AZD	2	250.1		AZD+Ad5	1	3	20	19	1.54667e-10
Sput_26+AZD	3	166.9		AZD+Ad5	2	3	18	19	0.369951
AZD+AZD	1	1.4		AZD+BBIBP	1	2	25	23	0.0315
AZD+AZD	2	134.1		AZD+BBIBP	1	3	25	20	0.0931765
AZD+AZD	3	90.3		AZD+BBIBP	2	3	23	20	0.483349
Sput_26+mRNA1273	1	151.4		AZD+Sput_26	1	2	29	28	8.736e-10
Sput_26+mRNA1273	2	15663.1		AZD+Sput_26	1	3	29	27	1.45129e-09
Sput_26+mRNA1273	3	14961.5		AZD+Sput_26	2	3	28	27	0.672
Sput_26+BBIBP	1	26.7		AZD+mRNA1273	1	2	32	29	2.60073e-10
Sput_26+BBIBP	2	88.4		AZD+mRNA1273	1	3	32	27	5.96571e-10
Sput_26+BBIBP	3	86		AZD+mRNA1273	2	3	29	27	0.048
AZD+Sput_26	1	371.5		BBIBP+AZD	1	2	25	22	1.75543e-11
AZD+Sput_26	2	3113.8		BBIBP+AZD	1	3	25	23	3.616e-12
AZD+Sput_26	3	6258.2		BBIBP+AZD	2	3	22	23	0.156973
Sput_26+Sput_5	1	36.5		BBIBP+BBIBP	1	2	40	26	5.52e-08
Sput_26+Sput_5	2	1231.3		BBIBP+BBIBP	1	3	40	26	4.2e-07
Sput_26+Sput_5	3	1433.1		BBIBP+BBIBP	2	3	26	26	0.260923
Sput_26+AZD	1	66.3		BBIBP+Sput_26	1	2	33	27	5.57538e-10
Sput_26+AZD	2	997.4		BBIBP+Sput_26	1	3	33	26	1.66232e-09
Sput_26+AZD	3	1142.3		BBIBP+Sput_26	2	3	27	26	0.154667
Sput_26+Sput_5	1	129.4		BBIBP+mRNA1273	1	2	30	27	3.616e-10
Sput_26+Sput_5	2	9905		BBIBP+mRNA1273	1	3	30	23	1.576e-09
Sput_26+Sput_5	3	12709.2		BBIBP+mRNA1273	2	3	27	23	0.229895
Sput_26+BBIBP	1	118.5		Sput_26+AZD	1	2	36	33	1.308e-09
Sput_26+BBIBP	2	856		Sput_26+AZD	1	3	36	31	1.2432e-08
Sput_26+BBIBP	3	965.1		Sput_26+AZD	2	3	33	31	0.626087
Sput_26+BBIBP	1	41.7		Sput_26+Ad5	1	2	29	27	6.528e-07
Sput_26+BBIBP	2	450.2		Sput_26+Ad5	1	3	29	26	5.58222e-06
Sput_26+BBIBP	3	649.4		Sput_26+Ad5	2	3	27	26	0.2616
BBIBP+AZD	1	2.4		Sput_26+BBIBP	1	2	34	34	0.00496552
BBIBP+AZD	2	118.1		Sput_26+BBIBP	1	3	34	34	0.0154839
BBIBP+AZD	3	177.1		Sput_26+BBIBP	2	3	34	34	0.491733
Sput_26+Sput_26	1	0		Sput_26+Sput_26	1	2	25	23	2.58286e-08
BBIBP+Sput_26	1	6.4		Sput_26+Sput_26	1	3	25	23	1.1687e-07
BBIBP+Sput_26	2	7400.8		Sput_26+Sput_26	2	3	23	23	0.983
BBIBP+Sput_26	3	7016.9		Sput_26+Sput_5	1	2	36	32	1.2992e-13
AZD+BBIBP	1	763.9		Sput_26+Sput_5	1	3	36	35	1.404e-13
AZD+BBIBP	2	770.6		Sput_26+Sput_5	2	3	32	35	0.490909
BBIBP+BBIBP	1	35.3		Sput_26+mRNA1273	1	2	42	39	1.5264e-13
BBIBP+BBIBP	2	590.6		Sput_26+mRNA1273	1	3	42	38	3.9408e-21
Sput_26+Sput_5	1	141		Sput_26+mRNA1273	2	3	39	38	0.008
Sput_26+Sput_5	2	3034.7		mRNA1273+mRNA1273	1	2	20	14	3.78462e-06
Sput_26+Sput_5	3	2305.6		mRNA1273+mRNA1273	1	3	20	12	2.91429e-05
AZD+AZD	1	303.2		mRNA1273+mRNA1273	2	3	14	12	0.154667
AZD+AZD	2	3880.3
AZD+AZD	3	2874
Sput_26+BBIBP	1	224.6
Sput_26+BBIBP	2	260.8
Sput_26+BBIBP	3	186.6
Sput_26+Sput_5	1	526.7
Sput_26+Sput_5	2	5472.3
Sput_26+Sput_5	3	7680.5
AZD+mRNA1273	1	163.9
BBIBP+Sput_26	1	80
BBIBP+Sput_26	2	20734.2
BBIBP+Sput_26	3	28504
Sput_26+Ad5	1	168.8
Sput_26+Ad5	2	4719.2
Sput_26+Ad5	3	3944.6
AZD+AZD	1	159.6
AZD+AZD	2	5234.6
AZD+AZD	3	2923.6
Sput_26+mRNA1273	1	133.6
Sput_26+mRNA1273	2	20186.4
Sput_26+mRNA1273	3	18048.5
Sput_26+mRNA1273	1	13.4
Sput_26+mRNA1273	2	29128
Sput_26+mRNA1273	3	17961
AZD+AZD	1	103.9
AZD+AZD	2	525.4
AZD+AZD	3	439.5
AZD+Sput_26	1	414.3
AZD+Sput_26	2	523.9
AZD+Sput_26	3	663.6
AZD+AZD	1	549.7
AZD+AZD	2	2357.6
AZD+AZD	3	1851.6
AZD+mRNA1273	1	4.5
AZD+mRNA1273	2	534.7
AZD+mRNA1273	3	364.7
Sput_26+mRNA1273	1	819.9
Sput_26+mRNA1273	2	15306
Sput_26+mRNA1273	3	9005.2
Sput_26+mRNA1273	1	37.5
Sput_26+mRNA1273	2	40000
Sput_26+mRNA1273	3	25680.8
AZD+AZD	1	413.2
AZD+AZD	2	1755.8
Sput_26+BBIBP	1	74.5
Sput_26+BBIBP	2	147.3
Sput_26+BBIBP	3	172.5
Sput_26+Ad5	1	12.1
Sput_26+Ad5	3	329.8
AZD+AZD	1	94.1
AZD+AZD	2	7752.2
AZD+AZD	1	14
AZD+AZD	2	554
AZD+AZD	3	858.6
Sput_26+mRNA1273	1	174.5
Sput_26+mRNA1273	2	15074.1
Sput_26+mRNA1273	3	12203.7
BBIBP+mRNA1273	1	1.2
BBIBP+mRNA1273	2	4840.3
BBIBP+mRNA1273	3	8172.9
AZD+AZD	1	93.3
AZD+AZD	2	3382.4
AZD+AZD	3	2879.1
AZD+AZD	1	40.7
AZD+AZD	2	2344.8
Sput_26+BBIBP	1	15
Sput_26+BBIBP	2	166.9
Sput_26+BBIBP	3	128.6
Sput_26+mRNA1273	1	378.8
Sput_26+mRNA1273	2	10511.1
Sput_26+mRNA1273	3	9285.8
AZD+BBIBP	1	73.1
BBIBP+AZD	1	9.6
BBIBP+AZD	3	2557.2
AZD+Sput_26	1	136.2
AZD+Sput_26	2	2636.8
AZD+Sput_26	3	2375.6
AZD+Sput_26	1	52
AZD+AZD	1	212
AZD+AZD	2	2566.2
Sput_26+mRNA1273	1	229.5
Sput_26+mRNA1273	2	38665.9
Sput_26+mRNA1273	3	22516.9
Sput_26+AZD	1	118.6
Sput_26+AZD	2	2622
Sput_26+AZD	3	5770.5
Sput_26+AZD	1	80.8
Sput_26+AZD	2	4113.6
Sput_26+AZD	3	3213.1
Sput_26+AZD	1	134.2
Sput_26+mRNA1273	1	89.8
Sput_26+mRNA1273	2	8750.8
Sput_26+mRNA1273	3	6690.5
AZD+mRNA1273	1	188.8
AZD+mRNA1273	2	21530.6
AZD+mRNA1273	3	16778.5
Sput_26+Sput_5	1	1690.8
Sput_26+Sput_5	2	12395
Sput_26+Sput_5	3	9495.6
BBIBP+mRNA1273	1	1729.4
BBIBP+mRNA1273	2	40000
Sput_26+AZD	1	254.4
Sput_26+AZD	2	3667.1
Sput_26+AZD	3	6344.9
AZD+Sput_26	1	150.8
AZD+Sput_26	2	3987.3
AZD+Sput_26	3	3750.6
Sput_26+BBIBP	1	51.3
Sput_26+BBIBP	2	195
Sput_26+BBIBP	3	178.6
Sput_26+mRNA1273	1	43.4
Sput_26+mRNA1273	2	15517.1
Sput_26+mRNA1273	3	10072.4
Sput_26+mRNA1273	1	416.9
Sput_26+mRNA1273	2	30509.2
Sput_26+mRNA1273	3	23771.4
Sput_26+AZD	1	471.1
Sput_26+AZD	2	1154.7
Sput_26+AZD	3	1321.8
Sput_26+mRNA1273	1	117.1
Sput_26+mRNA1273	2	15545.5
Sput_26+mRNA1273	3	11041.7
AZD+AZD	1	3450.7
Sput_26+BBIBP	1	272.9
Sput_26+BBIBP	2	479.4
Sput_26+BBIBP	3	338.4
AZD+AZD	1	330.8
Sput_26+Sput_5	1	1528.2
Sput_26+Sput_5	2	9376.2
Sput_26+Sput_5	3	5991.7
Sput_26+mRNA1273	1	493.1
Sput_26+mRNA1273	2	33080
Sput_26+mRNA1273	3	20366.8
Sput_26+mRNA1273	1	284
Sput_26+mRNA1273	2	16926.2
Sput_26+mRNA1273	3	11626.5
Sput_26+AZD	1	382.4
Sput_26+AZD	2	2560.1
Sput_26+AZD	3	4299.1
Sput_26+AZD	1	36.5
Sput_26+AZD	2	4701.7
Sput_26+Sput_5	1	1440.9
Sput_26+Sput_5	2	12577.4
Sput_26+Sput_5	3	9718.9
Sput_26+Ad5	1	226.4
Sput_26+Ad5	2	1198.7
Sput_26+Ad5	3	935
Sput_26+BBIBP	1	178.3
Sput_26+BBIBP	2	552
Sput_26+BBIBP	3	333.2
BBIBP+BBIBP	1	37.5
BBIBP+BBIBP	2	409.4
BBIBP+BBIBP	3	279.6
Sput_26+mRNA1273	1	273.3
Sput_26+mRNA1273	2	16279.6
Sput_26+mRNA1273	3	14091.9
AZD+AZD	1	140.8
AZD+AZD	2	2819.3
AZD+AZD	3	3979.9
Sput_26+AZD	1	48.1
Sput_26+AZD	2	2727.4
Sput_26+AZD	3	4178.8
Sput_26+mRNA1273	1	180.2
Sput_26+mRNA1273	1	116
BBIBP+mRNA1273	1	16.7
BBIBP+mRNA1273	2	4431.1
BBIBP+mRNA1273	3	2231.6
Sput_26+Sput_26	1	275.7
Sput_26+Sput_26	2	2255.4
Sput_26+Sput_26	3	2058.9
Sput_26+AZD	1	850.1
Sput_26+AZD	2	3393.9
Sput_26+AZD	3	3191
Sput_26+AZD	1	209.5
Sput_26+AZD	2	535.3
Sput_26+AZD	3	618.2
Sput_26+AZD	1	461.7
Sput_26+AZD	2	3841.8
Sput_26+AZD	3	2671.6
AZD+AZD	1	209.1
AZD+AZD	2	673.9
AZD+AZD	3	578.6
Sput_26+mRNA1273	1	491
Sput_26+mRNA1273	2	23400.9
Sput_26+mRNA1273	3	18373.4
BBIBP+Sput_26	1	1.8
BBIBP+Sput_26	2	2515.6
BBIBP+Sput_26	3	2212.8
Sput_26+Sput_26	1	211.3
Sput_26+Sput_26	2	1153.3
Sput_26+Sput_26	3	1048.3
Sput_26+Sput_26	1	176.1
Sput_26+Sput_26	2	598
Sput_26+Sput_26	3	625.6
mRNA1273+mRNA1273	1	1349.37
mRNA1273+mRNA1273	2	33393.6
mRNA1273+mRNA1273	3	20504.2
Sput_26+mRNA1273	1	142.4
Sput_26+mRNA1273	2	20796.6
Sput_26+mRNA1273	3	12750.9
BBIBP+BBIBP	1	64.7
BBIBP+BBIBP	3	481.5
AZD+AZD	1	6.6
Sput_26+Sput_5	1	92.5
Sput_26+Sput_5	2	2747.8
Sput_26+Sput_5	3	3356.9
AZD+Ad5	1	578.1
AZD+Ad5	2	3236.6
AZD+Ad5	3	2886.3
Sput_26+Sput_26	1	139.6
Sput_26+Sput_26	2	1344.9
Sput_26+Sput_26	3	2910.6
Sput_26+AZD	1	162.9
Sput_26+AZD	2	2062.4
Sput_26+AZD	3	1867.9
Sput_26+BBIBP	1	150.9
Sput_26+BBIBP	2	175.1
Sput_26+BBIBP	3	8856.9
Sput_26+BBIBP	1	1360.4
Sput_26+BBIBP	2	1610.1
Sput_26+BBIBP	3	1368.1
Sput_26+BBIBP	1	47
Sput_26+BBIBP	2	170.9
Sput_26+BBIBP	3	154.2
Sput_26+Sput_5	1	189.3
Sput_26+Sput_5	2	2414
Sput_26+Sput_5	3	1975.2
Sput_26+BBIBP	1	266.2
Sput_26+BBIBP	2	455.4
Sput_26+BBIBP	3	423.9
Sput_26+Sput_5	1	104.7
Sput_26+Sput_5	2	2054.6
Sput_26+Sput_5	3	1748.7
Sput_26+BBIBP	1	119.6
Sput_26+BBIBP	2	256.8
Sput_26+BBIBP	3	208.3
Sput_26+mRNA1273	1	845.5
Sput_26+mRNA1273	2	27711.9
Sput_26+AZD	1	67.8
Sput_26+AZD	2	874.5
Sput_26+AZD	3	575.4
Sput_26+Sput_5	1	504.9
Sput_26+Sput_5	2	24642.5
Sput_26+Sput_5	3	20242.2
Sput_26+Sput_5	1	188
Sput_26+Sput_5	2	3162.2
Sput_26+Sput_5	3	3579
Sput_26+Sput_5	1	226.7
Sput_26+Sput_5	2	733.1
Sput_26+Sput_5	3	680
Sput_26+mRNA1273	1	367.5
Sput_26+mRNA1273	2	19797
Sput_26+mRNA1273	3	12520.9
Sput_26+Sput_26	1	408.9
Sput_26+Sput_26	2	1930.7
Sput_26+Sput_26	3	1477
Sput_26+Sput_5	1	99.4
Sput_26+Sput_5	2	1781.3
Sput_26+Sput_5	3	1290.3
Sput_26+Sput_26	1	55.3
Sput_26+Sput_26	2	2680.2
Sput_26+Sput_26	3	1849.1
BBIBP+BBIBP	1	0
Sput_26+BBIBP	1	53.2
Sput_26+BBIBP	2	92.4
Sput_26+BBIBP	3	72.9
Sput_26+AZD	1	233.1
Sput_26+AZD	2	782.4
Sput_26+AZD	3	948.3
Sput_26+AZD	1	22.9
Sput_26+AZD	2	976.8
Sput_26+AZD	3	755.6
AZD+mRNA1273	1	132.3
AZD+mRNA1273	2	40000
Sput_26+AZD	1	172.8
Sput_26+AZD	2	1031.1
Sput_26+AZD	3	835.3
Sput_26+Sput_26	1	39.5
Sput_26+Sput_26	2	84.2
Sput_26+Sput_26	3	98.5
Sput_26+mRNA1273	1	359.8
Sput_26+mRNA1273	2	14968.8
Sput_26+mRNA1273	3	11413.2
Sput_26+Sput_26	1	777.2
Sput_26+Sput_26	2	1855.7
Sput_26+Sput_26	3	2015
Sput_26+AZD	1	24.9
Sput_26+AZD	2	128.8
Sput_26+AZD	3	111.4
Sput_26+AZD	1	173.3
Sput_26+AZD	2	1160.9
Sput_26+AZD	3	855.1
Sput_26+mRNA1273	1	270.3
Sput_26+mRNA1273	2	17175.5
Sput_26+mRNA1273	3	8581.6
Sput_26+Sput_5	1	37.6
Sput_26+Sput_5	2	3603.9
Sput_26+Sput_5	3	1929.2
Sput_26+BBIBP	1	609
Sput_26+BBIBP	2	775.1
Sput_26+BBIBP	3	503.3
BBIBP+Sput_26	1	13.3
BBIBP+Sput_26	2	38886.7
BBIBP+Sput_26	3	27466.8
AZD+Sput_26	1	43.2
AZD+Sput_26	2	4968.9
AZD+Sput_26	3	3615.4
Sput_26+BBIBP	1	348.9
Sput_26+BBIBP	2	603.6
Sput_26+BBIBP	3	404.3
Sput_26+AZD	1	274.4
Sput_26+AZD	2	856
Sput_26+AZD	3	697.7
Sput_26+BBIBP	1	12.2
Sput_26+BBIBP	2	128.4
Sput_26+BBIBP	3	115.3
Sput_26+mRNA1273	1	317.3
Sput_26+mRNA1273	2	12911.2
Sput_26+mRNA1273	3	9564.6
Sput_26+AZD	1	356.9
Sput_26+BBIBP	1	61.8
Sput_26+BBIBP	2	849.1
Sput_26+BBIBP	3	572.5
Sput_26+mRNA1273	1	682.2
Sput_26+mRNA1273	2	40000
Sput_26+mRNA1273	3	35394.9
Sput_26+AZD	1	168.8
Sput_26+AZD	2	475.2
Sput_26+AZD	3	697.7
BBIBP+BBIBP	1	0
Sput_26+mRNA1273	1	2.5
Sput_26+mRNA1273	2	503.3
Sput_26+mRNA1273	3	2388.9
Sput_26+Sput_5	1	283.6
Sput_26+Sput_5	2	977.8
Sput_26+Sput_5	3	755.6
Sput_26+Sput_5	1	137.4
Sput_26+Sput_5	2	2383.6
Sput_26+Sput_5	3	2550
Sput_26+mRNA1273	1	357.8
Sput_26+mRNA1273	2	21102.6
Sput_26+mRNA1273	3	13988.5
Sput_26+Sput_5	1	460.1
Sput_26+Sput_5	2	9579
Sput_26+Sput_5	3	5793.3
Sput_26+mRNA1273	1	2777.9
Sput_26+mRNA1273	2	30311.4
Sput_26+mRNA1273	3	20648.9
Sput_26+AZD	1	348.1
Sput_26+AZD	2	2721.5
Sput_26+AZD	3	3025.9
AZD+BBIBP	1	421.7
AZD+BBIBP	2	388.9
AZD+BBIBP	3	293.8
Sput_26+Sput_26	1	67.5
Sput_26+Sput_26	2	259.9
Sput_26+Sput_26	3	171.1
Sput_26+Sput_26	1	96.6
Sput_26+Sput_26	2	2461.8
Sput_26+Sput_26	3	1905.9
Sput_26+mRNA1273	1	124.6
Sput_26+mRNA1273	2	9352.5
Sput_26+mRNA1273	3	5665.5
Sput_26+Sput_26	1	526.9
Sput_26+Sput_26	2	877.6
Sput_26+Sput_26	3	659.7
AZD+Ad5	1	377.4
AZD+Ad5	2	2907.2
AZD+Ad5	3	1871.9
Sput_26+BBIBP	1	4912.4
Sput_26+BBIBP	2	4854.4
Sput_26+BBIBP	3	3827.8
Sput_26+AZD	1	972.9
Sput_26+AZD	2	3440.4
Sput_26+AZD	3	2673.7
AZD+BBIBP	1	71.7
AZD+BBIBP	2	542.2
AZD+BBIBP	3	373.3
Sput_26+mRNA1273	1	287.1
Sput_26+mRNA1273	2	33035.3
Sput_26+mRNA1273	3	19645.8
mRNA1273+mRNA1273	1	11064.6
mRNA1273+mRNA1273	2	40000
Sput_26+AZD	1	866.3
Sput_26+AZD	2	3767.3
Sput_26+AZD	3	1403
Sput_26+AZD	1	121.7
Sput_26+AZD	2	2222.4
Sput_26+AZD	3	2840.4
Sput_26+mRNA1273	1	83.8
Sput_26+Sput_26	1	279.9
Sput_26+Sput_26	2	3165.3
Sput_26+Sput_26	3	2722.9
AZD+mRNA1273	1	41.8
AZD+mRNA1273	2	4554.2
AZD+mRNA1273	3	3701.3
AZD+Sput_26	1	662.2
AZD+Sput_26	2	951.3
AZD+Sput_26	3	795
AZD+mRNA1273	1	265.4
AZD+mRNA1273	2	23826.4
AZD+mRNA1273	3	14717.4
Sput_26+Sput_5	1	112.3
Sput_26+Sput_5	2	2388.3
Sput_26+Sput_5	3	2513.1
Sput_26+AZD	1	404.2
Sput_26+AZD	2	3551.5
Sput_26+AZD	3	2466.7
Sput_26+Sput_26	1	198.6
Sput_26+Sput_26	2	4824.4
Sput_26+Sput_26	3	3003.5
AZD+Sput_26	1	67.3
AZD+Sput_26	2	4799.2
AZD+Sput_26	3	4323.2
Sput_26+AZD	1	151.3
Sput_26+AZD	2	1336.4
Sput_26+AZD	3	1403
Sput_26+mRNA1273	1	2791.7
Sput_26+mRNA1273	2	30948.1
Sput_26+mRNA1273	3	28858.6
AZD+mRNA1273	1	2.4
AZD+mRNA1273	2	415
AZD+mRNA1273	3	751.8
Sput_26+Sput_5	1	342.2
Sput_26+Sput_5	2	3087.9
Sput_26+Sput_5	3	1729.3
Sput_26+mRNA1273	1	413.4
Sput_26+mRNA1273	2	24111.9
Sput_26+mRNA1273	3	14935.6
AZD+mRNA1273	1	369.1
AZD+mRNA1273	2	10146
AZD+mRNA1273	3	6118.7
BBIBP+Sput_26	1	7205.5
BBIBP+Sput_26	2	11998
BBIBP+Sput_26	3	10074.1
Sput_26+Ad5	1	12.1
Sput_26+Ad5	2	2201.6
Sput_26+Ad5	3	1146.5
AZD+Sput_26	1	1291.8
AZD+Sput_26	2	6359.9
AZD+Sput_26	3	8253.9
AZD+AZD	1	74.7
AZD+AZD	2	443.5
AZD+AZD	3	408.2
Sput_26+BBIBP	1	348.7
Sput_26+BBIBP	2	757.2
Sput_26+BBIBP	3	465.1
AZD+Sput_26	1	138
AZD+Sput_26	2	2313.5
AZD+Sput_26	3	2428.6
Sput_26+AZD	1	350
Sput_26+AZD	2	5279.4
Sput_26+AZD	3	4251.9
Sput_26+BBIBP	1	527.6
Sput_26+BBIBP	2	748.5
Sput_26+BBIBP	3	546.1
Sput_26+BBIBP	1	619.6
Sput_26+BBIBP	2	675.3
Sput_26+BBIBP	3	568
Sput_26+Sput_26	1	85.4
Sput_26+Sput_26	2	4536.9
Sput_26+Sput_26	3	6174.8
Sput_26+mRNA1273	1	376.8
Sput_26+mRNA1273	2	14618
Sput_26+mRNA1273	3	9346
Sput_26+BBIBP	1	5.1
Sput_26+BBIBP	2	64.7
Sput_26+BBIBP	3	43.6
Sput_26+BBIBP	1	114.4
Sput_26+BBIBP	2	341.8
Sput_26+BBIBP	3	226.7
Sput_26+Sput_26	1	411.8
Sput_26+Sput_26	2	2560
Sput_26+Sput_26	3	2446.3
Sput_26+Sput_26	1	67.1
Sput_26+Sput_26	2	1030.5
Sput_26+Sput_26	3	673.1
Sput_26+Ad5	1	96.2
Sput_26+Ad5	2	2133.8
Sput_26+Ad5	3	2189.9
AZD+mRNA1273	1	885.9
AZD+mRNA1273	2	40000
AZD+mRNA1273	3	36605.3
Sput_26+Ad5	1	196.7
Sput_26+Ad5	2	4171.9
Sput_26+Ad5	3	3228.2
Sput_26+Sput_5	1	347
Sput_26+Sput_5	2	5180.1
Sput_26+Sput_5	3	3711.3
AZD+Sput_26	1	85.6
AZD+Sput_26	2	535.9
AZD+Sput_26	3	660.8
Sput_26+Sput_5	1	1355.4
Sput_26+Sput_5	2	1620.4
Sput_26+Sput_5	3	1559
Sput_26+BBIBP	1	393.9
Sput_26+BBIBP	2	512.6
Sput_26+BBIBP	3	395.7
Sput_26+BBIBP	1	65.2
Sput_26+BBIBP	2	80.3
Sput_26+BBIBP	3	85.9
BBIBP+Sput_26	1	11.7
BBIBP+Sput_26	2	14755.5
Sput_26+Ad5	1	270.5
Sput_26+Ad5	2	3971.2
Sput_26+Ad5	3	5193.6
AZD+AZD	1	423.5
AZD+AZD	2	1200.6
AZD+AZD	3	930.1
Sput_26+BBIBP	1	85.3
Sput_26+BBIBP	2	273
Sput_26+BBIBP	3	218.9
AZD+AZD	1	132.6
AZD+AZD	2	849.2
AZD+AZD	3	623.3
AZD+mRNA1273	1	559.3
AZD+mRNA1273	2	40000
AZD+mRNA1273	3	40000
AZD+AZD	1	110.3
AZD+AZD	2	787.7
AZD+AZD	3	1239
Sput_26+mRNA1273	1	684.2
Sput_26+mRNA1273	2	17855.1
Sput_26+mRNA1273	3	13508.7
Sput_26+Sput_5	1	988.5
Sput_26+Sput_5	2	3827.7
Sput_26+Sput_5	3	3410.7
Sput_26+BBIBP	1	385.1
Sput_26+BBIBP	2	384.7
Sput_26+BBIBP	3	321.7
Sput_26+Sput_5	1	353.3
Sput_26+Sput_5	3	2274
Sput_26+Ad5	1	1650
Sput_26+Ad5	2	4316.3
Sput_26+Ad5	3	3236
Sput_26+Sput_5	1	82
Sput_26+Sput_5	3	4634.3
Sput_26+Sput_5	1	23.1
Sput_26+Sput_5	2	506.9
Sput_26+Sput_5	3	464.9
Sput_26+Ad5	1	74.5
Sput_26+Ad5	2	10304.9
Sput_26+Ad5	3	6825.3
BBIBP+Sput_26	1	3.7
BBIBP+Sput_26	2	6154
BBIBP+Sput_26	3	5806.7
Sput_26+Sput_5	1	171.3
Sput_26+Sput_5	2	1026.5
Sput_26+Sput_5	3	1117
BBIBP+BBIBP	1	45
BBIBP+BBIBP	3	2414.3
AZD+BBIBP	1	426.1
AZD+BBIBP	2	401.6
AZD+BBIBP	3	420.8
Sput_26+Sput_5	1	134.2
Sput_26+Sput_5	2	3671.5
Sput_26+Sput_5	3	3077.2
AZD+AZD	1	513.7
AZD+AZD	2	28898
AZD+AZD	3	16881.8
Sput_26+Ad5	1	123.9
Sput_26+Ad5	2	2904.5
Sput_26+Ad5	3	2546.5
AZD+mRNA1273	1	192
AZD+mRNA1273	2	23392.2
AZD+mRNA1273	3	11243.6
Sput_26+Ad5	1	110.6
Sput_26+Ad5	2	801.3
Sput_26+Ad5	3	678.1
AZD+mRNA1273	1	651.9
AZD+mRNA1273	2	17342.2
AZD+mRNA1273	3	12855.9
Sput_26+mRNA1273	1	82.8
Sput_26+mRNA1273	2	15811.9
Sput_26+mRNA1273	3	10451
AZD+AZD	1	172.9
AZD+AZD	2	6388
AZD+AZD	3	4181.2
AZD+Sput_26	1	86.4
AZD+Sput_26	2	1005.1
AZD+Sput_26	3	787.1
AZD+Sput_26	1	249.3
AZD+Sput_26	2	3752
AZD+Sput_26	3	4384.9
Sput_26+Sput_5	1	81.7
Sput_26+Sput_5	2	2615.9
Sput_26+Sput_5	3	2119.1
AZD+mRNA1273	1	129.4
AZD+mRNA1273	2	7797.5
AZD+mRNA1273	3	5216.8
Sput_26+Sput_26	1	224.9
Sput_26+Sput_26	2	2006.2
Sput_26+Sput_26	3	1658.3
Sput_26+mRNA1273	1	153
Sput_26+mRNA1273	2	6064.1
Sput_26+mRNA1273	3	3188.1
Sput_26+Sput_26	1	480.7
Sput_26+Sput_26	2	934.1
Sput_26+Sput_26	3	677.9
AZD+AZD	1	26.5
Sput_26+AZD	1	106.3
Sput_26+AZD	2	687
Sput_26+AZD	3	557.4
AZD+AZD	1	98.5
AZD+AZD	2	1434.8
AZD+AZD	3	1773.6
Sput_26+mRNA1273	1	251.8
Sput_26+mRNA1273	2	25585.7
Sput_26+mRNA1273	3	17684
AZD+AZD	1	100.3
AZD+AZD	2	1187.6
AZD+AZD	3	898.9
AZD+Sput_26	1	343.2
AZD+Sput_26	2	485.3
AZD+Sput_26	3	493.1
AZD+AZD	1	23.9
AZD+AZD	2	803
AZD+AZD	3	1223.4
Sput_26+AZD	1	118.6
Sput_26+AZD	2	2963.6
Sput_26+AZD	3	1720.7
AZD+AZD	1	678.9
AZD+AZD	2	9818.7
AZD+AZD	3	5641.4
Sput_26+Sput_5	1	46.2
Sput_26+Sput_5	3	358.9
Sput_26+mRNA1273	1	225.8
Sput_26+mRNA1273	2	9173.1
Sput_26+mRNA1273	3	17212
AZD+mRNA1273	1	30
AZD+mRNA1273	2	4659.8
AZD+mRNA1273	3	3930.5
AZD+Sput_26	1	158.8
AZD+Sput_26	2	2547.5
AZD+BBIBP	1	214.2
AZD+BBIBP	2	294
AZD+BBIBP	3	367
Sput_26+BBIBP	1	362.4
Sput_26+BBIBP	2	608
Sput_26+BBIBP	3	500.6
AZD+AZD	1	123.9
AZD+AZD	2	677
AZD+AZD	3	544
BBIBP+Sput_26	1	19.9
BBIBP+Sput_26	2	32591.9
BBIBP+Sput_26	3	26145
AZD+Sput_26	1	122.4
AZD+Sput_26	2	3821.1
AZD+Sput_26	3	2588.1
AZD+Sput_26	1	78.2
AZD+Sput_26	2	3931.8
AZD+Sput_26	3	1252.5
AZD+mRNA1273	1	528.6
AZD+mRNA1273	2	40000
AZD+mRNA1273	3	34702.4
AZD+Ad5	1	8.2
AZD+AZD	1	326.6
AZD+AZD	2	2515.6
AZD+AZD	3	2127.8
AZD+BBIBP	1	1211.4
AZD+BBIBP	2	2070.2
Sput_26+AZD	1	696.2
AZD+mRNA1273	1	155.7
AZD+mRNA1273	2	31097.5
AZD+mRNA1273	3	17367.7
AZD+BBIBP	1	82.9
AZD+BBIBP	2	1562.9
AZD+BBIBP	3	1069.7
AZD+mRNA1273	1	97.2
AZD+mRNA1273	2	10179.9
AZD+mRNA1273	3	5661.8
AZD+BBIBP	1	443.4
AZD+BBIBP	2	526.3
AZD+BBIBP	3	503.7
AZD+AZD	1	197.4
AZD+AZD	2	549.9
AZD+AZD	3	598.3
AZD+Ad5	1	247.2
AZD+Ad5	2	12553.4
AZD+Ad5	3	8722.8
AZD+BBIBP	1	276.6
AZD+BBIBP	2	495.5
AZD+BBIBP	3	493.7
AZD+Sput_26	1	279.3
AZD+Sput_26	2	753.4
AZD+Sput_26	3	573.2
AZD+AZD	1	284.8
AZD+AZD	2	1168.8
AZD+AZD	3	876.5
AZD+AZD	1	55.3
AZD+AZD	2	379.6
AZD+AZD	3	364.7
BBIBP+BBIBP	1	25
BBIBP+BBIBP	2	979.8
BBIBP+BBIBP	3	603.1
Sput_26+Sput_26	1	195
Sput_26+Sput_26	2	610.4
Sput_26+Sput_26	3	549.1
AZD+Sput_26	1	240.8
AZD+Sput_26	2	3348.9
AZD+Sput_26	3	3646.2
AZD+mRNA1273	1	321.8
AZD+AZD	1	454.5
AZD+AZD	3	2422.3
Sput_26+mRNA1273	1	339.4
Sput_26+mRNA1273	2	16548.2
Sput_26+mRNA1273	3	10466.4
Sput_26+Ad5	1	3532
Sput_26+Ad5	2	4772.9
Sput_26+Ad5	3	4703.5
Sput_26+Sput_5	1	22
Sput_26+Sput_5	2	1607.9
Sput_26+Sput_5	3	1929.4
AZD+Ad5	1	60.4
AZD+Ad5	2	6146.9
AZD+Ad5	3	4155.9
AZD+mRNA1273	1	84.6
AZD+mRNA1273	2	16865.7
AZD+mRNA1273	3	10233
AZD+AZD	1	382.8
AZD+AZD	2	3052.9
AZD+Sput_26	1	123.2
AZD+Sput_26	2	1909.6
AZD+Sput_26	3	1596.6
AZD+mRNA1273	1	801.6
AZD+mRNA1273	2	22881.3
AZD+mRNA1273	3	14727.8
AZD+BBIBP	1	60.1
AZD+BBIBP	2	161.2
AZD+BBIBP	3	114.9
Sput_26+Sput_26	1	229.4
Sput_26+Sput_26	2	3776.6
Sput_26+Sput_26	3	3287.6
AZD+Ad5	1	424.4
AZD+Ad5	2	8466.5
AZD+Ad5	3	6765.6
AZD+Sput_26	1	305.6
AZD+Sput_26	2	1754.7
AZD+Sput_26	3	1817.6
AZD+Sput_26	1	84.9
AZD+Sput_26	2	3546.7
AZD+Sput_26	3	3812.5
AZD+AZD	1	308.8
AZD+AZD	2	1544.9
AZD+AZD	3	1075.1
BBIBP+Sput_26	1	2155.6
BBIBP+Sput_26	3	5001.6
AZD+BBIBP	1	914.2
AZD+BBIBP	2	1205.3
AZD+BBIBP	3	1007.3
Sput_26+BBIBP	1	804.2
Sput_26+BBIBP	2	912.5
Sput_26+BBIBP	3	926.3
AZD+BBIBP	1	583.4
AZD+BBIBP	2	1171.3
AZD+BBIBP	3	728
AZD+mRNA1273	1	115.3
AZD+mRNA1273	2	18072.6
AZD+mRNA1273	3	13950.8
BBIBP+Sput_26	1	526.2
BBIBP+Sput_26	2	13157.7
BBIBP+Sput_26	3	11368.8
AZD+BBIBP	1	184.3
AZD+BBIBP	2	395.3
AZD+BBIBP	3	287.8
AZD+mRNA1273	1	80.6
AZD+mRNA1273	2	19753.7
AZD+mRNA1273	3	17243.7
AZD+BBIBP	1	544.9
AZD+BBIBP	2	1157.9
AZD+BBIBP	3	959.5
Sput_26+Sput_5	1	466.5
Sput_26+Sput_5	2	746.7
Sput_26+Sput_5	3	688.2
Sput_26+Ad5	1	321.4
Sput_26+Ad5	2	5688.1
Sput_26+Ad5	3	3445.4
AZD+BBIBP	1	169
mRNA1273+mRNA1273	1	2358.2
mRNA1273+mRNA1273	2	27404.2
mRNA1273+mRNA1273	3	16311.8
BBIBP+Sput_26	1	28.3
BBIBP+Sput_26	3	4256.4
BBIBP+BBIBP	1	37.4
BBIBP+BBIBP	2	9213.3
BBIBP+BBIBP	3	5037.9
AZD+mRNA1273	1	417.9
AZD+mRNA1273	2	21401.1
AZD+mRNA1273	3	12900.9
AZD+Sput_26	1	123.2
AZD+Sput_26	2	2867.4
AZD+Sput_26	3	1967.6
BBIBP+BBIBP	1	0
BBIBP+BBIBP	2	262.7
BBIBP+BBIBP	3	238
Sput_26+AZD	1	168.1
Sput_26+AZD	2	509.5
Sput_26+AZD	3	406.3
BBIBP+Sput_26	1	13.4
BBIBP+Sput_26	2	3201.7
BBIBP+Sput_26	3	2789.9
AZD+AZD	1	540.4
AZD+mRNA1273	1	139.1
AZD+mRNA1273	2	28752
AZD+Sput_26	1	50
AZD+Sput_26	2	665.4
AZD+Sput_26	3	565.4
Sput_26+mRNA1273	1	218.9
Sput_26+mRNA1273	2	11951.9
Sput_26+mRNA1273	3	6272.7
AZD+BBIBP	1	57.4
AZD+BBIBP	2	1011.4
AZD+BBIBP	3	612.3
AZD+Sput_26	1	172.6
AZD+Sput_26	2	4831.8
AZD+Sput_26	3	8480.1
AZD+mRNA1273	1	365.7
AZD+mRNA1273	2	40000
AZD+mRNA1273	3	30954.8
mRNA1273+mRNA1273	1	1657.4
AZD+BBIBP	1	228.5
AZD+BBIBP	2	267.8
AZD+BBIBP	3	178
AZD+Sput_26	1	80.9
AZD+Sput_26	2	4305.5
AZD+Sput_26	3	3119
AZD+BBIBP	1	328.3
AZD+BBIBP	2	308.1
AZD+BBIBP	3	254.4
AZD+AZD	1	116.3
AZD+AZD	2	1894.4
AZD+AZD	3	3866.6
AZD+BBIBP	1	37.8
AZD+BBIBP	2	85.6
AZD+Sput_26	1	254.9
AZD+Sput_26	2	3264.2
AZD+Sput_26	3	2851.8
AZD+AZD	1	64.4
AZD+AZD	2	891.8
AZD+AZD	3	493.8
AZD+Ad5	1	155.5
AZD+Ad5	2	4121
AZD+Ad5	3	3929.1
AZD+Ad5	1	180.3
AZD+Ad5	2	6808.7
AZD+Ad5	3	6797.5
AZD+Ad5	1	529.3
AZD+Ad5	2	10901.3
AZD+Ad5	3	5559
AZD+Sput_26	1	192
AZD+Sput_26	2	11456
AZD+Sput_26	3	6939.3
BBIBP+Sput_26	1	0
BBIBP+Sput_26	2	1151.5
BBIBP+Sput_26	3	1467.3
Sput_26+BBIBP	1	273
Sput_26+BBIBP	2	539.2
Sput_26+BBIBP	3	407.5
BBIBP+BBIBP	1	1235.6
BBIBP+BBIBP	2	1470.5
BBIBP+BBIBP	3	963.7
BBIBP+BBIBP	1	190.9
BBIBP+BBIBP	2	194.9
BBIBP+BBIBP	3	208.1
AZD+Ad5	1	156.4
AZD+Ad5	2	3897.6
AZD+Ad5	3	3915.5
AZD+mRNA1273	1	394.1
AZD+mRNA1273	2	40000
AZD+mRNA1273	3	20731.5
AZD+mRNA1273	1	126.9
AZD+mRNA1273	2	16538.3
AZD+mRNA1273	3	8018.3
Sput_26+Sput_26	1	234.7
Sput_26+Sput_26	2	1475.5
Sput_26+Ad5	1	328.7
Sput_26+Ad5	2	1069.1
Sput_26+Ad5	3	888.4
AZD+BBIBP	1	2468.2
AZD+BBIBP	2	1955.4
AZD+BBIBP	3	1373.7
AZD+BBIBP	1	459.5
AZD+BBIBP	2	6350.7
AZD+BBIBP	3	4258.2
AZD+mRNA1273	1	74.1
AZD+mRNA1273	2	15109.5
AZD+mRNA1273	3	7952.1
BBIBP+BBIBP	1	12.9
BBIBP+BBIBP	2	90.9
BBIBP+BBIBP	3	108.4
AZD+Ad5	1	260.9
AZD+Ad5	2	7073.1
AZD+Ad5	3	4498.2
AZD+Ad5	1	323.8
AZD+Ad5	3	4183.3
AZD+Ad5	1	89.9
AZD+Ad5	2	3885.8
AZD+Ad5	3	2233.3
AZD+mRNA1273	1	365.1
AZD+mRNA1273	2	27689.8
AZD+mRNA1273	3	17682
BBIBP+mRNA1273	1	28
BBIBP+mRNA1273	2	40000
BBIBP+mRNA1273	3	40000
AZD+BBIBP	1	3935.7
AZD+BBIBP	2	6857.1
AZD+BBIBP	3	5485.9
Sput_26+BBIBP	1	216.9
Sput_26+BBIBP	2	419.3
Sput_26+BBIBP	3	375.8
Sput_26+Sput_5	1	181.7
Sput_26+Sput_5	2	1268.5
Sput_26+Sput_5	3	1044.3
BBIBP+AZD	1	241.8
BBIBP+AZD	2	2444.1
BBIBP+AZD	3	1876.9
AZD+Ad5	1	164.1
AZD+Ad5	2	2074.1
AZD+Ad5	3	1445.4
mRNA1273+mRNA1273	1	2851.8
mRNA1273+mRNA1273	2	38718.1
Sput_26+Ad5	1	45.5
Sput_26+AZD	1	1353
Sput_26+AZD	2	4513.9
Sput_26+AZD	3	2868.6
Sput_26+Ad5	1	235.1
Sput_26+Ad5	2	1235.9
Sput_26+Ad5	3	1143.5
AZD+Ad5	1	829.8
AZD+Ad5	2	3345.8
AZD+Ad5	3	2424.5
Sput_26+Ad5	1	130.4
Sput_26+Ad5	2	475.8
Sput_26+Ad5	3	427.3
Sput_26+Ad5	1	423.8
Sput_26+Ad5	2	1764.3
Sput_26+Ad5	3	2142.2
Sput_26+Ad5	1	345.7
Sput_26+Ad5	2	598.3
Sput_26+Ad5	3	485.5
Sput_26+Ad5	1	551.3
Sput_26+Ad5	2	5702
Sput_26+Ad5	3	3193.9
BBIBP+mRNA1273	1	13.8
BBIBP+mRNA1273	2	17340
BBIBP+mRNA1273	3	8626.3
Sput_26+Ad5	1	588.4
Sput_26+Ad5	2	942.3
Sput_26+Ad5	3	965.6
AZD+BBIBP	1	121.4
AZD+BBIBP	2	312.9
AZD+BBIBP	3	383.5
Sput_26+Ad5	1	336
Sput_26+Ad5	2	875.8
BBIBP+AZD	1	99.7
BBIBP+AZD	2	7424.1
BBIBP+AZD	3	3966
BBIBP+Sput_26	1	0
BBIBP+Sput_26	2	11057.5
BBIBP+Sput_26	3	6087.9
BBIBP+mRNA1273	1	445.7
BBIBP+mRNA1273	2	40000
BBIBP+mRNA1273	3	40000
mRNA1273+mRNA1273	1	631.1
Sput_26+Ad5	1	4794.8
Sput_26+Ad5	2	4171.8
Sput_26+Ad5	3	3424.2
BBIBP+Sput_26	1	26
BBIBP+Sput_26	2	16732
Sput_26+Ad5	1	323.6
Sput_26+Ad5	2	5521.1
Sput_26+Ad5	3	3390.4
BBIBP+BBIBP	1	15.1
BBIBP+BBIBP	2	310.3
BBIBP+BBIBP	3	281.8
BBIBP+AZD	1	38.1
BBIBP+AZD	2	4165.6
BBIBP+AZD	3	3837
BBIBP+Sput_26	1	24.4
Sput_26+Ad5	1	207.4
Sput_26+Ad5	2	1474.5
Sput_26+Ad5	3	1185.4
Sput_26+Sput_26	1	872.5
Sput_26+Sput_26	3	3671.2
BBIBP+Sput_26	1	3.3
BBIBP+Sput_26	2	4030.8
BBIBP+Sput_26	3	1948.2
BBIBP+Sput_26	1	25.1
BBIBP+Sput_26	2	4796.6
BBIBP+Sput_26	3	4399.2
Sput_26+Ad5	1	2875.9
Sput_26+Ad5	2	4773.1
BBIBP+mRNA1273	1	275.5
BBIBP+mRNA1273	2	40000
BBIBP+mRNA1273	3	40000
BBIBP+BBIBP	1	192.8
BBIBP+BBIBP	2	477.7
BBIBP+BBIBP	3	318.4
Sput_26+Sput_5	1	262.5
Sput_26+Sput_5	2	6068.4
Sput_26+Sput_5	3	5914.7
AZD+Ad5	1	755.4
AZD+Ad5	2	2106.9
AZD+Ad5	3	1818.5
mRNA1273+mRNA1273	1	2019.4
mRNA1273+mRNA1273	2	40000
mRNA1273+mRNA1273	3	40000
BBIBP+BBIBP	1	157.8
BBIBP+BBIBP	2	6169.7
mRNA1273+mRNA1273	1	3599.2
mRNA1273+mRNA1273	2	31189.8
mRNA1273+mRNA1273	3	21714.9
Sput_26+Ad5	1	1152.3
Sput_26+Ad5	2	5334.8
Sput_26+Ad5	3	4209.8
mRNA1273+mRNA1273	1	1005.2
BBIBP+mRNA1273	1	66.1
BBIBP+mRNA1273	2	11104.7
BBIBP+mRNA1273	3	7059.8
AZD+Ad5	1	352.3
AZD+Ad5	2	1871.9
AZD+Ad5	3	1819.8
BBIBP+BBIBP	1	803
BBIBP+Sput_26	1	7.4
BBIBP+Sput_26	2	3001.2
BBIBP+Sput_26	3	1917.3
BBIBP+BBIBP	1	45.3
BBIBP+BBIBP	2	680.3
BBIBP+BBIBP	3	542
mRNA1273+mRNA1273	1	3065.2
mRNA1273+mRNA1273	2	24594.6
mRNA1273+mRNA1273	3	16723.9
BBIBP+mRNA1273	1	44.2
BBIBP+mRNA1273	2	40000
BBIBP+mRNA1273	3	40000
Sput_26+AZD	1	286.3
Sput_26+AZD	2	1969.7
BBIBP+BBIBP	1	2
BBIBP+BBIBP	2	78.2
BBIBP+BBIBP	3	95.4
BBIBP+BBIBP	1	39
BBIBP+BBIBP	2	1123.8
BBIBP+BBIBP	3	800.5
BBIBP+mRNA1273	1	7.2
BBIBP+AZD	1	175.6
BBIBP+AZD	2	12479.3
BBIBP+AZD	3	10097.3
BBIBP+AZD	1	31.2
BBIBP+Sput_26	1	526.2
BBIBP+Sput_26	2	23374.8
BBIBP+Sput_26	3	28388.8
Sput_26+Sput_26	1	974.1
Sput_26+Sput_26	2	4238.9
Sput_26+Sput_26	3	4690.9
BBIBP+AZD	1	29.1
BBIBP+AZD	2	3933.9
BBIBP+AZD	3	2323.6
BBIBP+mRNA1273	1	58.5
BBIBP+mRNA1273	2	33497.8
BBIBP+mRNA1273	3	21544.4
Sput_26+BBIBP	1	297.4
Sput_26+BBIBP	2	587.5
Sput_26+BBIBP	3	463.2
BBIBP+mRNA1273	1	155.9
BBIBP+mRNA1273	2	11498.6
BBIBP+mRNA1273	3	7410.6
BBIBP+mRNA1273	1	145.7
BBIBP+mRNA1273	2	40000
BBIBP+mRNA1273	3	40000
BBIBP+Sput_26	1	24.6
mRNA1273+mRNA1273	1	539
mRNA1273+mRNA1273	2	10987.2
mRNA1273+mRNA1273	3	6457.4
mRNA1273+mRNA1273	1	5279.6
mRNA1273+mRNA1273	2	33048.4
mRNA1273+mRNA1273	3	20919.1
BBIBP+Sput_26	1	4.3
BBIBP+Sput_26	2	2937.3
BBIBP+Sput_26	3	1812.3
BBIBP+mRNA1273	1	40.6
BBIBP+mRNA1273	2	26123
BBIBP+mRNA1273	3	18751.7
BBIBP+BBIBP	1	107
BBIBP+BBIBP	2	6251.7
BBIBP+BBIBP	3	3695.6
mRNA1273+mRNA1273	1	633.9
Sput_26+Sput_5	1	548.7
Sput_26+Sput_5	2	6287.3
Sput_26+Sput_5	3	4930.5
Sput_26+Sput_5	1	38
BBIBP+AZD	1	50.2
BBIBP+AZD	2	3396.5
BBIBP+AZD	3	3400.4
BBIBP+mRNA1273	1	76.1
BBIBP+mRNA1273	2	14045.3
BBIBP+mRNA1273	3	10443.7
BBIBP+AZD	1	40.8
BBIBP+AZD	2	13904.6
BBIBP+AZD	3	10184.6
BBIBP+AZD	1	10.4
BBIBP+AZD	2	6898.9
BBIBP+AZD	3	3222.2
BBIBP+AZD	1	51.9
BBIBP+AZD	2	6564.2
BBIBP+AZD	3	4235.8
BBIBP+mRNA1273	1	187.2
BBIBP+mRNA1273	2	18680
BBIBP+mRNA1273	3	11225.5
BBIBP+AZD	1	45.7
BBIBP+AZD	2	6193.3
BBIBP+AZD	3	3864.5
BBIBP+BBIBP	1	31.4
BBIBP+mRNA1273	1	73.2
BBIBP+mRNA1273	2	40000
BBIBP+mRNA1273	3	40000
BBIBP+mRNA1273	1	37.2
BBIBP+mRNA1273	2	9097.1
BBIBP+mRNA1273	3	6089.4
AZD+AZD	1	327.3
AZD+AZD	2	2259
AZD+AZD	3	1466
BBIBP+mRNA1273	1	24.2
BBIBP+mRNA1273	2	16153.5
BBIBP+mRNA1273	3	7865.4
BBIBP+mRNA1273	1	22
BBIBP+mRNA1273	2	17149.9
BBIBP+mRNA1273	3	9852.9
AZD+mRNA1273	1	194.9
AZD+mRNA1273	2	5558
AZD+mRNA1273	3	4430.9
BBIBP+AZD	1	12.6
BBIBP+AZD	2	2699.5
BBIBP+AZD	3	2393.2
BBIBP+BBIBP	1	817.3
BBIBP+BBIBP	2	807.8
BBIBP+BBIBP	3	676.1
BBIBP+mRNA1273	1	31.5
BBIBP+AZD	1	74.8
BBIBP+AZD	2	3331.4
BBIBP+AZD	3	2336.1
BBIBP+mRNA1273	1	20.9
BBIBP+mRNA1273	2	21393
BBIBP+mRNA1273	3	11922.5
BBIBP+Sput_26	1	139.9
BBIBP+Sput_26	2	3965.5
BBIBP+Sput_26	3	2857.8
BBIBP+mRNA1273	1	15.5
BBIBP+mRNA1273	2	15038.9
BBIBP+BBIBP	1	509.1
BBIBP+AZD	1	120.5
BBIBP+AZD	2	9724.3
BBIBP+AZD	3	7467.4
BBIBP+AZD	1	33.4
BBIBP+AZD	2	10641.2
BBIBP+AZD	3	6421.8
BBIBP+BBIBP	1	99.9
mRNA1273+mRNA1273	1	1388.7
mRNA1273+mRNA1273	2	12774.7
mRNA1273+mRNA1273	3	9259.2
BBIBP+AZD	1	26.9
BBIBP+AZD	2	2263.3
BBIBP+AZD	3	1357.3
BBIBP+AZD	1	5.2
BBIBP+AZD	2	6685.9
BBIBP+AZD	3	3826.2
BBIBP+BBIBP	1	38.5
BBIBP+BBIBP	2	8662.8
BBIBP+BBIBP	3	547.2
BBIBP+mRNA1273	1	922.4
BBIBP+mRNA1273	2	37937.8
BBIBP+mRNA1273	1	499.8
BBIBP+mRNA1273	2	40000
BBIBP+BBIBP	1	577
BBIBP+BBIBP	2	520.9
BBIBP+BBIBP	3	521
BBIBP+AZD	1	28.7
BBIBP+AZD	2	4239.9
BBIBP+AZD	3	3183.8
mRNA1273+mRNA1273	1	426.9
mRNA1273+mRNA1273	2	6075.3
mRNA1273+mRNA1273	3	3442
BBIBP+mRNA1273	1	78.7
BBIBP+mRNA1273	2	24678.2
BBIBP+mRNA1273	3	17863.4
mRNA1273+mRNA1273	1	6684.6
mRNA1273+mRNA1273	2	40000
mRNA1273+mRNA1273	3	30464.7
BBIBP+BBIBP	1	71.9
BBIBP+BBIBP	1	750.9
BBIBP+BBIBP	3	604.4
BBIBP+AZD	1	89.3
BBIBP+AZD	2	2204.9
BBIBP+AZD	3	2103.3
BBIBP+BBIBP	1	44.6
BBIBP+BBIBP	2	841.5
BBIBP+BBIBP	3	476.1
BBIBP+BBIBP	1	16.1
BBIBP+BBIBP	2	1077.3
BBIBP+BBIBP	3	718.6
BBIBP+BBIBP	1	113.4
BBIBP+BBIBP	2	1518.6
BBIBP+BBIBP	3	1028.4
BBIBP+Sput_26	1	98
BBIBP+mRNA1273	1	13.3
BBIBP+mRNA1273	2	40000
BBIBP+mRNA1273	3	40000
AZD+BBIBP	1	255.6
AZD+BBIBP	2	238.4
AZD+BBIBP	3	206.1
BBIBP+Sput_26	1	92.4
BBIBP+Sput_26	2	6045.7
BBIBP+Sput_26	3	3685.9
BBIBP+Sput_26	1	189.6
BBIBP+Sput_26	2	2949.7
BBIBP+Sput_26	3	2600.3
AZD+Ad5	1	662.3
AZD+Ad5	2	5159.7
AZD+Ad5	3	5097
BBIBP+Sput_26	1	445.7
BBIBP+Sput_26	2	12919
BBIBP+BBIBP	1	27.9
BBIBP+AZD	1	11.8
BBIBP+AZD	2	25407.3
BBIBP+AZD	3	17697.3
BBIBP+mRNA1273	1	35.1
AZD+Ad5	1	169.1
AZD+Ad5	2	2351.3
AZD+Ad5	3	2235.8
BBIBP+mRNA1273	1	15.4
BBIBP+mRNA1273	2	10736.2
BBIBP+mRNA1273	3	6479.4
BBIBP+BBIBP	1	394.4
BBIBP+BBIBP	2	2842.6
BBIBP+BBIBP	3	1824.9
AZD+Ad5	1	559.8
AZD+Ad5	2	16147.3
AZD+Ad5	3	8936.7
BBIBP+Sput_26	1	29.4
BBIBP+Sput_26	2	6456.2
BBIBP+Sput_26	3	3434.5
BBIBP+BBIBP	1	150.6
BBIBP+BBIBP	2	1425.9
BBIBP+BBIBP	3	1009
BBIBP+AZD	1	829.6
BBIBP+BBIBP	1	90.8
BBIBP+Sput_26	1	501.7
BBIBP+Sput_26	2	8062.9
BBIBP+Sput_26	3	6696.1
BBIBP+AZD	1	770.2
BBIBP+AZD	2	14938.6
BBIBP+AZD	3	9684
BBIBP+BBIBP	1	6.6
mRNA1273+mRNA1273	1	1725.8
BBIBP+BBIBP	1	40.4
BBIBP+BBIBP	2	420.2
BBIBP+BBIBP	1	508
BBIBP+Sput_26	1	33.8
BBIBP+Sput_26	2	39494.2
BBIBP+Sput_26	3	14264.9
BBIBP+Sput_26	1	91.3
BBIBP+Sput_26	2	2541.6
BBIBP+Sput_26	3	1700.2
mRNA1273+mRNA1273	1	1336.2
mRNA1273+mRNA1273	2	40000
mRNA1273+mRNA1273	3	34205.3
mRNA1273+mRNA1273	1	8280.4
mRNA1273+mRNA1273	2	40000
mRNA1273+mRNA1273	3	40000
BBIBP+AZD	1	5.3
BBIBP+AZD	2	2243.7
BBIBP+AZD	3	1354.1
AZD+Sput_26	1	127.3
AZD+Sput_26	2	1771.4
AZD+Sput_26	3	1397.1
Sput_26+Sput_26	1	48.9
Sput_26+Sput_26	2	561
Sput_26+Sput_26	3	1256.9
BBIBP+Sput_26	1	9.7
BBIBP+Sput_26	2	7324.2
BBIBP+Sput_26	3	4689.4
BBIBP+mRNA1273	1	25.8
BBIBP+mRNA1273	2	40000
BBIBP+mRNA1273	3	40000
AZD+mRNA1273	1	73.9
AZD+mRNA1273	2	33334
AZD+mRNA1273	3	25884.6
Sput_26+mRNA1273	1	84.3
Sput_26+mRNA1273	2	37336.1
Sput_26+mRNA1273	3	28394.8
BBIBP+BBIBP	1	10.2
BBIBP+BBIBP	2	1304.1
BBIBP+BBIBP	3	685.6
BBIBP+Sput_26	1	30.8
Sput_26+Ad5	1	2898.6
Sput_26+Ad5	2	3452
Sput_26+Ad5	3	3659
AZD+AZD	1	106.8
AZD+AZD	2	4090.3
mRNA1273+mRNA1273	1	367.2
AZD+AZD	1	272.9
AZD+AZD	2	3807.4
AZD+AZD	3	2584.7
AZD+mRNA1273	1	73.9
BBIBP+BBIBP	1	32.2
BBIBP+BBIBP	2	1640.5
BBIBP+BBIBP	3	1061.9

## Sheet: Fig. 2b
NAb Titer
Data						Statistics - two-sided Wilcoxon test adjusted for multiple comparisons with the Benjamini Hochberg method, comparison of group1 and group2
Dose_1	Dose_2	Combination	Time	Nab Titer		Combination	group1	group2	n1	n2	p.adj
Sput_26	Ad5	Sput_26+Ad5	1	1		AZD+AZD	1	2	41	35	4.464e-10
Sput_26	Ad5	Sput_26+Ad5	2	80		AZD+AZD	1	3	41	30	1.17257e-08
Sput_26	Ad5	Sput_26+Ad5	3	160		AZD+AZD	2	3	35	30	0.546947
Sput_26	AZD	Sput_26+AZD	1	1		AZD+Ad5	1	2	20	18	6.39158e-08
Sput_26	AZD	Sput_26+AZD	2	1		AZD+Ad5	1	3	20	19	3.14667e-08
Sput_26	AZD	Sput_26+AZD	3	1		AZD+Ad5	2	3	18	19	0.987
AZD	AZD	AZD+AZD	1	1		AZD+BBIBP	1	2	25	23	0.375771
AZD	AZD	AZD+AZD	2	1		AZD+BBIBP	1	3	25	20	0.987
AZD	AZD	AZD+AZD	3	1		AZD+BBIBP	2	3	23	20	0.393333
Sput_26	mRNA1273	Sput_26+mRNA1273	1	10		AZD+Sput_26	1	2	29	28	4.464e-09
Sput_26	mRNA1273	Sput_26+mRNA1273	2	320		AZD+Sput_26	1	3	29	27	2.715e-08
Sput_26	mRNA1273	Sput_26+mRNA1273	3	80		AZD+Sput_26	2	3	28	27	0.6588
Sput_26	BBIBP	Sput_26+BBIBP	1	1		AZD+mRNA1273	1	2	32	29	4.464e-10
Sput_26	BBIBP	Sput_26+BBIBP	2	1		AZD+mRNA1273	1	3	32	27	4.99886e-10
Sput_26	BBIBP	Sput_26+BBIBP	3	1		AZD+mRNA1273	2	3	29	27	0.137806
AZD	Sput_26	AZD+Sput_26	1	10		BBIBP+AZD	1	2	25	22	1.3184e-08
AZD	Sput_26	AZD+Sput_26	2	80		BBIBP+AZD	1	3	25	23	1.09292e-08
AZD	Sput_26	AZD+Sput_26	3	40		BBIBP+AZD	2	3	22	23	0.666146
Sput_26	Sput_5	Sput_26+Sput_5	1	1		BBIBP+BBIBP	1	2	40	26	3.53778e-06
Sput_26	Sput_5	Sput_26+Sput_5	2	40		BBIBP+BBIBP	1	3	40	26	6.84e-05
Sput_26	Sput_5	Sput_26+Sput_5	3	40		BBIBP+BBIBP	2	3	26	26	0.524108
Sput_26	AZD	Sput_26+AZD	1	1		BBIBP+Sput_26	1	2	33	27	1.548e-09
Sput_26	AZD	Sput_26+AZD	2	40		BBIBP+Sput_26	1	3	33	26	2.85176e-08
Sput_26	AZD	Sput_26+AZD	3	40		BBIBP+Sput_26	2	3	27	26	0.361412
Sput_26	Sput_5	Sput_26+Sput_5	1	1		BBIBP+mRNA1273	1	2	30	27	1.696e-10
Sput_26	Sput_5	Sput_26+Sput_5	2	160		BBIBP+mRNA1273	1	3	30	23	4.464e-10
Sput_26	Sput_5	Sput_26+Sput_5	3	160		BBIBP+mRNA1273	2	3	27	23	0.285091
Sput_26	BBIBP	Sput_26+BBIBP	1	1		Sput_26+AZD	1	2	36	33	9.24e-09
Sput_26	BBIBP	Sput_26+BBIBP	2	10		Sput_26+AZD	1	3	36	31	5.96571e-07
Sput_26	BBIBP	Sput_26+BBIBP	3	10		Sput_26+AZD	2	3	33	31	0.730286
Sput_26	BBIBP	Sput_26+BBIBP	1	1		Sput_26+Ad5	1	2	29	27	1.512e-06
Sput_26	BBIBP	Sput_26+BBIBP	2	10		Sput_26+Ad5	1	3	29	26	1.23339e-06
Sput_26	BBIBP	Sput_26+BBIBP	3	10		Sput_26+Ad5	2	3	27	26	0.816
BBIBP	AZD	BBIBP+AZD	1	1		Sput_26+BBIBP	1	2	34	34	0.0347586
BBIBP	AZD	BBIBP+AZD	2	1		Sput_26+BBIBP	1	3	34	34	0.1515
BBIBP	AZD	BBIBP+AZD	3	1		Sput_26+BBIBP	2	3	34	34	0.6588
Sput_26	Sput_26	Sput_26+Sput_26	1	1		Sput_26+Sput_26	1	2	25	23	1.008e-06
BBIBP	Sput_26	BBIBP+Sput_26	1	1		Sput_26+Sput_26	1	3	25	23	5.064e-07
BBIBP	Sput_26	BBIBP+Sput_26	2	320		Sput_26+Sput_26	2	3	23	23	0.987
BBIBP	Sput_26	BBIBP+Sput_26	3	160		Sput_26+Sput_5	1	2	36	32	7.344e-09
AZD	BBIBP	AZD+BBIBP	1	20		Sput_26+Sput_5	1	3	36	35	9.24e-09
AZD	BBIBP	AZD+BBIBP	2	20		Sput_26+Sput_5	2	3	32	35	0.869455
BBIBP	BBIBP	BBIBP+BBIBP	1	1		Sput_26+mRNA1273	1	2	42	39	6.048e-13
BBIBP	BBIBP	BBIBP+BBIBP	2	1		Sput_26+mRNA1273	1	3	42	38	5.136e-13
Sput_26	Sput_5	Sput_26+Sput_5	1	1		Sput_26+mRNA1273	2	3	39	38	0.1104
Sput_26	Sput_5	Sput_26+Sput_5	2	40		mRNA1273+mRNA1273	1	2	20	14	2.0352e-06
Sput_26	Sput_5	Sput_26+Sput_5	3	80		mRNA1273+mRNA1273	1	3	20	13	3.50769e-06
AZD	AZD	AZD+AZD	1	1		mRNA1273+mRNA1273	2	3	14	13	0.987
AZD	AZD	AZD+AZD	2	80
AZD	AZD	AZD+AZD	3	40
Sput_26	BBIBP	Sput_26+BBIBP	1	40
Sput_26	BBIBP	Sput_26+BBIBP	2	40
Sput_26	BBIBP	Sput_26+BBIBP	3	20
Sput_26	Sput_5	Sput_26+Sput_5	1	1
Sput_26	Sput_5	Sput_26+Sput_5	2	80
Sput_26	Sput_5	Sput_26+Sput_5	3	80
AZD	mRNA1273	AZD+mRNA1273	1	1
BBIBP	Sput_26	BBIBP+Sput_26	1	1
BBIBP	Sput_26	BBIBP+Sput_26	2	640
BBIBP	Sput_26	BBIBP+Sput_26	3	640
Sput_26	Ad5	Sput_26+Ad5	1	1
Sput_26	Ad5	Sput_26+Ad5	2	80
Sput_26	Ad5	Sput_26+Ad5	3	80
AZD	AZD	AZD+AZD	1	1
AZD	AZD	AZD+AZD	2	40
AZD	AZD	AZD+AZD	3	40
Sput_26	mRNA1273	Sput_26+mRNA1273	1	1
Sput_26	mRNA1273	Sput_26+mRNA1273	2	320
Sput_26	mRNA1273	Sput_26+mRNA1273	3	320
Sput_26	mRNA1273	Sput_26+mRNA1273	1	1
Sput_26	mRNA1273	Sput_26+mRNA1273	2	640
Sput_26	mRNA1273	Sput_26+mRNA1273	3	320
AZD	AZD	AZD+AZD	1	1
AZD	AZD	AZD+AZD	2	20
AZD	AZD	AZD+AZD	3	10
AZD	Sput_26	AZD+Sput_26	1	1
AZD	Sput_26	AZD+Sput_26	2	10
AZD	Sput_26	AZD+Sput_26	3	20
AZD	AZD	AZD+AZD	1	1
AZD	AZD	AZD+AZD	2	40
AZD	AZD	AZD+AZD	3	80
AZD	mRNA1273	AZD+mRNA1273	1	1
AZD	mRNA1273	AZD+mRNA1273	2	20
AZD	mRNA1273	AZD+mRNA1273	3	10
Sput_26	mRNA1273	Sput_26+mRNA1273	1	10
Sput_26	mRNA1273	Sput_26+mRNA1273	2	160
Sput_26	mRNA1273	Sput_26+mRNA1273	3	160
Sput_26	mRNA1273	Sput_26+mRNA1273	1	1
Sput_26	mRNA1273	Sput_26+mRNA1273	2	640
Sput_26	mRNA1273	Sput_26+mRNA1273	3	640
AZD	AZD	AZD+AZD	1	1
AZD	AZD	AZD+AZD	2	20
Sput_26	BBIBP	Sput_26+BBIBP	1	1
Sput_26	BBIBP	Sput_26+BBIBP	2	1
Sput_26	BBIBP	Sput_26+BBIBP	3	10
Sput_26	Ad5	Sput_26+Ad5	1	1
Sput_26	Ad5	Sput_26+Ad5	3	1
AZD	AZD	AZD+AZD	1	1
AZD	AZD	AZD+AZD	2	160
AZD	AZD	AZD+AZD	1	1
AZD	AZD	AZD+AZD	2	1
AZD	AZD	AZD+AZD	3	40
Sput_26	mRNA1273	Sput_26+mRNA1273	1	1
Sput_26	mRNA1273	Sput_26+mRNA1273	2	320
Sput_26	mRNA1273	Sput_26+mRNA1273	3	160
BBIBP	mRNA1273	BBIBP+mRNA1273	1	1
BBIBP	mRNA1273	BBIBP+mRNA1273	2	40
BBIBP	mRNA1273	BBIBP+mRNA1273	3	80
AZD	AZD	AZD+AZD	1	1
AZD	AZD	AZD+AZD	2	80
AZD	AZD	AZD+AZD	3	80
AZD	AZD	AZD+AZD	1	1
AZD	AZD	AZD+AZD	2	40
Sput_26	BBIBP	Sput_26+BBIBP	1	1
Sput_26	BBIBP	Sput_26+BBIBP	2	10
Sput_26	BBIBP	Sput_26+BBIBP	3	10
Sput_26	mRNA1273	Sput_26+mRNA1273	1	1
Sput_26	mRNA1273	Sput_26+mRNA1273	2	160
Sput_26	mRNA1273	Sput_26+mRNA1273	3	320
AZD	BBIBP	AZD+BBIBP	1	1
BBIBP	AZD	BBIBP+AZD	1	1
BBIBP	AZD	BBIBP+AZD	3	80
AZD	Sput_26	AZD+Sput_26	1	1
AZD	Sput_26	AZD+Sput_26	2	40
AZD	Sput_26	AZD+Sput_26	3	40
AZD	Sput_26	AZD+Sput_26	1	1
AZD	AZD	AZD+AZD	1	1
AZD	AZD	AZD+AZD	2	40
Sput_26	mRNA1273	Sput_26+mRNA1273	1	10
Sput_26	mRNA1273	Sput_26+mRNA1273	2	640
Sput_26	mRNA1273	Sput_26+mRNA1273	3	320
Sput_26	AZD	Sput_26+AZD	1	1
Sput_26	AZD	Sput_26+AZD	2	80
Sput_26	AZD	Sput_26+AZD	3	80
Sput_26	AZD	Sput_26+AZD	1	1
Sput_26	AZD	Sput_26+AZD	2	40
Sput_26	AZD	Sput_26+AZD	3	40
Sput_26	AZD	Sput_26+AZD	1	1
Sput_26	mRNA1273	Sput_26+mRNA1273	1	1
Sput_26	mRNA1273	Sput_26+mRNA1273	2	160
Sput_26	mRNA1273	Sput_26+mRNA1273	3	80
AZD	mRNA1273	AZD+mRNA1273	1	1
AZD	mRNA1273	AZD+mRNA1273	2	320
AZD	mRNA1273	AZD+mRNA1273	3	640
Sput_26	Sput_5	Sput_26+Sput_5	1	20
Sput_26	Sput_5	Sput_26+Sput_5	2	160
Sput_26	Sput_5	Sput_26+Sput_5	3	160
BBIBP	mRNA1273	BBIBP+mRNA1273	1	20
BBIBP	mRNA1273	BBIBP+mRNA1273	2	640
Sput_26	AZD	Sput_26+AZD	1	1
Sput_26	AZD	Sput_26+AZD	2	40
Sput_26	AZD	Sput_26+AZD	3	80
AZD	Sput_26	AZD+Sput_26	1	1
AZD	Sput_26	AZD+Sput_26	2	80
AZD	Sput_26	AZD+Sput_26	3	160
Sput_26	BBIBP	Sput_26+BBIBP	1	1
Sput_26	BBIBP	Sput_26+BBIBP	2	10
Sput_26	BBIBP	Sput_26+BBIBP	3	1
Sput_26	mRNA1273	Sput_26+mRNA1273	1	1
Sput_26	mRNA1273	Sput_26+mRNA1273	2	640
Sput_26	mRNA1273	Sput_26+mRNA1273	3	160
Sput_26	mRNA1273	Sput_26+mRNA1273	1	10
Sput_26	mRNA1273	Sput_26+mRNA1273	2	160
Sput_26	mRNA1273	Sput_26+mRNA1273	3	320
Sput_26	AZD	Sput_26+AZD	1	10
Sput_26	AZD	Sput_26+AZD	2	20
Sput_26	AZD	Sput_26+AZD	3	10
Sput_26	mRNA1273	Sput_26+mRNA1273	1	1
Sput_26	mRNA1273	Sput_26+mRNA1273	2	320
Sput_26	mRNA1273	Sput_26+mRNA1273	3	80
AZD	AZD	AZD+AZD	1	1
Sput_26	BBIBP	Sput_26+BBIBP	1	1
Sput_26	BBIBP	Sput_26+BBIBP	2	10
Sput_26	BBIBP	Sput_26+BBIBP	3	1
AZD	AZD	AZD+AZD	1	1
Sput_26	Sput_5	Sput_26+Sput_5	1	10
Sput_26	Sput_5	Sput_26+Sput_5	2	160
Sput_26	Sput_5	Sput_26+Sput_5	3	80
Sput_26	mRNA1273	Sput_26+mRNA1273	1	10
Sput_26	mRNA1273	Sput_26+mRNA1273	2	320
Sput_26	mRNA1273	Sput_26+mRNA1273	3	640
Sput_26	mRNA1273	Sput_26+mRNA1273	1	1
Sput_26	mRNA1273	Sput_26+mRNA1273	2	160
Sput_26	mRNA1273	Sput_26+mRNA1273	3	160
Sput_26	AZD	Sput_26+AZD	1	20
Sput_26	AZD	Sput_26+AZD	2	80
Sput_26	AZD	Sput_26+AZD	3	160
Sput_26	AZD	Sput_26+AZD	1	1
Sput_26	AZD	Sput_26+AZD	2	80
Sput_26	Sput_5	Sput_26+Sput_5	1	10
Sput_26	Sput_5	Sput_26+Sput_5	2	160
Sput_26	Sput_5	Sput_26+Sput_5	3	160
Sput_26	Ad5	Sput_26+Ad5	1	1
Sput_26	Ad5	Sput_26+Ad5	2	20
Sput_26	Ad5	Sput_26+Ad5	3	10
Sput_26	BBIBP	Sput_26+BBIBP	1	1
Sput_26	BBIBP	Sput_26+BBIBP	2	10
Sput_26	BBIBP	Sput_26+BBIBP	3	1
BBIBP	BBIBP	BBIBP+BBIBP	1	1
BBIBP	BBIBP	BBIBP+BBIBP	2	10
BBIBP	BBIBP	BBIBP+BBIBP	3	1
Sput_26	mRNA1273	Sput_26+mRNA1273	1	1
Sput_26	mRNA1273	Sput_26+mRNA1273	2	160
Sput_26	mRNA1273	Sput_26+mRNA1273	3	40
AZD	AZD	AZD+AZD	1	1
AZD	AZD	AZD+AZD	2	40
AZD	AZD	AZD+AZD	3	160
Sput_26	AZD	Sput_26+AZD	1	1
Sput_26	AZD	Sput_26+AZD	2	80
Sput_26	AZD	Sput_26+AZD	3	80
Sput_26	mRNA1273	Sput_26+mRNA1273	1	20
Sput_26	mRNA1273	Sput_26+mRNA1273	1	1
BBIBP	mRNA1273	BBIBP+mRNA1273	1	1
BBIBP	mRNA1273	BBIBP+mRNA1273	2	80
BBIBP	mRNA1273	BBIBP+mRNA1273	3	40
Sput_26	Sput_26	Sput_26+Sput_26	1	10
Sput_26	Sput_26	Sput_26+Sput_26	2	80
Sput_26	Sput_26	Sput_26+Sput_26	3	80
Sput_26	AZD	Sput_26+AZD	1	10
Sput_26	AZD	Sput_26+AZD	2	80
Sput_26	AZD	Sput_26+AZD	3	80
Sput_26	AZD	Sput_26+AZD	1	1
Sput_26	AZD	Sput_26+AZD	2	10
Sput_26	AZD	Sput_26+AZD	3	10
Sput_26	AZD	Sput_26+AZD	1	10
Sput_26	AZD	Sput_26+AZD	2	80
Sput_26	AZD	Sput_26+AZD	3	80
AZD	AZD	AZD+AZD	1	1
AZD	AZD	AZD+AZD	2	20
AZD	AZD	AZD+AZD	3	1
Sput_26	mRNA1273	Sput_26+mRNA1273	1	10
Sput_26	mRNA1273	Sput_26+mRNA1273	2	640
Sput_26	mRNA1273	Sput_26+mRNA1273	3	320
BBIBP	Sput_26	BBIBP+Sput_26	1	1
BBIBP	Sput_26	BBIBP+Sput_26	2	40
BBIBP	Sput_26	BBIBP+Sput_26	3	40
Sput_26	Sput_26	Sput_26+Sput_26	1	1
Sput_26	Sput_26	Sput_26+Sput_26	2	40
Sput_26	Sput_26	Sput_26+Sput_26	3	40
Sput_26	Sput_26	Sput_26+Sput_26	1	1
Sput_26	Sput_26	Sput_26+Sput_26	2	10
Sput_26	Sput_26	Sput_26+Sput_26	3	20
mRNA1273	mRNA1273	mRNA1273+mRNA1273	1	1
mRNA1273	mRNA1273	mRNA1273+mRNA1273	2	640
mRNA1273	mRNA1273	mRNA1273+mRNA1273	3	640
Sput_26	mRNA1273	Sput_26+mRNA1273	1	10
Sput_26	mRNA1273	Sput_26+mRNA1273	2	640
Sput_26	mRNA1273	Sput_26+mRNA1273	3	320
BBIBP	BBIBP	BBIBP+BBIBP	1	1
BBIBP	BBIBP	BBIBP+BBIBP	3	10
AZD	AZD	AZD+AZD	1	1
Sput_26	Sput_5	Sput_26+Sput_5	1	1
Sput_26	Sput_5	Sput_26+Sput_5	2	40
Sput_26	Sput_5	Sput_26+Sput_5	3	160
AZD	Ad5	AZD+Ad5	1	1
AZD	Ad5	AZD+Ad5	2	80
AZD	Ad5	AZD+Ad5	3	80
Sput_26	Sput_26	Sput_26+Sput_26	1	1
Sput_26	Sput_26	Sput_26+Sput_26	2	40
Sput_26	Sput_26	Sput_26+Sput_26	3	80
Sput_26	AZD	Sput_26+AZD	1	10
Sput_26	AZD	Sput_26+AZD	2	40
Sput_26	AZD	Sput_26+AZD	3	80
Sput_26	BBIBP	Sput_26+BBIBP	1	1
Sput_26	BBIBP	Sput_26+BBIBP	2	1
Sput_26	BBIBP	Sput_26+BBIBP	3	160
Sput_26	BBIBP	Sput_26+BBIBP	1	20
Sput_26	BBIBP	Sput_26+BBIBP	2	20
Sput_26	BBIBP	Sput_26+BBIBP	3	20
Sput_26	BBIBP	Sput_26+BBIBP	1	1
Sput_26	BBIBP	Sput_26+BBIBP	2	1
Sput_26	BBIBP	Sput_26+BBIBP	3	1
Sput_26	Sput_5	Sput_26+Sput_5	1	1
Sput_26	Sput_5	Sput_26+Sput_5	2	40
Sput_26	Sput_5	Sput_26+Sput_5	3	40
Sput_26	BBIBP	Sput_26+BBIBP	1	1
Sput_26	BBIBP	Sput_26+BBIBP	2	10
Sput_26	BBIBP	Sput_26+BBIBP	3	1
Sput_26	Sput_5	Sput_26+Sput_5	1	10
Sput_26	Sput_5	Sput_26+Sput_5	2	80
Sput_26	Sput_5	Sput_26+Sput_5	3	80
Sput_26	BBIBP	Sput_26+BBIBP	1	1
Sput_26	BBIBP	Sput_26+BBIBP	2	10
Sput_26	BBIBP	Sput_26+BBIBP	3	1
Sput_26	mRNA1273	Sput_26+mRNA1273	1	1
Sput_26	mRNA1273	Sput_26+mRNA1273	2	320
Sput_26	AZD	Sput_26+AZD	1	1
Sput_26	AZD	Sput_26+AZD	2	10
Sput_26	AZD	Sput_26+AZD	3	10
Sput_26	Sput_5	Sput_26+Sput_5	1	10
Sput_26	Sput_5	Sput_26+Sput_5	2	640
Sput_26	Sput_5	Sput_26+Sput_5	3	640
Sput_26	Sput_5	Sput_26+Sput_5	1	1
Sput_26	Sput_5	Sput_26+Sput_5	2	80
Sput_26	Sput_5	Sput_26+Sput_5	3	40
Sput_26	Sput_5	Sput_26+Sput_5	1	10
Sput_26	Sput_5	Sput_26+Sput_5	2	10
Sput_26	Sput_5	Sput_26+Sput_5	3	10
Sput_26	mRNA1273	Sput_26+mRNA1273	1	10
Sput_26	mRNA1273	Sput_26+mRNA1273	2	320
Sput_26	mRNA1273	Sput_26+mRNA1273	3	160
Sput_26	Sput_26	Sput_26+Sput_26	1	1
Sput_26	Sput_26	Sput_26+Sput_26	2	40
Sput_26	Sput_26	Sput_26+Sput_26	3	20
Sput_26	Sput_5	Sput_26+Sput_5	1	1
Sput_26	Sput_5	Sput_26+Sput_5	2	40
Sput_26	Sput_5	Sput_26+Sput_5	3	40
Sput_26	Sput_26	Sput_26+Sput_26	1	1
Sput_26	Sput_26	Sput_26+Sput_26	2	40
Sput_26	Sput_26	Sput_26+Sput_26	3	40
BBIBP	BBIBP	BBIBP+BBIBP	1	1
Sput_26	BBIBP	Sput_26+BBIBP	1	1
Sput_26	BBIBP	Sput_26+BBIBP	2	1
Sput_26	BBIBP	Sput_26+BBIBP	3	1
Sput_26	AZD	Sput_26+AZD	1	10
Sput_26	AZD	Sput_26+AZD	2	20
Sput_26	AZD	Sput_26+AZD	3	20
Sput_26	AZD	Sput_26+AZD	1	1
Sput_26	AZD	Sput_26+AZD	2	10
Sput_26	AZD	Sput_26+AZD	3	10
AZD	mRNA1273	AZD+mRNA1273	1	1
AZD	mRNA1273	AZD+mRNA1273	2	640
Sput_26	AZD	Sput_26+AZD	1	1
Sput_26	AZD	Sput_26+AZD	2	20
Sput_26	AZD	Sput_26+AZD	3	10
Sput_26	Sput_26	Sput_26+Sput_26	1	1
Sput_26	Sput_26	Sput_26+Sput_26	2	1
Sput_26	Sput_26	Sput_26+Sput_26	3	1
Sput_26	mRNA1273	Sput_26+mRNA1273	1	10
Sput_26	mRNA1273	Sput_26+mRNA1273	2	320
Sput_26	mRNA1273	Sput_26+mRNA1273	3	320
Sput_26	Sput_26	Sput_26+Sput_26	1	20
Sput_26	Sput_26	Sput_26+Sput_26	2	40
Sput_26	Sput_26	Sput_26+Sput_26	3	160
Sput_26	AZD	Sput_26+AZD	1	1
Sput_26	AZD	Sput_26+AZD	2	10
Sput_26	AZD	Sput_26+AZD	3	1
Sput_26	AZD	Sput_26+AZD	1	10
Sput_26	AZD	Sput_26+AZD	2	40
Sput_26	AZD	Sput_26+AZD	3	20
Sput_26	mRNA1273	Sput_26+mRNA1273	1	1
Sput_26	mRNA1273	Sput_26+mRNA1273	2	160
Sput_26	mRNA1273	Sput_26+mRNA1273	3	160
Sput_26	Sput_5	Sput_26+Sput_5	1	10
Sput_26	Sput_5	Sput_26+Sput_5	2	40
Sput_26	Sput_5	Sput_26+Sput_5	3	10
Sput_26	BBIBP	Sput_26+BBIBP	1	40
Sput_26	BBIBP	Sput_26+BBIBP	2	20
Sput_26	BBIBP	Sput_26+BBIBP	3	20
BBIBP	Sput_26	BBIBP+Sput_26	1	1
BBIBP	Sput_26	BBIBP+Sput_26	2	320
BBIBP	Sput_26	BBIBP+Sput_26	3	80
AZD	Sput_26	AZD+Sput_26	1	10
AZD	Sput_26	AZD+Sput_26	2	80
AZD	Sput_26	AZD+Sput_26	3	80
Sput_26	BBIBP	Sput_26+BBIBP	1	1
Sput_26	BBIBP	Sput_26+BBIBP	2	10
Sput_26	BBIBP	Sput_26+BBIBP	3	10
Sput_26	AZD	Sput_26+AZD	1	10
Sput_26	AZD	Sput_26+AZD	2	40
Sput_26	AZD	Sput_26+AZD	3	10
Sput_26	BBIBP	Sput_26+BBIBP	1	1
Sput_26	BBIBP	Sput_26+BBIBP	2	1
Sput_26	BBIBP	Sput_26+BBIBP	3	1
Sput_26	mRNA1273	Sput_26+mRNA1273	1	10
Sput_26	mRNA1273	Sput_26+mRNA1273	2	160
Sput_26	mRNA1273	Sput_26+mRNA1273	3	160
Sput_26	AZD	Sput_26+AZD	1	10
Sput_26	BBIBP	Sput_26+BBIBP	1	1
Sput_26	BBIBP	Sput_26+BBIBP	2	10
Sput_26	BBIBP	Sput_26+BBIBP	3	10
Sput_26	mRNA1273	Sput_26+mRNA1273	1	10
Sput_26	mRNA1273	Sput_26+mRNA1273	2	640
Sput_26	mRNA1273	Sput_26+mRNA1273	3	320
Sput_26	AZD	Sput_26+AZD	1	10
Sput_26	AZD	Sput_26+AZD	2	20
Sput_26	AZD	Sput_26+AZD	3	20
BBIBP	BBIBP	BBIBP+BBIBP	1	1
Sput_26	mRNA1273	Sput_26+mRNA1273	1	1
Sput_26	mRNA1273	Sput_26+mRNA1273	2	1
Sput_26	mRNA1273	Sput_26+mRNA1273	3	10
Sput_26	Sput_5	Sput_26+Sput_5	1	10
Sput_26	Sput_5	Sput_26+Sput_5	2	10
Sput_26	Sput_5	Sput_26+Sput_5	3	10
Sput_26	Sput_5	Sput_26+Sput_5	1	10
Sput_26	Sput_5	Sput_26+Sput_5	2	20
Sput_26	Sput_5	Sput_26+Sput_5	3	10
Sput_26	mRNA1273	Sput_26+mRNA1273	1	10
Sput_26	mRNA1273	Sput_26+mRNA1273	2	320
Sput_26	mRNA1273	Sput_26+mRNA1273	3	160
Sput_26	Sput_5	Sput_26+Sput_5	1	10
Sput_26	Sput_5	Sput_26+Sput_5	2	80
Sput_26	Sput_5	Sput_26+Sput_5	3	160
Sput_26	mRNA1273	Sput_26+mRNA1273	1	1
Sput_26	mRNA1273	Sput_26+mRNA1273	2	320
Sput_26	mRNA1273	Sput_26+mRNA1273	3	320
Sput_26	AZD	Sput_26+AZD	1	20
Sput_26	AZD	Sput_26+AZD	2	160
Sput_26	AZD	Sput_26+AZD	3	160
AZD	BBIBP	AZD+BBIBP	1	10
AZD	BBIBP	AZD+BBIBP	2	1
AZD	BBIBP	AZD+BBIBP	3	1
Sput_26	Sput_26	Sput_26+Sput_26	1	1
Sput_26	Sput_26	Sput_26+Sput_26	2	1
Sput_26	Sput_26	Sput_26+Sput_26	3	10
Sput_26	Sput_26	Sput_26+Sput_26	1	1
Sput_26	Sput_26	Sput_26+Sput_26	2	40
Sput_26	Sput_26	Sput_26+Sput_26	3	20
Sput_26	mRNA1273	Sput_26+mRNA1273	1	10
Sput_26	mRNA1273	Sput_26+mRNA1273	2	160
Sput_26	mRNA1273	Sput_26+mRNA1273	3	80
Sput_26	Sput_26	Sput_26+Sput_26	1	10
Sput_26	Sput_26	Sput_26+Sput_26	2	10
Sput_26	Sput_26	Sput_26+Sput_26	3	10
AZD	Ad5	AZD+Ad5	1	1
AZD	Ad5	AZD+Ad5	2	20
AZD	Ad5	AZD+Ad5	3	20
Sput_26	BBIBP	Sput_26+BBIBP	1	80
Sput_26	BBIBP	Sput_26+BBIBP	2	80
Sput_26	BBIBP	Sput_26+BBIBP	3	160
Sput_26	AZD	Sput_26+AZD	1	40
Sput_26	AZD	Sput_26+AZD	2	80
Sput_26	AZD	Sput_26+AZD	3	80
AZD	BBIBP	AZD+BBIBP	1	10
AZD	BBIBP	AZD+BBIBP	2	10
AZD	BBIBP	AZD+BBIBP	3	1
Sput_26	mRNA1273	Sput_26+mRNA1273	1	10
Sput_26	mRNA1273	Sput_26+mRNA1273	2	640
Sput_26	mRNA1273	Sput_26+mRNA1273	3	320
mRNA1273	mRNA1273	mRNA1273+mRNA1273	1	40
mRNA1273	mRNA1273	mRNA1273+mRNA1273	2	640
mRNA1273	mRNA1273	mRNA1273+mRNA1273	3	320
Sput_26	AZD	Sput_26+AZD	1	10
Sput_26	AZD	Sput_26+AZD	2	40
Sput_26	AZD	Sput_26+AZD	3	20
Sput_26	AZD	Sput_26+AZD	1	1
Sput_26	AZD	Sput_26+AZD	2	40
Sput_26	AZD	Sput_26+AZD	3	40
Sput_26	mRNA1273	Sput_26+mRNA1273	1	1
Sput_26	Sput_26	Sput_26+Sput_26	1	1
Sput_26	Sput_26	Sput_26+Sput_26	2	80
Sput_26	Sput_26	Sput_26+Sput_26	3	40
AZD	mRNA1273	AZD+mRNA1273	1	1
AZD	mRNA1273	AZD+mRNA1273	2	80
AZD	mRNA1273	AZD+mRNA1273	3	40
AZD	Sput_26	AZD+Sput_26	1	20
AZD	Sput_26	AZD+Sput_26	2	20
AZD	Sput_26	AZD+Sput_26	3	10
AZD	mRNA1273	AZD+mRNA1273	1	10
AZD	mRNA1273	AZD+mRNA1273	2	160
AZD	mRNA1273	AZD+mRNA1273	3	80
Sput_26	Sput_5	Sput_26+Sput_5	1	1
Sput_26	Sput_5	Sput_26+Sput_5	2	40
Sput_26	Sput_5	Sput_26+Sput_5	3	40
Sput_26	AZD	Sput_26+AZD	1	20
Sput_26	AZD	Sput_26+AZD	2	80
Sput_26	AZD	Sput_26+AZD	3	40
Sput_26	Sput_26	Sput_26+Sput_26	1	1
Sput_26	Sput_26	Sput_26+Sput_26	2	80
Sput_26	Sput_26	Sput_26+Sput_26	3	80
AZD	Sput_26	AZD+Sput_26	1	1
AZD	Sput_26	AZD+Sput_26	2	40
AZD	Sput_26	AZD+Sput_26	3	40
Sput_26	AZD	Sput_26+AZD	1	1
Sput_26	AZD	Sput_26+AZD	2	40
Sput_26	AZD	Sput_26+AZD	3	40
Sput_26	mRNA1273	Sput_26+mRNA1273	1	20
Sput_26	mRNA1273	Sput_26+mRNA1273	2	640
Sput_26	mRNA1273	Sput_26+mRNA1273	3	320
AZD	mRNA1273	AZD+mRNA1273	1	1
AZD	mRNA1273	AZD+mRNA1273	2	1
AZD	mRNA1273	AZD+mRNA1273	3	10
Sput_26	Sput_5	Sput_26+Sput_5	1	10
Sput_26	Sput_5	Sput_26+Sput_5	2	160
Sput_26	Sput_5	Sput_26+Sput_5	3	40
Sput_26	mRNA1273	Sput_26+mRNA1273	1	10
Sput_26	mRNA1273	Sput_26+mRNA1273	2	320
Sput_26	mRNA1273	Sput_26+mRNA1273	3	320
AZD	mRNA1273	AZD+mRNA1273	1	1
AZD	mRNA1273	AZD+mRNA1273	2	160
AZD	mRNA1273	AZD+mRNA1273	3	80
BBIBP	Sput_26	BBIBP+Sput_26	1	40
BBIBP	Sput_26	BBIBP+Sput_26	2	320
BBIBP	Sput_26	BBIBP+Sput_26	3	320
Sput_26	Ad5	Sput_26+Ad5	1	1
Sput_26	Ad5	Sput_26+Ad5	2	40
Sput_26	Ad5	Sput_26+Ad5	3	40
AZD	Sput_26	AZD+Sput_26	1	10
AZD	Sput_26	AZD+Sput_26	2	80
AZD	Sput_26	AZD+Sput_26	3	80
AZD	AZD	AZD+AZD	1	1
AZD	AZD	AZD+AZD	2	1
AZD	AZD	AZD+AZD	3	1
Sput_26	BBIBP	Sput_26+BBIBP	1	10
Sput_26	BBIBP	Sput_26+BBIBP	2	10
Sput_26	BBIBP	Sput_26+BBIBP	3	1
AZD	Sput_26	AZD+Sput_26	1	1
AZD	Sput_26	AZD+Sput_26	2	40
AZD	Sput_26	AZD+Sput_26	3	40
Sput_26	AZD	Sput_26+AZD	1	1
Sput_26	AZD	Sput_26+AZD	2	40
Sput_26	AZD	Sput_26+AZD	3	80
Sput_26	BBIBP	Sput_26+BBIBP	1	10
Sput_26	BBIBP	Sput_26+BBIBP	2	10
Sput_26	BBIBP	Sput_26+BBIBP	3	20
Sput_26	BBIBP	Sput_26+BBIBP	1	10
Sput_26	BBIBP	Sput_26+BBIBP	2	10
Sput_26	BBIBP	Sput_26+BBIBP	3	10
Sput_26	Sput_26	Sput_26+Sput_26	1	1
Sput_26	Sput_26	Sput_26+Sput_26	2	320
Sput_26	Sput_26	Sput_26+Sput_26	3	160
Sput_26	mRNA1273	Sput_26+mRNA1273	1	1
Sput_26	mRNA1273	Sput_26+mRNA1273	2	320
Sput_26	mRNA1273	Sput_26+mRNA1273	3	160
Sput_26	BBIBP	Sput_26+BBIBP	1	1
Sput_26	BBIBP	Sput_26+BBIBP	2	1
Sput_26	BBIBP	Sput_26+BBIBP	3	1
Sput_26	BBIBP	Sput_26+BBIBP	1	1
Sput_26	BBIBP	Sput_26+BBIBP	2	1
Sput_26	BBIBP	Sput_26+BBIBP	3	10
Sput_26	Sput_26	Sput_26+Sput_26	1	10
Sput_26	Sput_26	Sput_26+Sput_26	2	160
Sput_26	Sput_26	Sput_26+Sput_26	3	80
Sput_26	Sput_26	Sput_26+Sput_26	1	1
Sput_26	Sput_26	Sput_26+Sput_26	2	20
Sput_26	Sput_26	Sput_26+Sput_26	3	20
Sput_26	Ad5	Sput_26+Ad5	1	1
Sput_26	Ad5	Sput_26+Ad5	2	40
Sput_26	Ad5	Sput_26+Ad5	3	40
AZD	mRNA1273	AZD+mRNA1273	1	20
AZD	mRNA1273	AZD+mRNA1273	2	640
AZD	mRNA1273	AZD+mRNA1273	3	320
Sput_26	Ad5	Sput_26+Ad5	1	1
Sput_26	Ad5	Sput_26+Ad5	2	80
Sput_26	Ad5	Sput_26+Ad5	3	40
Sput_26	Sput_5	Sput_26+Sput_5	1	40
Sput_26	Sput_5	Sput_26+Sput_5	2	320
Sput_26	Sput_5	Sput_26+Sput_5	3	80
AZD	Sput_26	AZD+Sput_26	1	1
AZD	Sput_26	AZD+Sput_26	2	20
AZD	Sput_26	AZD+Sput_26	3	1
Sput_26	Sput_5	Sput_26+Sput_5	1	40
Sput_26	Sput_5	Sput_26+Sput_5	2	20
Sput_26	Sput_5	Sput_26+Sput_5	3	40
Sput_26	BBIBP	Sput_26+BBIBP	1	10
Sput_26	BBIBP	Sput_26+BBIBP	2	10
Sput_26	BBIBP	Sput_26+BBIBP	3	10
Sput_26	BBIBP	Sput_26+BBIBP	1	1
Sput_26	BBIBP	Sput_26+BBIBP	2	1
Sput_26	BBIBP	Sput_26+BBIBP	3	1
BBIBP	Sput_26	BBIBP+Sput_26	1	1
BBIBP	Sput_26	BBIBP+Sput_26	2	80
Sput_26	Ad5	Sput_26+Ad5	1	1
Sput_26	Ad5	Sput_26+Ad5	2	80
Sput_26	Ad5	Sput_26+Ad5	3	160
AZD	AZD	AZD+AZD	1	10
AZD	AZD	AZD+AZD	2	40
AZD	AZD	AZD+AZD	3	20
Sput_26	BBIBP	Sput_26+BBIBP	1	1
Sput_26	BBIBP	Sput_26+BBIBP	2	1
Sput_26	BBIBP	Sput_26+BBIBP	3	1
AZD	AZD	AZD+AZD	1	1
AZD	AZD	AZD+AZD	2	20
AZD	AZD	AZD+AZD	3	20
AZD	mRNA1273	AZD+mRNA1273	1	10
AZD	mRNA1273	AZD+mRNA1273	2	640
AZD	mRNA1273	AZD+mRNA1273	3	640
AZD	AZD	AZD+AZD	1	1
AZD	AZD	AZD+AZD	2	10
AZD	AZD	AZD+AZD	3	10
Sput_26	mRNA1273	Sput_26+mRNA1273	1	20
Sput_26	mRNA1273	Sput_26+mRNA1273	2	320
Sput_26	mRNA1273	Sput_26+mRNA1273	3	320
Sput_26	Sput_5	Sput_26+Sput_5	1	1
Sput_26	Sput_5	Sput_26+Sput_5	2	20
Sput_26	Sput_5	Sput_26+Sput_5	3	20
Sput_26	BBIBP	Sput_26+BBIBP	1	10
Sput_26	BBIBP	Sput_26+BBIBP	2	1
Sput_26	BBIBP	Sput_26+BBIBP	3	1
Sput_26	Sput_5	Sput_26+Sput_5	1	20
Sput_26	Sput_5	Sput_26+Sput_5	3	40
Sput_26	Ad5	Sput_26+Ad5	1	1
Sput_26	Ad5	Sput_26+Ad5	2	40
Sput_26	Ad5	Sput_26+Ad5	3	40
Sput_26	Sput_5	Sput_26+Sput_5	1	20
Sput_26	Sput_5	Sput_26+Sput_5	3	80
Sput_26	Sput_5	Sput_26+Sput_5	1	1
Sput_26	Sput_5	Sput_26+Sput_5	2	10
Sput_26	Sput_5	Sput_26+Sput_5	3	10
Sput_26	Ad5	Sput_26+Ad5	1	1
Sput_26	Ad5	Sput_26+Ad5	2	160
Sput_26	Ad5	Sput_26+Ad5	3	160
BBIBP	Sput_26	BBIBP+Sput_26	1	1
BBIBP	Sput_26	BBIBP+Sput_26	2	40
BBIBP	Sput_26	BBIBP+Sput_26	3	40
Sput_26	Sput_5	Sput_26+Sput_5	1	20
Sput_26	Sput_5	Sput_26+Sput_5	2	20
Sput_26	Sput_5	Sput_26+Sput_5	3	40
BBIBP	BBIBP	BBIBP+BBIBP	1	1
BBIBP	BBIBP	BBIBP+BBIBP	3	40
AZD	BBIBP	AZD+BBIBP	1	1
AZD	BBIBP	AZD+BBIBP	2	1
AZD	BBIBP	AZD+BBIBP	3	1
Sput_26	Sput_5	Sput_26+Sput_5	1	1
Sput_26	Sput_5	Sput_26+Sput_5	2	40
Sput_26	Sput_5	Sput_26+Sput_5	3	40
AZD	AZD	AZD+AZD	1	1
AZD	AZD	AZD+AZD	2	320
AZD	AZD	AZD+AZD	3	320
Sput_26	Ad5	Sput_26+Ad5	1	1
Sput_26	Ad5	Sput_26+Ad5	2	40
Sput_26	Ad5	Sput_26+Ad5	3	80
AZD	mRNA1273	AZD+mRNA1273	1	1
AZD	mRNA1273	AZD+mRNA1273	2	320
AZD	mRNA1273	AZD+mRNA1273	3	160
Sput_26	Ad5	Sput_26+Ad5	1	1
Sput_26	Ad5	Sput_26+Ad5	2	10
Sput_26	Ad5	Sput_26+Ad5	3	20
AZD	mRNA1273	AZD+mRNA1273	1	10
AZD	mRNA1273	AZD+mRNA1273	2	320
AZD	mRNA1273	AZD+mRNA1273	3	160
Sput_26	mRNA1273	Sput_26+mRNA1273	1	1
Sput_26	mRNA1273	Sput_26+mRNA1273	2	160
Sput_26	mRNA1273	Sput_26+mRNA1273	3	80
AZD	AZD	AZD+AZD	1	10
AZD	AZD	AZD+AZD	2	80
AZD	AZD	AZD+AZD	3	20
AZD	Sput_26	AZD+Sput_26	1	10
AZD	Sput_26	AZD+Sput_26	2	40
AZD	Sput_26	AZD+Sput_26	3	20
AZD	Sput_26	AZD+Sput_26	1	1
AZD	Sput_26	AZD+Sput_26	2	20
AZD	Sput_26	AZD+Sput_26	3	80
Sput_26	Sput_5	Sput_26+Sput_5	1	1
Sput_26	Sput_5	Sput_26+Sput_5	2	20
Sput_26	Sput_5	Sput_26+Sput_5	3	10
AZD	mRNA1273	AZD+mRNA1273	1	1
AZD	mRNA1273	AZD+mRNA1273	2	160
AZD	mRNA1273	AZD+mRNA1273	3	80
Sput_26	Sput_26	Sput_26+Sput_26	1	1
Sput_26	Sput_26	Sput_26+Sput_26	2	80
Sput_26	Sput_26	Sput_26+Sput_26	3	40
Sput_26	mRNA1273	Sput_26+mRNA1273	1	1
Sput_26	mRNA1273	Sput_26+mRNA1273	2	80
Sput_26	mRNA1273	Sput_26+mRNA1273	3	20
Sput_26	Sput_26	Sput_26+Sput_26	1	10
Sput_26	Sput_26	Sput_26+Sput_26	2	20
Sput_26	Sput_26	Sput_26+Sput_26	3	20
AZD	AZD	AZD+AZD	1	1
Sput_26	AZD	Sput_26+AZD	1	1
Sput_26	AZD	Sput_26+AZD	2	20
Sput_26	AZD	Sput_26+AZD	3	10
AZD	AZD	AZD+AZD	1	1
AZD	AZD	AZD+AZD	2	10
AZD	AZD	AZD+AZD	3	20
Sput_26	mRNA1273	Sput_26+mRNA1273	1	1
Sput_26	mRNA1273	Sput_26+mRNA1273	2	320
Sput_26	mRNA1273	Sput_26+mRNA1273	3	640
AZD	AZD	AZD+AZD	1	1
AZD	AZD	AZD+AZD	2	40
AZD	AZD	AZD+AZD	3	10
AZD	Sput_26	AZD+Sput_26	1	40
AZD	Sput_26	AZD+Sput_26	2	10
AZD	Sput_26	AZD+Sput_26	3	10
AZD	AZD	AZD+AZD	1	1
AZD	AZD	AZD+AZD	2	10
AZD	AZD	AZD+AZD	3	10
Sput_26	AZD	Sput_26+AZD	1	10
Sput_26	AZD	Sput_26+AZD	2	40
Sput_26	AZD	Sput_26+AZD	3	40
AZD	AZD	AZD+AZD	1	20
AZD	AZD	AZD+AZD	2	160
AZD	AZD	AZD+AZD	3	80
Sput_26	Sput_5	Sput_26+Sput_5	1	1
Sput_26	Sput_5	Sput_26+Sput_5	3	10
Sput_26	mRNA1273	Sput_26+mRNA1273	1	10
Sput_26	mRNA1273	Sput_26+mRNA1273	2	160
Sput_26	mRNA1273	Sput_26+mRNA1273	3	640
AZD	mRNA1273	AZD+mRNA1273	1	1
AZD	mRNA1273	AZD+mRNA1273	2	40
AZD	mRNA1273	AZD+mRNA1273	3	40
AZD	Sput_26	AZD+Sput_26	1	1
AZD	Sput_26	AZD+Sput_26	2	40
AZD	BBIBP	AZD+BBIBP	1	10
AZD	BBIBP	AZD+BBIBP	2	10
AZD	BBIBP	AZD+BBIBP	3	10
Sput_26	BBIBP	Sput_26+BBIBP	1	1
Sput_26	BBIBP	Sput_26+BBIBP	2	10
Sput_26	BBIBP	Sput_26+BBIBP	3	10
AZD	AZD	AZD+AZD	1	1
AZD	AZD	AZD+AZD	2	10
AZD	AZD	AZD+AZD	3	10
BBIBP	Sput_26	BBIBP+Sput_26	1	1
BBIBP	Sput_26	BBIBP+Sput_26	2	160
BBIBP	Sput_26	BBIBP+Sput_26	3	160
AZD	Sput_26	AZD+Sput_26	1	1
AZD	Sput_26	AZD+Sput_26	2	40
AZD	Sput_26	AZD+Sput_26	3	40
AZD	Sput_26	AZD+Sput_26	1	1
AZD	Sput_26	AZD+Sput_26	2	40
AZD	Sput_26	AZD+Sput_26	3	20
AZD	mRNA1273	AZD+mRNA1273	1	1
AZD	mRNA1273	AZD+mRNA1273	2	640
AZD	mRNA1273	AZD+mRNA1273	3	640
AZD	Ad5	AZD+Ad5	1	1
AZD	AZD	AZD+AZD	1	20
AZD	AZD	AZD+AZD	2	80
AZD	AZD	AZD+AZD	3	80
AZD	BBIBP	AZD+BBIBP	1	10
AZD	BBIBP	AZD+BBIBP	2	20
Sput_26	AZD	Sput_26+AZD	1	10
AZD	mRNA1273	AZD+mRNA1273	1	10
AZD	mRNA1273	AZD+mRNA1273	2	640
AZD	mRNA1273	AZD+mRNA1273	3	160
AZD	BBIBP	AZD+BBIBP	1	40
AZD	BBIBP	AZD+BBIBP	2	80
AZD	BBIBP	AZD+BBIBP	3	40
AZD	mRNA1273	AZD+mRNA1273	1	1
AZD	mRNA1273	AZD+mRNA1273	2	80
AZD	mRNA1273	AZD+mRNA1273	3	20
AZD	BBIBP	AZD+BBIBP	1	1
AZD	BBIBP	AZD+BBIBP	2	10
AZD	BBIBP	AZD+BBIBP	3	10
AZD	AZD	AZD+AZD	1	10
AZD	AZD	AZD+AZD	2	20
AZD	AZD	AZD+AZD	3	20
AZD	Ad5	AZD+Ad5	1	1
AZD	Ad5	AZD+Ad5	2	320
AZD	Ad5	AZD+Ad5	3	80
AZD	BBIBP	AZD+BBIBP	1	1
AZD	BBIBP	AZD+BBIBP	2	10
AZD	BBIBP	AZD+BBIBP	3	1
AZD	Sput_26	AZD+Sput_26	1	1
AZD	Sput_26	AZD+Sput_26	2	20
AZD	Sput_26	AZD+Sput_26	3	20
AZD	AZD	AZD+AZD	1	10
AZD	AZD	AZD+AZD	2	20
AZD	AZD	AZD+AZD	3	20
AZD	AZD	AZD+AZD	1	1
AZD	AZD	AZD+AZD	2	10
AZD	AZD	AZD+AZD	3	1
BBIBP	BBIBP	BBIBP+BBIBP	1	1
BBIBP	BBIBP	BBIBP+BBIBP	2	10
BBIBP	BBIBP	BBIBP+BBIBP	3	20
Sput_26	Sput_26	Sput_26+Sput_26	1	1
Sput_26	Sput_26	Sput_26+Sput_26	2	10
Sput_26	Sput_26	Sput_26+Sput_26	3	1
AZD	Sput_26	AZD+Sput_26	1	1
AZD	Sput_26	AZD+Sput_26	2	80
AZD	Sput_26	AZD+Sput_26	3	40
AZD	mRNA1273	AZD+mRNA1273	1	20
AZD	AZD	AZD+AZD	1	1
AZD	AZD	AZD+AZD	3	40
Sput_26	mRNA1273	Sput_26+mRNA1273	1	1
Sput_26	mRNA1273	Sput_26+mRNA1273	2	160
Sput_26	mRNA1273	Sput_26+mRNA1273	3	160
Sput_26	Ad5	Sput_26+Ad5	1	80
Sput_26	Ad5	Sput_26+Ad5	2	80
Sput_26	Ad5	Sput_26+Ad5	3	80
Sput_26	Sput_5	Sput_26+Sput_5	1	1
Sput_26	Sput_5	Sput_26+Sput_5	2	20
Sput_26	Sput_5	Sput_26+Sput_5	3	20
AZD	Ad5	AZD+Ad5	1	1
AZD	Ad5	AZD+Ad5	2	40
AZD	Ad5	AZD+Ad5	3	40
AZD	mRNA1273	AZD+mRNA1273	1	1
AZD	mRNA1273	AZD+mRNA1273	2	160
AZD	mRNA1273	AZD+mRNA1273	3	160
AZD	AZD	AZD+AZD	1	1
AZD	AZD	AZD+AZD	2	40
AZD	Sput_26	AZD+Sput_26	1	1
AZD	Sput_26	AZD+Sput_26	2	20
AZD	Sput_26	AZD+Sput_26	3	20
AZD	mRNA1273	AZD+mRNA1273	1	1
AZD	mRNA1273	AZD+mRNA1273	2	160
AZD	mRNA1273	AZD+mRNA1273	3	640
AZD	BBIBP	AZD+BBIBP	1	1
AZD	BBIBP	AZD+BBIBP	2	1
AZD	BBIBP	AZD+BBIBP	3	1
Sput_26	Sput_26	Sput_26+Sput_26	1	1
Sput_26	Sput_26	Sput_26+Sput_26	2	160
Sput_26	Sput_26	Sput_26+Sput_26	3	80
AZD	Ad5	AZD+Ad5	1	1
AZD	Ad5	AZD+Ad5	2	80
AZD	Ad5	AZD+Ad5	3	80
AZD	Sput_26	AZD+Sput_26	1	10
AZD	Sput_26	AZD+Sput_26	2	80
AZD	Sput_26	AZD+Sput_26	3	40
AZD	Sput_26	AZD+Sput_26	1	1
AZD	Sput_26	AZD+Sput_26	2	80
AZD	Sput_26	AZD+Sput_26	3	40
AZD	AZD	AZD+AZD	1	20
AZD	AZD	AZD+AZD	2	40
AZD	AZD	AZD+AZD	3	20
BBIBP	Sput_26	BBIBP+Sput_26	1	80
BBIBP	Sput_26	BBIBP+Sput_26	3	160
AZD	BBIBP	AZD+BBIBP	1	10
AZD	BBIBP	AZD+BBIBP	2	20
AZD	BBIBP	AZD+BBIBP	3	20
Sput_26	BBIBP	Sput_26+BBIBP	1	20
Sput_26	BBIBP	Sput_26+BBIBP	2	20
Sput_26	BBIBP	Sput_26+BBIBP	3	10
AZD	BBIBP	AZD+BBIBP	1	20
AZD	BBIBP	AZD+BBIBP	2	20
AZD	BBIBP	AZD+BBIBP	3	20
AZD	mRNA1273	AZD+mRNA1273	1	1
AZD	mRNA1273	AZD+mRNA1273	2	160
AZD	mRNA1273	AZD+mRNA1273	3	320
BBIBP	Sput_26	BBIBP+Sput_26	1	20
BBIBP	Sput_26	BBIBP+Sput_26	2	320
BBIBP	Sput_26	BBIBP+Sput_26	3	640
AZD	BBIBP	AZD+BBIBP	1	10
AZD	BBIBP	AZD+BBIBP	2	10
AZD	BBIBP	AZD+BBIBP	3	10
AZD	mRNA1273	AZD+mRNA1273	1	1
AZD	mRNA1273	AZD+mRNA1273	2	160
AZD	mRNA1273	AZD+mRNA1273	3	160
AZD	BBIBP	AZD+BBIBP	1	20
AZD	BBIBP	AZD+BBIBP	2	40
AZD	BBIBP	AZD+BBIBP	3	20
Sput_26	Sput_5	Sput_26+Sput_5	1	20
Sput_26	Sput_5	Sput_26+Sput_5	2	10
Sput_26	Sput_5	Sput_26+Sput_5	3	20
Sput_26	Ad5	Sput_26+Ad5	1	1
Sput_26	Ad5	Sput_26+Ad5	2	80
Sput_26	Ad5	Sput_26+Ad5	3	160
AZD	BBIBP	AZD+BBIBP	1	1
mRNA1273	mRNA1273	mRNA1273+mRNA1273	1	10
mRNA1273	mRNA1273	mRNA1273+mRNA1273	2	160
mRNA1273	mRNA1273	mRNA1273+mRNA1273	3	320
BBIBP	Sput_26	BBIBP+Sput_26	1	1
BBIBP	Sput_26	BBIBP+Sput_26	3	80
BBIBP	BBIBP	BBIBP+BBIBP	1	1
BBIBP	BBIBP	BBIBP+BBIBP	2	160
BBIBP	BBIBP	BBIBP+BBIBP	3	40
AZD	mRNA1273	AZD+mRNA1273	1	1
AZD	mRNA1273	AZD+mRNA1273	2	320
AZD	mRNA1273	AZD+mRNA1273	3	80
AZD	Sput_26	AZD+Sput_26	1	1
AZD	Sput_26	AZD+Sput_26	2	40
AZD	Sput_26	AZD+Sput_26	3	40
BBIBP	BBIBP	BBIBP+BBIBP	1	1
BBIBP	BBIBP	BBIBP+BBIBP	2	10
BBIBP	BBIBP	BBIBP+BBIBP	3	20
Sput_26	AZD	Sput_26+AZD	1	10
Sput_26	AZD	Sput_26+AZD	2	10
Sput_26	AZD	Sput_26+AZD	3	10
BBIBP	Sput_26	BBIBP+Sput_26	1	1
BBIBP	Sput_26	BBIBP+Sput_26	2	80
BBIBP	Sput_26	BBIBP+Sput_26	3	20
AZD	AZD	AZD+AZD	1	10
AZD	mRNA1273	AZD+mRNA1273	1	1
AZD	mRNA1273	AZD+mRNA1273	2	640
AZD	Sput_26	AZD+Sput_26	1	1
AZD	Sput_26	AZD+Sput_26	2	20
AZD	Sput_26	AZD+Sput_26	3	20
Sput_26	mRNA1273	Sput_26+mRNA1273	1	1
Sput_26	mRNA1273	Sput_26+mRNA1273	2	160
Sput_26	mRNA1273	Sput_26+mRNA1273	3	160
AZD	BBIBP	AZD+BBIBP	1	1
AZD	BBIBP	AZD+BBIBP	2	40
AZD	BBIBP	AZD+BBIBP	3	20
AZD	Sput_26	AZD+Sput_26	1	20
AZD	Sput_26	AZD+Sput_26	2	80
AZD	Sput_26	AZD+Sput_26	3	160
AZD	mRNA1273	AZD+mRNA1273	1	1
AZD	mRNA1273	AZD+mRNA1273	2	640
AZD	mRNA1273	AZD+mRNA1273	3	320
mRNA1273	mRNA1273	mRNA1273+mRNA1273	1	10
AZD	BBIBP	AZD+BBIBP	1	1
AZD	BBIBP	AZD+BBIBP	2	1
AZD	BBIBP	AZD+BBIBP	3	1
AZD	Sput_26	AZD+Sput_26	1	1
AZD	Sput_26	AZD+Sput_26	2	40
AZD	Sput_26	AZD+Sput_26	3	40
AZD	BBIBP	AZD+BBIBP	1	10
AZD	BBIBP	AZD+BBIBP	2	1
AZD	BBIBP	AZD+BBIBP	3	1
AZD	AZD	AZD+AZD	1	1
AZD	AZD	AZD+AZD	2	10
AZD	AZD	AZD+AZD	3	40
AZD	BBIBP	AZD+BBIBP	1	1
AZD	BBIBP	AZD+BBIBP	2	1
AZD	Sput_26	AZD+Sput_26	1	10
AZD	Sput_26	AZD+Sput_26	2	80
AZD	Sput_26	AZD+Sput_26	3	80
AZD	AZD	AZD+AZD	1	10
AZD	AZD	AZD+AZD	2	20
AZD	AZD	AZD+AZD	3	20
AZD	Ad5	AZD+Ad5	1	1
AZD	Ad5	AZD+Ad5	2	40
AZD	Ad5	AZD+Ad5	3	80
AZD	Ad5	AZD+Ad5	1	1
AZD	Ad5	AZD+Ad5	2	80
AZD	Ad5	AZD+Ad5	3	80
AZD	Ad5	AZD+Ad5	1	1
AZD	Ad5	AZD+Ad5	2	160
AZD	Ad5	AZD+Ad5	3	20
AZD	Sput_26	AZD+Sput_26	1	10
AZD	Sput_26	AZD+Sput_26	2	160
AZD	Sput_26	AZD+Sput_26	3	80
BBIBP	Sput_26	BBIBP+Sput_26	1	1
BBIBP	Sput_26	BBIBP+Sput_26	2	1
BBIBP	Sput_26	BBIBP+Sput_26	3	10
Sput_26	BBIBP	Sput_26+BBIBP	1	10
Sput_26	BBIBP	Sput_26+BBIBP	2	10
Sput_26	BBIBP	Sput_26+BBIBP	3	10
BBIBP	BBIBP	BBIBP+BBIBP	1	40
BBIBP	BBIBP	BBIBP+BBIBP	2	40
BBIBP	BBIBP	BBIBP+BBIBP	3	20
BBIBP	BBIBP	BBIBP+BBIBP	1	1
BBIBP	BBIBP	BBIBP+BBIBP	2	1
BBIBP	BBIBP	BBIBP+BBIBP	3	1
AZD	Ad5	AZD+Ad5	1	1
AZD	Ad5	AZD+Ad5	2	80
AZD	Ad5	AZD+Ad5	3	80
AZD	mRNA1273	AZD+mRNA1273	1	20
AZD	mRNA1273	AZD+mRNA1273	2	640
AZD	mRNA1273	AZD+mRNA1273	3	320
AZD	mRNA1273	AZD+mRNA1273	1	1
AZD	mRNA1273	AZD+mRNA1273	2	160
AZD	mRNA1273	AZD+mRNA1273	3	80
Sput_26	Sput_26	Sput_26+Sput_26	1	1
Sput_26	Sput_26	Sput_26+Sput_26	2	20
Sput_26	Ad5	Sput_26+Ad5	1	1
Sput_26	Ad5	Sput_26+Ad5	2	10
Sput_26	Ad5	Sput_26+Ad5	3	10
AZD	BBIBP	AZD+BBIBP	1	20
AZD	BBIBP	AZD+BBIBP	2	10
AZD	BBIBP	AZD+BBIBP	3	1
AZD	BBIBP	AZD+BBIBP	1	1
AZD	BBIBP	AZD+BBIBP	2	80
AZD	BBIBP	AZD+BBIBP	3	1
AZD	mRNA1273	AZD+mRNA1273	1	1
AZD	mRNA1273	AZD+mRNA1273	2	160
AZD	mRNA1273	AZD+mRNA1273	3	80
BBIBP	BBIBP	BBIBP+BBIBP	1	1
BBIBP	BBIBP	BBIBP+BBIBP	2	1
BBIBP	BBIBP	BBIBP+BBIBP	3	1
AZD	Ad5	AZD+Ad5	1	1
AZD	Ad5	AZD+Ad5	2	160
AZD	Ad5	AZD+Ad5	3	80
AZD	Ad5	AZD+Ad5	1	1
AZD	Ad5	AZD+Ad5	3	80
AZD	Ad5	AZD+Ad5	1	1
AZD	Ad5	AZD+Ad5	2	80
AZD	Ad5	AZD+Ad5	3	80
AZD	mRNA1273	AZD+mRNA1273	1	10
AZD	mRNA1273	AZD+mRNA1273	2	640
AZD	mRNA1273	AZD+mRNA1273	3	320
BBIBP	mRNA1273	BBIBP+mRNA1273	1	1
BBIBP	mRNA1273	BBIBP+mRNA1273	2	640
BBIBP	mRNA1273	BBIBP+mRNA1273	3	640
AZD	BBIBP	AZD+BBIBP	1	80
AZD	BBIBP	AZD+BBIBP	2	80
AZD	BBIBP	AZD+BBIBP	3	80
Sput_26	BBIBP	Sput_26+BBIBP	1	1
Sput_26	BBIBP	Sput_26+BBIBP	2	10
Sput_26	BBIBP	Sput_26+BBIBP	3	10
Sput_26	Sput_5	Sput_26+Sput_5	1	1
Sput_26	Sput_5	Sput_26+Sput_5	2	40
Sput_26	Sput_5	Sput_26+Sput_5	3	40
BBIBP	AZD	BBIBP+AZD	1	1
BBIBP	AZD	BBIBP+AZD	2	40
BBIBP	AZD	BBIBP+AZD	3	80
AZD	Ad5	AZD+Ad5	1	1
AZD	Ad5	AZD+Ad5	2	20
AZD	Ad5	AZD+Ad5	3	40
mRNA1273	mRNA1273	mRNA1273+mRNA1273	1	10
mRNA1273	mRNA1273	mRNA1273+mRNA1273	2	160
Sput_26	Ad5	Sput_26+Ad5	1	1
Sput_26	AZD	Sput_26+AZD	1	20
Sput_26	AZD	Sput_26+AZD	2	160
Sput_26	AZD	Sput_26+AZD	3	80
Sput_26	Ad5	Sput_26+Ad5	1	1
Sput_26	Ad5	Sput_26+Ad5	2	20
Sput_26	Ad5	Sput_26+Ad5	3	20
AZD	Ad5	AZD+Ad5	1	10
AZD	Ad5	AZD+Ad5	2	40
AZD	Ad5	AZD+Ad5	3	80
Sput_26	Ad5	Sput_26+Ad5	1	1
Sput_26	Ad5	Sput_26+Ad5	2	1
Sput_26	Ad5	Sput_26+Ad5	3	10
Sput_26	Ad5	Sput_26+Ad5	1	10
Sput_26	Ad5	Sput_26+Ad5	2	40
Sput_26	Ad5	Sput_26+Ad5	3	40
Sput_26	Ad5	Sput_26+Ad5	1	1
Sput_26	Ad5	Sput_26+Ad5	2	10
Sput_26	Ad5	Sput_26+Ad5	3	10
Sput_26	Ad5	Sput_26+Ad5	1	1
Sput_26	Ad5	Sput_26+Ad5	2	160
Sput_26	Ad5	Sput_26+Ad5	3	40
BBIBP	mRNA1273	BBIBP+mRNA1273	1	1
BBIBP	mRNA1273	BBIBP+mRNA1273	2	160
BBIBP	mRNA1273	BBIBP+mRNA1273	3	160
Sput_26	Ad5	Sput_26+Ad5	1	1
Sput_26	Ad5	Sput_26+Ad5	2	20
Sput_26	Ad5	Sput_26+Ad5	3	40
AZD	BBIBP	AZD+BBIBP	1	10
AZD	BBIBP	AZD+BBIBP	2	1
AZD	BBIBP	AZD+BBIBP	3	10
Sput_26	Ad5	Sput_26+Ad5	1	1
Sput_26	Ad5	Sput_26+Ad5	2	10
BBIBP	AZD	BBIBP+AZD	1	1
BBIBP	AZD	BBIBP+AZD	2	40
BBIBP	AZD	BBIBP+AZD	3	40
BBIBP	Sput_26	BBIBP+Sput_26	1	1
BBIBP	Sput_26	BBIBP+Sput_26	2	80
BBIBP	Sput_26	BBIBP+Sput_26	3	80
BBIBP	mRNA1273	BBIBP+mRNA1273	1	20
BBIBP	mRNA1273	BBIBP+mRNA1273	2	640
BBIBP	mRNA1273	BBIBP+mRNA1273	3	640
mRNA1273	mRNA1273	mRNA1273+mRNA1273	1	20
Sput_26	Ad5	Sput_26+Ad5	1	80
Sput_26	Ad5	Sput_26+Ad5	2	40
Sput_26	Ad5	Sput_26+Ad5	3	320
BBIBP	Sput_26	BBIBP+Sput_26	1	1
BBIBP	Sput_26	BBIBP+Sput_26	2	160
Sput_26	Ad5	Sput_26+Ad5	1	1
Sput_26	Ad5	Sput_26+Ad5	2	40
Sput_26	Ad5	Sput_26+Ad5	3	80
BBIBP	BBIBP	BBIBP+BBIBP	1	1
BBIBP	BBIBP	BBIBP+BBIBP	2	10
BBIBP	BBIBP	BBIBP+BBIBP	3	1
BBIBP	AZD	BBIBP+AZD	1	1
BBIBP	AZD	BBIBP+AZD	2	40
BBIBP	AZD	BBIBP+AZD	3	80
BBIBP	Sput_26	BBIBP+Sput_26	1	1
Sput_26	Ad5	Sput_26+Ad5	1	1
Sput_26	Ad5	Sput_26+Ad5	2	20
Sput_26	Ad5	Sput_26+Ad5	3	20
Sput_26	Sput_26	Sput_26+Sput_26	1	10
Sput_26	Sput_26	Sput_26+Sput_26	3	40
BBIBP	Sput_26	BBIBP+Sput_26	1	1
BBIBP	Sput_26	BBIBP+Sput_26	2	40
BBIBP	Sput_26	BBIBP+Sput_26	3	1
BBIBP	Sput_26	BBIBP+Sput_26	1	1
BBIBP	Sput_26	BBIBP+Sput_26	2	20
BBIBP	Sput_26	BBIBP+Sput_26	3	20
Sput_26	Ad5	Sput_26+Ad5	1	80
Sput_26	Ad5	Sput_26+Ad5	2	320
BBIBP	mRNA1273	BBIBP+mRNA1273	1	10
BBIBP	mRNA1273	BBIBP+mRNA1273	2	640
BBIBP	mRNA1273	BBIBP+mRNA1273	3	320
BBIBP	BBIBP	BBIBP+BBIBP	1	10
BBIBP	BBIBP	BBIBP+BBIBP	2	20
BBIBP	BBIBP	BBIBP+BBIBP	3	20
Sput_26	Sput_5	Sput_26+Sput_5	1	10
Sput_26	Sput_5	Sput_26+Sput_5	2	80
Sput_26	Sput_5	Sput_26+Sput_5	3	80
AZD	Ad5	AZD+Ad5	1	10
AZD	Ad5	AZD+Ad5	2	40
AZD	Ad5	AZD+Ad5	3	40
mRNA1273	mRNA1273	mRNA1273+mRNA1273	1	20
mRNA1273	mRNA1273	mRNA1273+mRNA1273	2	640
mRNA1273	mRNA1273	mRNA1273+mRNA1273	3	320
BBIBP	BBIBP	BBIBP+BBIBP	1	1
BBIBP	BBIBP	BBIBP+BBIBP	2	80
mRNA1273	mRNA1273	mRNA1273+mRNA1273	1	10
mRNA1273	mRNA1273	mRNA1273+mRNA1273	2	320
mRNA1273	mRNA1273	mRNA1273+mRNA1273	3	160
Sput_26	Ad5	Sput_26+Ad5	1	40
Sput_26	Ad5	Sput_26+Ad5	2	160
Sput_26	Ad5	Sput_26+Ad5	3	160
mRNA1273	mRNA1273	mRNA1273+mRNA1273	1	10
BBIBP	mRNA1273	BBIBP+mRNA1273	1	1
BBIBP	mRNA1273	BBIBP+mRNA1273	2	320
BBIBP	mRNA1273	BBIBP+mRNA1273	3	80
AZD	Ad5	AZD+Ad5	1	1
AZD	Ad5	AZD+Ad5	2	40
AZD	Ad5	AZD+Ad5	3	40
BBIBP	BBIBP	BBIBP+BBIBP	1	20
BBIBP	Sput_26	BBIBP+Sput_26	1	1
BBIBP	Sput_26	BBIBP+Sput_26	2	80
BBIBP	Sput_26	BBIBP+Sput_26	3	1
BBIBP	BBIBP	BBIBP+BBIBP	1	1
BBIBP	BBIBP	BBIBP+BBIBP	2	20
BBIBP	BBIBP	BBIBP+BBIBP	3	10
mRNA1273	mRNA1273	mRNA1273+mRNA1273	1	10
mRNA1273	mRNA1273	mRNA1273+mRNA1273	2	320
mRNA1273	mRNA1273	mRNA1273+mRNA1273	3	160
BBIBP	mRNA1273	BBIBP+mRNA1273	1	1
BBIBP	mRNA1273	BBIBP+mRNA1273	2	640
BBIBP	mRNA1273	BBIBP+mRNA1273	3	640
Sput_26	AZD	Sput_26+AZD	1	1
Sput_26	AZD	Sput_26+AZD	2	20
BBIBP	BBIBP	BBIBP+BBIBP	1	1
BBIBP	BBIBP	BBIBP+BBIBP	2	10
BBIBP	BBIBP	BBIBP+BBIBP	3	1
BBIBP	BBIBP	BBIBP+BBIBP	1	1
BBIBP	BBIBP	BBIBP+BBIBP	2	10
BBIBP	BBIBP	BBIBP+BBIBP	3	10
BBIBP	mRNA1273	BBIBP+mRNA1273	1	1
BBIBP	AZD	BBIBP+AZD	1	1
BBIBP	AZD	BBIBP+AZD	2	320
BBIBP	AZD	BBIBP+AZD	3	320
BBIBP	AZD	BBIBP+AZD	1	1
BBIBP	Sput_26	BBIBP+Sput_26	1	1
BBIBP	Sput_26	BBIBP+Sput_26	2	640
BBIBP	Sput_26	BBIBP+Sput_26	3	320
Sput_26	Sput_26	Sput_26+Sput_26	1	20
Sput_26	Sput_26	Sput_26+Sput_26	2	160
Sput_26	Sput_26	Sput_26+Sput_26	3	160
BBIBP	AZD	BBIBP+AZD	1	1
BBIBP	AZD	BBIBP+AZD	2	40
BBIBP	AZD	BBIBP+AZD	3	40
BBIBP	mRNA1273	BBIBP+mRNA1273	1	1
BBIBP	mRNA1273	BBIBP+mRNA1273	2	320
BBIBP	mRNA1273	BBIBP+mRNA1273	3	320
Sput_26	BBIBP	Sput_26+BBIBP	1	1
Sput_26	BBIBP	Sput_26+BBIBP	2	10
Sput_26	BBIBP	Sput_26+BBIBP	3	1
BBIBP	mRNA1273	BBIBP+mRNA1273	1	1
BBIBP	mRNA1273	BBIBP+mRNA1273	2	80
BBIBP	mRNA1273	BBIBP+mRNA1273	3	40
BBIBP	mRNA1273	BBIBP+mRNA1273	1	1
BBIBP	mRNA1273	BBIBP+mRNA1273	2	640
BBIBP	mRNA1273	BBIBP+mRNA1273	3	640
BBIBP	Sput_26	BBIBP+Sput_26	1	1
mRNA1273	mRNA1273	mRNA1273+mRNA1273	1	1
mRNA1273	mRNA1273	mRNA1273+mRNA1273	2	160
mRNA1273	mRNA1273	mRNA1273+mRNA1273	3	40
mRNA1273	mRNA1273	mRNA1273+mRNA1273	1	40
mRNA1273	mRNA1273	mRNA1273+mRNA1273	2	320
mRNA1273	mRNA1273	mRNA1273+mRNA1273	3	640
BBIBP	Sput_26	BBIBP+Sput_26	1	1
BBIBP	Sput_26	BBIBP+Sput_26	2	20
BBIBP	Sput_26	BBIBP+Sput_26	3	20
BBIBP	mRNA1273	BBIBP+mRNA1273	1	1
BBIBP	mRNA1273	BBIBP+mRNA1273	2	320
BBIBP	mRNA1273	BBIBP+mRNA1273	3	320
BBIBP	BBIBP	BBIBP+BBIBP	1	1
BBIBP	BBIBP	BBIBP+BBIBP	2	80
BBIBP	BBIBP	BBIBP+BBIBP	3	40
mRNA1273	mRNA1273	mRNA1273+mRNA1273	1	1
Sput_26	Sput_5	Sput_26+Sput_5	1	20
Sput_26	Sput_5	Sput_26+Sput_5	2	80
Sput_26	Sput_5	Sput_26+Sput_5	3	80
Sput_26	Sput_5	Sput_26+Sput_5	1	1
BBIBP	AZD	BBIBP+AZD	1	1
BBIBP	AZD	BBIBP+AZD	2	20
BBIBP	AZD	BBIBP+AZD	3	80
BBIBP	mRNA1273	BBIBP+mRNA1273	1	1
BBIBP	mRNA1273	BBIBP+mRNA1273	2	320
BBIBP	mRNA1273	BBIBP+mRNA1273	3	160
BBIBP	AZD	BBIBP+AZD	1	1
BBIBP	AZD	BBIBP+AZD	2	80
BBIBP	AZD	BBIBP+AZD	3	80
BBIBP	AZD	BBIBP+AZD	1	1
BBIBP	AZD	BBIBP+AZD	2	40
BBIBP	AZD	BBIBP+AZD	3	20
BBIBP	AZD	BBIBP+AZD	1	1
BBIBP	AZD	BBIBP+AZD	2	80
BBIBP	AZD	BBIBP+AZD	3	40
BBIBP	mRNA1273	BBIBP+mRNA1273	1	1
BBIBP	mRNA1273	BBIBP+mRNA1273	2	320
BBIBP	mRNA1273	BBIBP+mRNA1273	3	320
BBIBP	AZD	BBIBP+AZD	1	1
BBIBP	AZD	BBIBP+AZD	2	160
BBIBP	AZD	BBIBP+AZD	3	40
BBIBP	BBIBP	BBIBP+BBIBP	1	1
BBIBP	mRNA1273	BBIBP+mRNA1273	1	1
BBIBP	mRNA1273	BBIBP+mRNA1273	2	640
BBIBP	mRNA1273	BBIBP+mRNA1273	3	640
BBIBP	mRNA1273	BBIBP+mRNA1273	1	1
BBIBP	mRNA1273	BBIBP+mRNA1273	2	160
BBIBP	mRNA1273	BBIBP+mRNA1273	3	160
AZD	AZD	AZD+AZD	1	1
AZD	AZD	AZD+AZD	2	40
AZD	AZD	AZD+AZD	3	20
BBIBP	mRNA1273	BBIBP+mRNA1273	1	1
BBIBP	mRNA1273	BBIBP+mRNA1273	2	320
BBIBP	mRNA1273	BBIBP+mRNA1273	3	160
BBIBP	mRNA1273	BBIBP+mRNA1273	1	1
BBIBP	mRNA1273	BBIBP+mRNA1273	2	320
BBIBP	mRNA1273	BBIBP+mRNA1273	3	160
AZD	mRNA1273	AZD+mRNA1273	1	20
AZD	mRNA1273	AZD+mRNA1273	2	160
AZD	mRNA1273	AZD+mRNA1273	3	80
BBIBP	AZD	BBIBP+AZD	1	1
BBIBP	AZD	BBIBP+AZD	2	20
BBIBP	AZD	BBIBP+AZD	3	20
BBIBP	BBIBP	BBIBP+BBIBP	1	40
BBIBP	BBIBP	BBIBP+BBIBP	2	40
BBIBP	BBIBP	BBIBP+BBIBP	3	20
BBIBP	mRNA1273	BBIBP+mRNA1273	1	1
BBIBP	AZD	BBIBP+AZD	1	1
BBIBP	AZD	BBIBP+AZD	2	40
BBIBP	AZD	BBIBP+AZD	3	20
BBIBP	mRNA1273	BBIBP+mRNA1273	1	1
BBIBP	mRNA1273	BBIBP+mRNA1273	2	320
BBIBP	mRNA1273	BBIBP+mRNA1273	3	160
BBIBP	Sput_26	BBIBP+Sput_26	1	1
BBIBP	Sput_26	BBIBP+Sput_26	2	80
BBIBP	Sput_26	BBIBP+Sput_26	3	40
BBIBP	mRNA1273	BBIBP+mRNA1273	1	1
BBIBP	mRNA1273	BBIBP+mRNA1273	2	320
BBIBP	BBIBP	BBIBP+BBIBP	1	10
BBIBP	AZD	BBIBP+AZD	1	1
BBIBP	AZD	BBIBP+AZD	2	160
BBIBP	AZD	BBIBP+AZD	3	80
BBIBP	AZD	BBIBP+AZD	1	1
BBIBP	AZD	BBIBP+AZD	2	160
BBIBP	AZD	BBIBP+AZD	3	80
BBIBP	BBIBP	BBIBP+BBIBP	1	1
mRNA1273	mRNA1273	mRNA1273+mRNA1273	1	1
mRNA1273	mRNA1273	mRNA1273+mRNA1273	2	80
mRNA1273	mRNA1273	mRNA1273+mRNA1273	3	160
BBIBP	AZD	BBIBP+AZD	1	1
BBIBP	AZD	BBIBP+AZD	2	80
BBIBP	AZD	BBIBP+AZD	3	20
BBIBP	AZD	BBIBP+AZD	1	1
BBIBP	AZD	BBIBP+AZD	2	20
BBIBP	AZD	BBIBP+AZD	3	20
BBIBP	BBIBP	BBIBP+BBIBP	1	1
BBIBP	BBIBP	BBIBP+BBIBP	2	10
BBIBP	BBIBP	BBIBP+BBIBP	3	20
BBIBP	mRNA1273	BBIBP+mRNA1273	1	20
BBIBP	mRNA1273	BBIBP+mRNA1273	2	640
BBIBP	mRNA1273	BBIBP+mRNA1273	1	20
BBIBP	mRNA1273	BBIBP+mRNA1273	2	640
BBIBP	BBIBP	BBIBP+BBIBP	1	20
BBIBP	BBIBP	BBIBP+BBIBP	2	20
BBIBP	BBIBP	BBIBP+BBIBP	3	20
BBIBP	AZD	BBIBP+AZD	1	1
BBIBP	AZD	BBIBP+AZD	2	40
BBIBP	AZD	BBIBP+AZD	3	40
mRNA1273	mRNA1273	mRNA1273+mRNA1273	1	1
mRNA1273	mRNA1273	mRNA1273+mRNA1273	2	40
mRNA1273	mRNA1273	mRNA1273+mRNA1273	3	80
BBIBP	mRNA1273	BBIBP+mRNA1273	1	1
BBIBP	mRNA1273	BBIBP+mRNA1273	2	160
BBIBP	mRNA1273	BBIBP+mRNA1273	3	160
mRNA1273	mRNA1273	mRNA1273+mRNA1273	1	40
mRNA1273	mRNA1273	mRNA1273+mRNA1273	2	320
mRNA1273	mRNA1273	mRNA1273+mRNA1273	3	640
BBIBP	BBIBP	BBIBP+BBIBP	1	1
BBIBP	BBIBP	BBIBP+BBIBP	1	20
BBIBP	BBIBP	BBIBP+BBIBP	3	20
BBIBP	AZD	BBIBP+AZD	1	1
BBIBP	AZD	BBIBP+AZD	2	10
BBIBP	AZD	BBIBP+AZD	3	20
BBIBP	BBIBP	BBIBP+BBIBP	1	1
BBIBP	BBIBP	BBIBP+BBIBP	2	20
BBIBP	BBIBP	BBIBP+BBIBP	3	10
BBIBP	BBIBP	BBIBP+BBIBP	1	1
BBIBP	BBIBP	BBIBP+BBIBP	2	10
BBIBP	BBIBP	BBIBP+BBIBP	3	1
BBIBP	BBIBP	BBIBP+BBIBP	1	1
BBIBP	BBIBP	BBIBP+BBIBP	2	20
BBIBP	BBIBP	BBIBP+BBIBP	3	20
BBIBP	Sput_26	BBIBP+Sput_26	1	1
BBIBP	mRNA1273	BBIBP+mRNA1273	1	1
BBIBP	mRNA1273	BBIBP+mRNA1273	2	640
BBIBP	mRNA1273	BBIBP+mRNA1273	3	640
AZD	BBIBP	AZD+BBIBP	1	1
AZD	BBIBP	AZD+BBIBP	2	1
AZD	BBIBP	AZD+BBIBP	3	1
BBIBP	Sput_26	BBIBP+Sput_26	1	1
BBIBP	Sput_26	BBIBP+Sput_26	2	320
BBIBP	Sput_26	BBIBP+Sput_26	3	80
BBIBP	Sput_26	BBIBP+Sput_26	1	20
BBIBP	Sput_26	BBIBP+Sput_26	2	160
BBIBP	Sput_26	BBIBP+Sput_26	3	320
AZD	Ad5	AZD+Ad5	1	1
AZD	Ad5	AZD+Ad5	2	80
AZD	Ad5	AZD+Ad5	3	160
BBIBP	Sput_26	BBIBP+Sput_26	1	40
BBIBP	Sput_26	BBIBP+Sput_26	2	160
BBIBP	BBIBP	BBIBP+BBIBP	1	1
BBIBP	AZD	BBIBP+AZD	1	1
BBIBP	AZD	BBIBP+AZD	2	320
BBIBP	AZD	BBIBP+AZD	3	160
BBIBP	mRNA1273	BBIBP+mRNA1273	1	1
AZD	Ad5	AZD+Ad5	1	1
AZD	Ad5	AZD+Ad5	2	20
AZD	Ad5	AZD+Ad5	3	80
BBIBP	mRNA1273	BBIBP+mRNA1273	1	1
BBIBP	mRNA1273	BBIBP+mRNA1273	2	40
BBIBP	mRNA1273	BBIBP+mRNA1273	3	80
BBIBP	BBIBP	BBIBP+BBIBP	1	1
BBIBP	BBIBP	BBIBP+BBIBP	2	1
BBIBP	BBIBP	BBIBP+BBIBP	3	20
AZD	Ad5	AZD+Ad5	1	1
AZD	Ad5	AZD+Ad5	2	320
AZD	Ad5	AZD+Ad5	3	80
BBIBP	Sput_26	BBIBP+Sput_26	1	1
BBIBP	Sput_26	BBIBP+Sput_26	2	40
BBIBP	Sput_26	BBIBP+Sput_26	3	160
BBIBP	BBIBP	BBIBP+BBIBP	1	1
BBIBP	BBIBP	BBIBP+BBIBP	2	40
BBIBP	BBIBP	BBIBP+BBIBP	3	10
BBIBP	AZD	BBIBP+AZD	1	20
BBIBP	BBIBP	BBIBP+BBIBP	1	1
BBIBP	Sput_26	BBIBP+Sput_26	1	20
BBIBP	Sput_26	BBIBP+Sput_26	2	320
BBIBP	Sput_26	BBIBP+Sput_26	3	160
BBIBP	AZD	BBIBP+AZD	1	20
BBIBP	AZD	BBIBP+AZD	2	640
BBIBP	AZD	BBIBP+AZD	3	320
BBIBP	BBIBP	BBIBP+BBIBP	1	1
mRNA1273	mRNA1273	mRNA1273+mRNA1273	1	1
BBIBP	BBIBP	BBIBP+BBIBP	1	1
BBIBP	BBIBP	BBIBP+BBIBP	2	40
BBIBP	BBIBP	BBIBP+BBIBP	1	40
BBIBP	Sput_26	BBIBP+Sput_26	1	1
BBIBP	Sput_26	BBIBP+Sput_26	2	320
BBIBP	Sput_26	BBIBP+Sput_26	3	160
BBIBP	Sput_26	BBIBP+Sput_26	1	1
BBIBP	Sput_26	BBIBP+Sput_26	2	40
BBIBP	Sput_26	BBIBP+Sput_26	3	20
mRNA1273	mRNA1273	mRNA1273+mRNA1273	1	1
mRNA1273	mRNA1273	mRNA1273+mRNA1273	2	320
mRNA1273	mRNA1273	mRNA1273+mRNA1273	3	160
mRNA1273	mRNA1273	mRNA1273+mRNA1273	1	40
mRNA1273	mRNA1273	mRNA1273+mRNA1273	2	320
mRNA1273	mRNA1273	mRNA1273+mRNA1273	3	640
BBIBP	AZD	BBIBP+AZD	1	1
BBIBP	AZD	BBIBP+AZD	2	80
BBIBP	AZD	BBIBP+AZD	3	40
AZD	Sput_26	AZD+Sput_26	1	1
AZD	Sput_26	AZD+Sput_26	2	20
AZD	Sput_26	AZD+Sput_26	3	20
Sput_26	Sput_26	Sput_26+Sput_26	1	1
Sput_26	Sput_26	Sput_26+Sput_26	2	10
Sput_26	Sput_26	Sput_26+Sput_26	3	40
BBIBP	Sput_26	BBIBP+Sput_26	1	1
BBIBP	Sput_26	BBIBP+Sput_26	2	40
BBIBP	Sput_26	BBIBP+Sput_26	3	10
BBIBP	mRNA1273	BBIBP+mRNA1273	1	1
BBIBP	mRNA1273	BBIBP+mRNA1273	2	640
BBIBP	mRNA1273	BBIBP+mRNA1273	3	640
AZD	mRNA1273	AZD+mRNA1273	1	1
AZD	mRNA1273	AZD+mRNA1273	2	320
AZD	mRNA1273	AZD+mRNA1273	3	320
Sput_26	mRNA1273	Sput_26+mRNA1273	1	1
Sput_26	mRNA1273	Sput_26+mRNA1273	2	640
Sput_26	mRNA1273	Sput_26+mRNA1273	3	320
BBIBP	BBIBP	BBIBP+BBIBP	1	1
BBIBP	BBIBP	BBIBP+BBIBP	2	20
BBIBP	BBIBP	BBIBP+BBIBP	3	10
BBIBP	Sput_26	BBIBP+Sput_26	1	1
Sput_26	Ad5	Sput_26+Ad5	1	80
Sput_26	Ad5	Sput_26+Ad5	2	160
Sput_26	Ad5	Sput_26+Ad5	3	640
AZD	AZD	AZD+AZD	1	1
AZD	AZD	AZD+AZD	2	80
mRNA1273	mRNA1273	mRNA1273+mRNA1273	1	1
AZD	AZD	AZD+AZD	1	1
AZD	AZD	AZD+AZD	2	80
AZD	AZD	AZD+AZD	3	80
AZD	mRNA1273	AZD+mRNA1273	1	10
BBIBP	BBIBP	BBIBP+BBIBP	1	1
BBIBP	BBIBP	BBIBP+BBIBP	2	20
BBIBP	BBIBP	BBIBP+BBIBP	3	20

## Sheet: Fig. 2c
Anti-Spike RBD IgG - T3
Data			Statistics - two-sided Wilcoxon test adjusted for multiple comparisons with the Benjamini Hochberg method, comparison to the global mean across combinations
Combination	Log2(Anti-Spike RBD IgG + 1)		Combination	p.adj
Sput_26+Ad5	11.0377		AZD+BBIBP	1.4e-05
Sput_26+AZD	7.39146		AZD+AZD	0.017
AZD+AZD	6.51254		AZD+Sput_26	0.48
Sput_26+mRNA1273	13.8691		AZD+Ad5	0.34
Sput_26+BBIBP	6.44294		AZD+mRNA1273	3.6e-06
AZD+Sput_26	12.6118		BBIBP+BBIBP	4.2e-06
Sput_26+Sput_5	10.4859		BBIBP+AZD	0.37
Sput_26+AZD	10.159		BBIBP+Sput_26	0.02
Sput_26+Sput_5	13.6337		BBIBP+mRNA1273	5.8e-08
Sput_26+BBIBP	9.91603		mRNA1273+mRNA1273	1.8e-05
Sput_26+BBIBP	9.34518		Sput_26+BBIBP	3.2e-11
BBIBP+AZD	7.47654		Sput_26+AZD	0.036
BBIBP+Sput_26	12.7768		Sput_26+Sput_26	0.056
Sput_26+Sput_5	11.1716		Sput_26+Sput_5	0.86
AZD+AZD	11.4893		Sput_26+Ad5	0.34
Sput_26+BBIBP	7.55152		Sput_26+mRNA1273	3.2e-11
Sput_26+Sput_5	12.9072
BBIBP+Sput_26	14.7989
Sput_26+Ad5	11.946
AZD+AZD	11.514
Sput_26+mRNA1273	14.1397
Sput_26+mRNA1273	14.1327
AZD+AZD	8.783
AZD+Sput_26	9.37634
AZD+AZD	10.8553
AZD+mRNA1273	8.51452
Sput_26+mRNA1273	13.1367
Sput_26+mRNA1273	14.6485
Sput_26+BBIBP	7.43879
Sput_26+Ad5	8.36982
AZD+AZD	9.74752
Sput_26+mRNA1273	13.5751
BBIBP+mRNA1273	12.9968
AZD+AZD	11.4919
Sput_26+BBIBP	7.01792
Sput_26+mRNA1273	13.181
BBIBP+AZD	11.3209
AZD+Sput_26	11.2147
Sput_26+mRNA1273	14.4588
Sput_26+AZD	12.4947
Sput_26+AZD	11.6502
Sput_26+mRNA1273	12.7081
AZD+mRNA1273	14.0344
Sput_26+Sput_5	13.2132
Sput_26+AZD	12.6316
AZD+Sput_26	11.8733
Sput_26+BBIBP	7.48864
Sput_26+mRNA1273	13.2983
Sput_26+mRNA1273	14.537
Sput_26+AZD	10.3694
Sput_26+mRNA1273	13.4308
Sput_26+BBIBP	8.40684
Sput_26+Sput_5	12.549
Sput_26+mRNA1273	14.314
Sput_26+mRNA1273	13.5053
Sput_26+AZD	12.0702
Sput_26+Sput_5	13.2467
Sput_26+Ad5	9.87036
Sput_26+BBIBP	8.38457
BBIBP+BBIBP	8.13237
Sput_26+mRNA1273	13.7827
AZD+AZD	11.9589
Sput_26+AZD	12.0292
BBIBP+mRNA1273	11.1245
Sput_26+Sput_26	11.0084
Sput_26+AZD	11.6402
Sput_26+AZD	9.27426
Sput_26+AZD	11.384
AZD+AZD	9.17891
Sput_26+mRNA1273	14.1654
BBIBP+Sput_26	11.1123
Sput_26+Sput_26	10.0352
Sput_26+Sput_26	9.2914
mRNA1273+mRNA1273	14.3237
Sput_26+mRNA1273	13.6384
BBIBP+BBIBP	8.91439
Sput_26+Sput_5	11.7133
AZD+Ad5	11.4955
Sput_26+Sput_26	11.5076
Sput_26+AZD	10.868
Sput_26+BBIBP	13.1127
Sput_26+BBIBP	10.419
Sput_26+BBIBP	7.27798
Sput_26+Sput_5	10.9485
Sput_26+BBIBP	8.73098
Sput_26+Sput_5	10.7729
Sput_26+BBIBP	7.70943
Sput_26+AZD	9.17093
Sput_26+Sput_5	14.3051
Sput_26+Sput_5	11.8057
Sput_26+Sput_5	9.41151
Sput_26+mRNA1273	13.6122
Sput_26+Sput_26	10.5294
Sput_26+Sput_5	10.3346
Sput_26+Sput_26	10.8534
Sput_26+BBIBP	6.2075
Sput_26+AZD	9.89072
Sput_26+AZD	9.56339
Sput_26+AZD	9.70788
Sput_26+Sput_26	6.63662
Sput_26+mRNA1273	13.4785
Sput_26+Sput_26	10.9773
Sput_26+AZD	6.8125
Sput_26+AZD	9.74164
Sput_26+mRNA1273	13.0672
Sput_26+Sput_5	10.9145
Sput_26+BBIBP	8.97814
BBIBP+Sput_26	14.7455
AZD+Sput_26	11.8203
Sput_26+BBIBP	8.66285
Sput_26+AZD	9.44853
Sput_26+BBIBP	6.86171
Sput_26+mRNA1273	13.2236
Sput_26+BBIBP	9.16365
Sput_26+mRNA1273	15.1113
Sput_26+AZD	9.44853
Sput_26+mRNA1273	11.2227
Sput_26+Sput_5	9.56339
Sput_26+Sput_5	11.3168
Sput_26+mRNA1273	13.7721
Sput_26+Sput_5	12.5004
Sput_26+mRNA1273	14.3338
Sput_26+AZD	11.5636
AZD+BBIBP	8.20359
Sput_26+Sput_26	7.4271
Sput_26+Sput_26	10.897
Sput_26+mRNA1273	12.4682
Sput_26+Sput_26	9.36785
AZD+Ad5	10.8711
Sput_26+BBIBP	11.9027
Sput_26+AZD	11.3852
AZD+BBIBP	8.54805
Sput_26+mRNA1273	14.262
Sput_26+AZD	10.4553
Sput_26+AZD	11.4724
Sput_26+Sput_26	11.4115
AZD+mRNA1273	11.8542
AZD+Sput_26	9.63662
AZD+mRNA1273	13.8453
Sput_26+Sput_5	11.2958
Sput_26+AZD	11.269
Sput_26+Sput_26	11.5529
AZD+Sput_26	12.0782
Sput_26+AZD	10.4553
Sput_26+mRNA1273	14.8168
AZD+mRNA1273	9.55612
Sput_26+Sput_5	10.7568
Sput_26+mRNA1273	13.8666
AZD+mRNA1273	12.5792
BBIBP+Sput_26	13.2985
Sput_26+Ad5	10.1643
AZD+Sput_26	13.011
AZD+AZD	8.67666
Sput_26+BBIBP	8.8645
AZD+Sput_26	11.2465
Sput_26+AZD	12.0542
Sput_26+BBIBP	9.09566
Sput_26+BBIBP	9.15228
Sput_26+Sput_26	12.5924
Sput_26+mRNA1273	13.1903
Sput_26+BBIBP	5.47897
Sput_26+BBIBP	7.83099
Sput_26+Sput_26	11.257
Sput_26+Sput_26	9.39682
Sput_26+Ad5	11.0973
AZD+mRNA1273	15.1598
Sput_26+Ad5	11.657
Sput_26+Sput_5	11.8581
AZD+Sput_26	9.37025
Sput_26+Sput_5	10.6073
Sput_26+BBIBP	8.6319
Sput_26+BBIBP	6.44128
Sput_26+Ad5	12.3428
AZD+AZD	9.86279
Sput_26+BBIBP	7.7807
AZD+AZD	9.2861
AZD+mRNA1273	15.2877
AZD+AZD	10.2761
Sput_26+mRNA1273	13.7217
Sput_26+Sput_5	11.7363
Sput_26+BBIBP	8.33405
Sput_26+Sput_5	11.1517
Sput_26+Ad5	11.6604
Sput_26+Sput_5	12.1784
Sput_26+Sput_5	8.86388
Sput_26+Ad5	12.7369
BBIBP+Sput_26	12.5038
Sput_26+Sput_5	10.1267
BBIBP+BBIBP	11.238
AZD+BBIBP	8.72042
Sput_26+Sput_5	11.5879
AZD+AZD	14.0433
Sput_26+Ad5	11.3149
AZD+mRNA1273	13.4569
Sput_26+Ad5	9.40748
AZD+mRNA1273	13.6503
Sput_26+mRNA1273	13.3515
AZD+AZD	12.03
AZD+Sput_26	9.62223
AZD+Sput_26	12.0987
Sput_26+Sput_5	11.0499
AZD+mRNA1273	12.3492
Sput_26+Sput_26	10.6964
Sput_26+mRNA1273	11.6389
Sput_26+Sput_26	9.40706
Sput_26+AZD	9.12516
AZD+AZD	10.7933
Sput_26+mRNA1273	14.1102
AZD+AZD	9.81362
AZD+Sput_26	8.94866
AZD+AZD	10.2579
Sput_26+AZD	10.7496
AZD+AZD	12.4621
Sput_26+Sput_5	8.49145
Sput_26+mRNA1273	14.0712
AZD+mRNA1273	11.9409
AZD+BBIBP	8.52356
Sput_26+BBIBP	8.97039
AZD+AZD	9.09011
BBIBP+Sput_26	14.6743
AZD+Sput_26	11.3382
AZD+Sput_26	10.2917
AZD+mRNA1273	15.0828
AZD+AZD	11.0558
AZD+mRNA1273	14.0842
AZD+BBIBP	10.0643
AZD+mRNA1273	12.4673
AZD+BBIBP	8.97928
AZD+AZD	9.22713
AZD+Ad5	13.0907
AZD+BBIBP	8.95041
AZD+Sput_26	9.16541
AZD+AZD	9.77726
AZD+AZD	8.51452
BBIBP+BBIBP	9.23864
Sput_26+Sput_26	9.10355
AZD+Sput_26	11.8326
AZD+AZD	11.2428
Sput_26+mRNA1273	13.3536
Sput_26+Ad5	12.1998
Sput_26+Sput_5	10.9147
AZD+Ad5	12.0213
AZD+mRNA1273	13.3211
AZD+Sput_26	10.6417
AZD+mRNA1273	13.8464
AZD+BBIBP	6.85674
Sput_26+Sput_26	11.6833
AZD+Ad5	12.7242
AZD+Sput_26	10.8286
AZD+Sput_26	11.8969
AZD+AZD	10.0716
BBIBP+Sput_26	12.2885
AZD+BBIBP	9.97771
Sput_26+BBIBP	9.85689
AZD+BBIBP	9.50978
AZD+mRNA1273	13.7682
BBIBP+Sput_26	13.4729
AZD+BBIBP	8.17393
AZD+mRNA1273	14.0739
AZD+BBIBP	9.90764
Sput_26+Sput_5	9.42878
Sput_26+Ad5	11.7509
mRNA1273+mRNA1273	13.9937
BBIBP+Sput_26	12.0558
BBIBP+BBIBP	12.2989
AZD+mRNA1273	13.6553
AZD+Sput_26	10.943
BBIBP+BBIBP	7.90087
Sput_26+AZD	8.66995
BBIBP+Sput_26	11.4465
AZD+Sput_26	9.14568
Sput_26+mRNA1273	12.6151
AZD+BBIBP	9.26045
AZD+Sput_26	13.05
AZD+mRNA1273	14.9179
AZD+BBIBP	7.48382
AZD+Sput_26	11.6073
AZD+BBIBP	7.99661
AZD+AZD	11.9172
AZD+Sput_26	11.4782
AZD+AZD	8.9507
AZD+Ad5	11.9404
AZD+Ad5	12.731
AZD+Ad5	12.4409
AZD+Sput_26	12.7608
BBIBP+Sput_26	10.5199
Sput_26+BBIBP	8.67419
BBIBP+BBIBP	9.91394
BBIBP+BBIBP	7.70805
AZD+Ad5	11.9353
AZD+mRNA1273	14.3396
AZD+mRNA1273	12.9693
Sput_26+Ad5	9.79669
AZD+BBIBP	10.4249
AZD+BBIBP	12.0564
AZD+mRNA1273	12.9573
BBIBP+BBIBP	6.77347
AZD+Ad5	12.1355
AZD+Ad5	12.0308
AZD+Ad5	11.1256
AZD+mRNA1273	14.1101
BBIBP+mRNA1273	15.2877
AZD+BBIBP	12.4218
Sput_26+BBIBP	8.55766
Sput_26+Sput_5	10.0297
BBIBP+AZD	10.8749
AZD+Ad5	10.4983
Sput_26+AZD	11.4866
Sput_26+Ad5	10.1605
AZD+Ad5	11.2441
Sput_26+Ad5	8.74248
Sput_26+Ad5	11.0656
Sput_26+Ad5	8.9263
Sput_26+Ad5	11.6416
BBIBP+mRNA1273	13.0747
Sput_26+Ad5	9.91678
AZD+BBIBP	8.58684
BBIBP+AZD	11.9538
BBIBP+Sput_26	12.572
BBIBP+mRNA1273	15.2877
Sput_26+Ad5	11.742
Sput_26+Ad5	11.7277
BBIBP+BBIBP	8.14364
BBIBP+AZD	11.9061
Sput_26+Ad5	10.2124
Sput_26+Sput_26	11.8424
BBIBP+Sput_26	10.9287
BBIBP+Sput_26	12.1034
BBIBP+mRNA1273	15.2877
BBIBP+BBIBP	8.31922
Sput_26+Sput_5	12.5303
AZD+Ad5	10.8293
mRNA1273+mRNA1273	15.2877
mRNA1273+mRNA1273	14.4065
Sput_26+Ad5	12.0399
BBIBP+mRNA1273	12.7856
AZD+Ad5	10.8304
BBIBP+Sput_26	10.9056
BBIBP+BBIBP	9.08481
mRNA1273+mRNA1273	14.0297
BBIBP+mRNA1273	15.2877
BBIBP+BBIBP	6.59096
BBIBP+BBIBP	9.64656
BBIBP+AZD	13.3018
BBIBP+Sput_26	14.7931
Sput_26+Sput_26	12.196
BBIBP+AZD	11.1828
BBIBP+mRNA1273	14.3951
Sput_26+BBIBP	8.8586
BBIBP+mRNA1273	12.8556
BBIBP+mRNA1273	15.2877
mRNA1273+mRNA1273	12.657
mRNA1273+mRNA1273	14.3526
BBIBP+Sput_26	10.8244
BBIBP+mRNA1273	14.1948
BBIBP+BBIBP	11.852
Sput_26+Sput_5	12.2678
BBIBP+AZD	11.7319
BBIBP+mRNA1273	13.3505
BBIBP+AZD	13.3142
BBIBP+AZD	11.6543
BBIBP+AZD	12.0488
BBIBP+mRNA1273	13.4546
BBIBP+AZD	11.9164
BBIBP+mRNA1273	15.2877
BBIBP+mRNA1273	12.5723
AZD+AZD	10.5187
BBIBP+mRNA1273	12.9415
BBIBP+mRNA1273	13.2665
AZD+mRNA1273	12.1137
BBIBP+AZD	11.2253
BBIBP+BBIBP	9.40323
BBIBP+AZD	11.1905
BBIBP+mRNA1273	13.5415
BBIBP+Sput_26	11.4812
BBIBP+AZD	12.8666
BBIBP+AZD	12.649
mRNA1273+mRNA1273	13.1768
BBIBP+AZD	10.4076
BBIBP+AZD	11.9021
BBIBP+BBIBP	9.09856
BBIBP+BBIBP	9.02791
BBIBP+AZD	11.637
mRNA1273+mRNA1273	11.7495
BBIBP+mRNA1273	14.1248
mRNA1273+mRNA1273	14.8949
BBIBP+BBIBP	9.24174
BBIBP+AZD	11.0391
BBIBP+BBIBP	8.89815
BBIBP+BBIBP	9.49105
BBIBP+BBIBP	10.0076
BBIBP+mRNA1273	15.2877
AZD+BBIBP	7.69418
BBIBP+Sput_26	11.8482
BBIBP+Sput_26	11.345
AZD+Ad5	12.3157
BBIBP+AZD	14.1113
AZD+Ad5	11.1272
BBIBP+mRNA1273	12.6619
BBIBP+BBIBP	10.8344
AZD+Ad5	13.1257
BBIBP+Sput_26	11.7463
BBIBP+BBIBP	9.98014
BBIBP+Sput_26	12.7093
BBIBP+AZD	13.2415
BBIBP+Sput_26	13.8003
BBIBP+Sput_26	10.7323
mRNA1273+mRNA1273	15.062
mRNA1273+mRNA1273	15.2877
BBIBP+AZD	10.4042
AZD+Sput_26	10.4493
Sput_26+Sput_26	10.2968
BBIBP+Sput_26	12.1955
BBIBP+mRNA1273	15.2877
AZD+mRNA1273	14.6599
Sput_26+mRNA1273	14.7934
BBIBP+BBIBP	9.42333
Sput_26+Ad5	11.8376
AZD+AZD	11.3363
BBIBP+BBIBP	10.0538

## Sheet: Fig. 2d
Anti-Spike RBD IgA - T3
Data			Statistics - two-sided Wilcoxon test adjusted for multiple comparisons with the Benjamini Hochberg method, comparison to the global mean across combinations
Combination	Anti-Spike RBD IgA (ng/ml)		Combination	p.adj
Sput_26+BBIBP	0.722814		AZD+BBIBP	0.032
AZD+BBIBP	1.09427		AZD+AZD	0.38
AZD+Sput_26	0.853727		AZD+Sput_26	0.38
Sput_26+AZD	1.7834		AZD+Ad5	0.38
Sput_26+AZD	3.46377		AZD+mRNA1273	0.17
Sput_26+AZD	0.977798		BBIBP+BBIBP	0.38
Sput_26+AZD	3.62438		BBIBP+AZD	0.41
Sput_26+AZD	0.30962		BBIBP+mRNA1273	0.00097
Sput_26+AZD	0.622148		BBIBP+Sput_26	0.0095
Sput_26+AZD	19.8808		mRNA1273+mRNA1273	0.00032
Sput_26+BBIBP	0.872664		Sput_26+BBIBP	0.032
AZD+BBIBP	0.968174		Sput_26+Ad5	0.41
Sput_26+AZD	1.68969		Sput_26+Sput_26	0.17
Sput_26+BBIBP	0.285046		Sput_26+Sput_5	0.41
Sput_26+AZD	0.84428		Sput_26+AZD	0.87
AZD+BBIBP	0.401916		Sput_26+mRNA1273	0.52
Sput_26+AZD	2.30481
Sput_26+BBIBP	0.920251
Sput_26+BBIBP	2.3916
Sput_26+AZD	0.30962
Sput_26+AZD	1.67932
Sput_26+BBIBP	1.13348
AZD+BBIBP	0.317872
Sput_26+BBIBP	51.2926
Sput_26+BBIBP	0.197531
Sput_26+AZD	1.36239
Sput_26+BBIBP	0.523655
Sput_26+BBIBP	0.35956
Sput_26+BBIBP	0.351167
Sput_26+BBIBP	1.71045
AZD+BBIBP	6.63333
AZD+BBIBP	45.5483
AZD+BBIBP	2.56645
Sput_26+AZD	1.71045
AZD+BBIBP	0.24473
Sput_26+AZD	2.5445
AZD+BBIBP	0.778557
AZD+BBIBP	1.2522
Sput_26+BBIBP	2.44606
Sput_26+AZD	2.38073
Sput_26+BBIBP	45.0779
Sput_26+BBIBP	0.750615
Sput_26+mRNA1273	0.920251
Sput_26+mRNA1273	2.24001
AZD+mRNA1273	15.1086
Sput_26+mRNA1273	6.74589
AZD+Sput_26	0.577093
Sput_26+mRNA1273	14.4123
Sput_26+mRNA1273	3.29281
Sput_26+mRNA1273	6.34686
Sput_26+mRNA1273	2.17547
Sput_26+mRNA1273	6.02513
AZD+Sput_26	3.54395
AZD+mRNA1273	4.18225
Sput_26+mRNA1273	0.23677
Sput_26+mRNA1273	0.834847
Sput_26+mRNA1273	2.64346
AZD+Sput_26	0.293206
AZD+mRNA1273	6.63333
AZD+Sput_26	0.825428
AZD+mRNA1273	1.53508
AZD+mRNA1273	4.94197
AZD+mRNA1273	0.541389
AZD+mRNA1273	0.695158
AZD+mRNA1273	1.41289
AZD+mRNA1273	2.22924
AZD+mRNA1273	6.85871
AZD+Sput_26	27.2673
Sput_26+mRNA1273	6.45875
AZD+Sput_26	1.81479
AZD+mRNA1273	2.46789
AZD+BBIBP	0.488433
AZD+Sput_26	1.20254
AZD+mRNA1273	5.40087
AZD+Sput_26	3.37244
AZD+Sput_26	1.09427
AZD+Sput_26	0.444888
AZD+Sput_26	0.863189
AZD+Sput_26	25.0695
AZD+mRNA1273	4.46512
Sput_26+Sput_5	0.704361
Sput_26+mRNA1273	1.59668
AZD+Sput_26	1.29212
AZD+mRNA1273	2.18621
AZD+BBIBP	0.872664
AZD+Sput_26	0.787901
AZD+Sput_26	0.11511
AZD+mRNA1273	1.55915
AZD+mRNA1273	0.897078
Sput_26+Sput_5	0.494717
Sput_26+Sput_5	1.02723
Sput_26+Sput_5	1.83031
Sput_26+Sput_5	3.31915
Sput_26+Sput_5	8.52093
Sput_26+Sput_5	0.645275
Sput_26+Sput_5	4.16702
Sput_26+Sput_5	2.22983
Sput_26+Sput_5	0.696706
Sput_26+Sput_5	0.886351
Sput_26+Sput_5	1.55915
Sput_26+Sput_5	1.58247
AZD+Sput_26	2.89372
Sput_26+Sput_5	0.397884
Sput_26+Sput_5	18.4044
Sput_26+Sput_5	0.215068
Sput_26+Sput_5	6.29471
AZD+AZD	38.5072
AZD+AZD	0.961831
Sput_26+AZD	8.50597
AZD+AZD	2.5148
AZD+AZD	56.6878
AZD+AZD	0.350697
AZD+AZD	1.72345
AZD+AZD	0.63506
Sput_26+mRNA1273	0.504566
AZD+AZD	8.29695
Sput_26+BBIBP	0.30443
Sput_26+mRNA1273	1.17103
Sput_26+Sput_5	0.0839228
Sput_26+Sput_5	20.1933
AZD+BBIBP	0.445913
BBIBP+Sput_26	1.83031
BBIBP+Sput_26	0.748702
AZD+AZD	0.822396
Sput_26+AZD	2.58995
AZD+BBIBP	0.686373
Sput_26+mRNA1273	3.06029
AZD+mRNA1273	0.696706
BBIBP+Sput_26	1.97424
AZD+AZD	0.514444
AZD+Sput_26	0.189214
Sput_26+AZD	18.6225
Sput_26+AZD	4.65577
Sput_26+AZD	0.107065
Sput_26+BBIBP	0.250261
Sput_26+mRNA1273	1.68804
Sput_26+mRNA1273	9.72983
AZD+mRNA1273	20.1593
BBIBP+Sput_26	1.07118
AZD+AZD	6.68275
BBIBP+Sput_26	1.67626
BBIBP+Sput_26	1.74711
BBIBP+Sput_26	40.7968
AZD+AZD	0.843636
BBIBP+Sput_26	28.8218
Sput_26+BBIBP	6.81284
AZD+AZD	0.27715
Sput_26+BBIBP	0.445913
AZD+BBIBP	1.42032
Sput_26+BBIBP	0.332075
BBIBP+AZD	2.21756
BBIBP+AZD	1.80648
BBIBP+AZD	1.52427
Sput_26+Sput_5	4.61474
BBIBP+AZD	2.71592
BBIBP+AZD	4.66946
BBIBP+AZD	1.0382
BBIBP+AZD	0.918588
BBIBP+AZD	1.52427
BBIBP+AZD	33.787
BBIBP+AZD	0.811807
BBIBP+AZD	0.524349
BBIBP+AZD	0.369467
BBIBP+mRNA1273	8.70074
BBIBP+mRNA1273	3.39741
BBIBP+mRNA1273	4.64209
BBIBP+mRNA1273	5.58546
BBIBP+AZD	0.564244
BBIBP+mRNA1273	13.4051
BBIBP+Sput_26	1.34024
BBIBP+mRNA1273	10.6205
BBIBP+mRNA1273	4.88928
BBIBP+mRNA1273	2.93204
BBIBP+mRNA1273	1.27215
BBIBP+mRNA1273	5.99531
BBIBP+mRNA1273	1.89195
BBIBP+mRNA1273	5.04287
BBIBP+mRNA1273	3.41424
AZD+Sput_26	0.556472
Sput_26+BBIBP	2.74973
AZD+Sput_26	1.18035
AZD+AZD	0.639945
BBIBP+BBIBP	0.270849
AZD+AZD	0.194794
BBIBP+Sput_26	9.50418
BBIBP+Sput_26	0.98375
BBIBP+mRNA1273	9.85775
AZD+BBIBP	0.886838
Sput_26+AZD	3.63504
AZD+mRNA1273	2.25873
AZD+BBIBP	1.21013
BBIBP+BBIBP	0.705625
BBIBP+BBIBP	0.279444
Sput_26+Sput_26	1.14075
BBIBP+AZD	22.0793
BBIBP+Sput_26	20.9059
BBIBP+Sput_26	6.38544
AZD+mRNA1273	3.31533
BBIBP+mRNA1273	3.99105
BBIBP+BBIBP	2.50304
Sput_26+Sput_26	0.314076
Sput_26+Sput_26	10.4825
Sput_26+Sput_26	0.538082
Sput_26+Sput_26	1.66486
Sput_26+Sput_26	0.366726
Sput_26+Sput_26	15.716
Sput_26+Sput_26	0.288064
Sput_26+Sput_26	0.357896
Sput_26+Sput_26	7.45884
BBIBP+Sput_26	2.90097
Sput_26+Sput_26	1.77805
Sput_26+Sput_26	1.70593
Sput_26+Sput_26	2.40715
Sput_26+Sput_26	2.00653
BBIBP+BBIBP	0.161854
Sput_26+Sput_26	0.602704
Sput_26+Sput_26	0.357896
Sput_26+Sput_26	1.14075
Sput_26+Sput_26	0.194794
BBIBP+BBIBP	23.6846
BBIBP+Sput_26	41.5165
AZD+mRNA1273	1.99609
BBIBP+Sput_26	1.56261
Sput_26+Sput_26	0.677399
Sput_26+Sput_26	1.15064
BBIBP+BBIBP	7.20969
BBIBP+AZD	45.4587
BBIBP+AZD	2.24816
BBIBP+AZD	2.90097
BBIBP+Sput_26	4.01341
BBIBP+AZD	11.3956
BBIBP+AZD	1.14075
BBIBP+BBIBP	2.68516
BBIBP+BBIBP	17.878
BBIBP+BBIBP	5.13443
AZD+mRNA1273	2.89015
AZD+AZD	0.219869
Sput_26+BBIBP	1.2002
BBIBP+mRNA1273	4.81467
AZD+BBIBP	0.0527171
Sput_26+Sput_26	0.39334
BBIBP+BBIBP	1.70593
BBIBP+BBIBP	5.62929
BBIBP+mRNA1273	6.53776
AZD+Sput_26	5.80295
AZD+BBIBP	0.630614
Sput_26+Sput_5	0.611994
Sput_26+AZD	0.538082
AZD+mRNA1273	2.69591
Sput_26+mRNA1273	0.867576
Sput_26+Sput_5	0.96429
Sput_26+Sput_26	0.819606
AZD+AZD	7.4232
Sput_26+Sput_5	0.501489
Sput_26+BBIBP	0.228292
Sput_26+mRNA1273	0.340301
BBIBP+BBIBP	0.52891
AZD+BBIBP	0.262281
BBIBP+mRNA1273	24.1642
Sput_26+mRNA1273	1.07178
Sput_26+Sput_5	3.11838
Sput_26+Sput_5	0.322794
AZD+mRNA1273	1.70593
AZD+AZD	1.90119
AZD+AZD	0.366602
Sput_26+mRNA1273	10.3817
BBIBP+BBIBP	0.442582
BBIBP+AZD	12.7514
Sput_26+Sput_5	0.992507
BBIBP+BBIBP	5.7801
BBIBP+AZD	1.76977
Sput_26+Sput_5	1.72617
Sput_26+BBIBP	0.148811
Sput_26+Sput_26	2.83153
Sput_26+Sput_5	2.17768
BBIBP+mRNA1273	36.1402
BBIBP+Sput_26	8.44062
BBIBP+BBIBP	0.201465
BBIBP+mRNA1273	3.79206
AZD+AZD	0.608009
BBIBP+BBIBP	21.7047
BBIBP+Sput_26	16.1013
BBIBP+Sput_26	9.26604
AZD+Sput_26	1.71528
BBIBP+Sput_26	37.8545
AZD+mRNA1273	38.0147
Sput_26+Ad5	2.81466e-06
Sput_26+Ad5	0.481052
AZD+Ad5	2.66091
Sput_26+Ad5	7.49762
AZD+Ad5	0.982177
AZD+Ad5	7.0737
Sput_26+Ad5	0.255462
AZD+Ad5	12.5544
AZD+Ad5	1.71528
Sput_26+Ad5	1.57438
AZD+Ad5	1.68267
Sput_26+Ad5	0.828493
AZD+Ad5	1.62844
Sput_26+Ad5	1.14864
Sput_26+Ad5	0.376024
AZD+Ad5	0.264574
AZD+Ad5	0.106226
AZD+Ad5	0.808193
AZD+Ad5	1.82442
Sput_26+Ad5	2.00032
Sput_26+Ad5	1.81348
AZD+Ad5	1.21167
Sput_26+Ad5	0.83866
Sput_26+Ad5	1.09636
Sput_26+Ad5	11.7563
Sput_26+Ad5	0.30131
Sput_26+Ad5	12.122
AZD+Ad5	8.50386
AZD+Ad5	0.777833
Sput_26+Ad5	1.08593
Sput_26+Ad5	1.13817
AZD+Ad5	0.394936
AZD+Ad5	0.310562
AZD+Ad5	0.85903
AZD+Ad5	0.310562
AZD+Ad5	6.01232
Sput_26+Ad5	5.00446
Sput_26+Ad5	1.75886
BBIBP+Sput_26	1.04431
Sput_26+Ad5	35.8504
Sput_26+Ad5	0.5393
mRNA1273+mRNA1273	8.98586
mRNA1273+mRNA1273	7.29784
mRNA1273+mRNA1273	4.59687
BBIBP+BBIBP	1.00285
mRNA1273+mRNA1273	27.1385
mRNA1273+mRNA1273	3.41865
mRNA1273+mRNA1273	16.4913
mRNA1273+mRNA1273	32.7778
BBIBP+BBIBP	0.0123979
BBIBP+Sput_26	9.9186
mRNA1273+mRNA1273	14.8565
BBIBP+BBIBP	0.568652
BBIBP+BBIBP	2.67225
BBIBP+BBIBP	0.246381
mRNA1273+mRNA1273	40.6156
BBIBP+BBIBP	1.44536
mRNA1273+mRNA1273	17.3822
mRNA1273+mRNA1273	4.2993
mRNA1273+mRNA1273	24.3166
BBIBP+BBIBP	0.940956
BBIBP+BBIBP	0.598147
BBIBP+Sput_26	12.7514

## Sheet: Fig. 2e
NAb Titer - T3
Data			Statistics - two-sided Wilcoxon test adjusted for multiple comparisons with the Benjamini Hochberg method, comparison to the global mean across combinations
Combination	Log2(NAb Titer)		Combination	p.adj
Sput_26+Ad5	7.32193		AZD+BBIBP	3.7e-06
Sput_26+AZD	0		AZD+AZD	0.035
AZD+AZD	0		AZD+Sput_26	0.48
Sput_26+mRNA1273	6.32193		AZD+Ad5	0.35
Sput_26+BBIBP	0		AZD+mRNA1273	0.00029
AZD+Sput_26	5.32193		BBIBP+BBIBP	1.9e-05
Sput_26+Sput_5	5.32193		BBIBP+AZD	0.86
Sput_26+AZD	5.32193		BBIBP+Sput_26	0.26
Sput_26+Sput_5	7.32193		BBIBP+mRNA1273	9.3e-07
Sput_26+BBIBP	3.32193		mRNA1273+mRNA1273	7.1e-05
Sput_26+BBIBP	3.32193		Sput_26+BBIBP	2.1e-09
BBIBP+AZD	0		Sput_26+AZD	0.21
BBIBP+Sput_26	7.32193		Sput_26+Ad5	0.86
Sput_26+Sput_5	6.32193		Sput_26+Sput_26	0.55
AZD+AZD	5.32193		Sput_26+Sput_5	0.95
Sput_26+BBIBP	4.32193		Sput_26+mRNA1273	5.3e-09
Sput_26+Sput_5	6.32193
BBIBP+Sput_26	9.32193
Sput_26+Ad5	6.32193
AZD+AZD	5.32193
Sput_26+mRNA1273	8.32193
Sput_26+mRNA1273	8.32193
AZD+AZD	3.32193
AZD+Sput_26	4.32193
AZD+AZD	6.32193
AZD+mRNA1273	3.32193
Sput_26+mRNA1273	7.32193
Sput_26+mRNA1273	9.32193
Sput_26+BBIBP	3.32193
Sput_26+Ad5	0
AZD+AZD	5.32193
Sput_26+mRNA1273	7.32193
BBIBP+mRNA1273	6.32193
AZD+AZD	6.32193
Sput_26+BBIBP	3.32193
Sput_26+mRNA1273	8.32193
BBIBP+AZD	6.32193
AZD+Sput_26	5.32193
Sput_26+mRNA1273	8.32193
Sput_26+AZD	6.32193
Sput_26+AZD	5.32193
Sput_26+mRNA1273	6.32193
AZD+mRNA1273	9.32193
Sput_26+Sput_5	7.32193
Sput_26+AZD	6.32193
AZD+Sput_26	7.32193
Sput_26+BBIBP	0
Sput_26+mRNA1273	7.32193
Sput_26+mRNA1273	8.32193
Sput_26+AZD	3.32193
Sput_26+mRNA1273	6.32193
Sput_26+BBIBP	0
Sput_26+Sput_5	6.32193
Sput_26+mRNA1273	9.32193
Sput_26+mRNA1273	7.32193
Sput_26+AZD	7.32193
Sput_26+Sput_5	7.32193
Sput_26+Ad5	3.32193
Sput_26+BBIBP	0
BBIBP+BBIBP	0
Sput_26+mRNA1273	5.32193
AZD+AZD	7.32193
Sput_26+AZD	6.32193
BBIBP+mRNA1273	5.32193
Sput_26+Sput_26	6.32193
Sput_26+AZD	6.32193
Sput_26+AZD	3.32193
Sput_26+AZD	6.32193
AZD+AZD	0
Sput_26+mRNA1273	8.32193
BBIBP+Sput_26	5.32193
Sput_26+Sput_26	5.32193
Sput_26+Sput_26	4.32193
mRNA1273+mRNA1273	9.32193
Sput_26+mRNA1273	8.32193
BBIBP+BBIBP	3.32193
Sput_26+Sput_5	7.32193
AZD+Ad5	6.32193
Sput_26+Sput_26	6.32193
Sput_26+AZD	6.32193
Sput_26+BBIBP	7.32193
Sput_26+BBIBP	4.32193
Sput_26+BBIBP	0
Sput_26+Sput_5	5.32193
Sput_26+BBIBP	0
Sput_26+Sput_5	6.32193
Sput_26+BBIBP	0
Sput_26+AZD	3.32193
Sput_26+Sput_5	9.32193
Sput_26+Sput_5	5.32193
Sput_26+Sput_5	3.32193
Sput_26+mRNA1273	7.32193
Sput_26+Sput_26	4.32193
Sput_26+Sput_5	5.32193
Sput_26+Sput_26	5.32193
Sput_26+BBIBP	0
Sput_26+AZD	4.32193
Sput_26+AZD	3.32193
Sput_26+AZD	3.32193
Sput_26+Sput_26	0
Sput_26+mRNA1273	8.32193
Sput_26+Sput_26	7.32193
Sput_26+AZD	0
Sput_26+AZD	4.32193
Sput_26+mRNA1273	7.32193
Sput_26+Sput_5	3.32193
Sput_26+BBIBP	4.32193
BBIBP+Sput_26	6.32193
AZD+Sput_26	6.32193
Sput_26+BBIBP	3.32193
Sput_26+AZD	3.32193
Sput_26+BBIBP	0
Sput_26+mRNA1273	7.32193
Sput_26+BBIBP	3.32193
Sput_26+mRNA1273	8.32193
Sput_26+AZD	4.32193
Sput_26+mRNA1273	3.32193
Sput_26+Sput_5	3.32193
Sput_26+Sput_5	3.32193
Sput_26+mRNA1273	7.32193
Sput_26+Sput_5	7.32193
Sput_26+mRNA1273	8.32193
Sput_26+AZD	7.32193
AZD+BBIBP	0
Sput_26+Sput_26	3.32193
Sput_26+Sput_26	4.32193
Sput_26+mRNA1273	6.32193
Sput_26+Sput_26	3.32193
AZD+Ad5	4.32193
Sput_26+BBIBP	7.32193
Sput_26+AZD	6.32193
AZD+BBIBP	0
Sput_26+mRNA1273	8.32193
mRNA1273+mRNA1273	8.32193
Sput_26+AZD	4.32193
Sput_26+AZD	5.32193
Sput_26+Sput_26	5.32193
AZD+mRNA1273	5.32193
AZD+Sput_26	3.32193
AZD+mRNA1273	6.32193
Sput_26+Sput_5	5.32193
Sput_26+AZD	5.32193
Sput_26+Sput_26	6.32193
AZD+Sput_26	5.32193
Sput_26+AZD	5.32193
Sput_26+mRNA1273	8.32193
AZD+mRNA1273	3.32193
Sput_26+Sput_5	5.32193
Sput_26+mRNA1273	8.32193
AZD+mRNA1273	6.32193
BBIBP+Sput_26	8.32193
Sput_26+Ad5	5.32193
AZD+Sput_26	6.32193
AZD+AZD	0
Sput_26+BBIBP	0
AZD+Sput_26	5.32193
Sput_26+AZD	6.32193
Sput_26+BBIBP	4.32193
Sput_26+BBIBP	3.32193
Sput_26+Sput_26	7.32193
Sput_26+mRNA1273	7.32193
Sput_26+BBIBP	0
Sput_26+BBIBP	3.32193
Sput_26+Sput_26	6.32193
Sput_26+Sput_26	4.32193
Sput_26+Ad5	5.32193
AZD+mRNA1273	8.32193
Sput_26+Ad5	5.32193
Sput_26+Sput_5	6.32193
AZD+Sput_26	0
Sput_26+Sput_5	5.32193
Sput_26+BBIBP	3.32193
Sput_26+BBIBP	0
Sput_26+Ad5	7.32193
AZD+AZD	4.32193
Sput_26+BBIBP	0
AZD+AZD	4.32193
AZD+mRNA1273	9.32193
AZD+AZD	3.32193
Sput_26+mRNA1273	8.32193
Sput_26+Sput_5	4.32193
Sput_26+BBIBP	0
Sput_26+Sput_5	5.32193
Sput_26+Ad5	5.32193
Sput_26+Sput_5	6.32193
Sput_26+Sput_5	3.32193
Sput_26+Ad5	7.32193
BBIBP+Sput_26	5.32193
Sput_26+Sput_5	5.32193
BBIBP+BBIBP	5.32193
AZD+BBIBP	0
Sput_26+Sput_5	5.32193
AZD+AZD	8.32193
Sput_26+Ad5	6.32193
AZD+mRNA1273	7.32193
Sput_26+Ad5	4.32193
AZD+mRNA1273	7.32193
Sput_26+mRNA1273	6.32193
AZD+AZD	4.32193
AZD+Sput_26	4.32193
AZD+Sput_26	6.32193
Sput_26+Sput_5	3.32193
AZD+mRNA1273	6.32193
Sput_26+Sput_26	5.32193
Sput_26+mRNA1273	4.32193
Sput_26+Sput_26	4.32193
Sput_26+AZD	3.32193
AZD+AZD	4.32193
Sput_26+mRNA1273	9.32193
AZD+AZD	3.32193
AZD+Sput_26	3.32193
AZD+AZD	3.32193
Sput_26+AZD	5.32193
AZD+AZD	6.32193
Sput_26+Sput_5	3.32193
Sput_26+mRNA1273	9.32193
AZD+mRNA1273	5.32193
AZD+BBIBP	3.32193
Sput_26+BBIBP	3.32193
AZD+AZD	3.32193
BBIBP+Sput_26	7.32193
AZD+Sput_26	5.32193
AZD+Sput_26	4.32193
AZD+mRNA1273	9.32193
AZD+AZD	6.32193
AZD+mRNA1273	7.32193
AZD+BBIBP	5.32193
AZD+mRNA1273	4.32193
AZD+BBIBP	3.32193
AZD+AZD	4.32193
AZD+Ad5	6.32193
AZD+BBIBP	0
AZD+Sput_26	4.32193
AZD+AZD	4.32193
AZD+AZD	0
BBIBP+BBIBP	4.32193
Sput_26+Sput_26	0
AZD+Sput_26	5.32193
AZD+AZD	5.32193
Sput_26+mRNA1273	7.32193
Sput_26+Ad5	6.32193
Sput_26+Sput_5	4.32193
AZD+Ad5	5.32193
AZD+mRNA1273	7.32193
AZD+Sput_26	4.32193
AZD+mRNA1273	9.32193
AZD+BBIBP	0
Sput_26+Sput_26	6.32193
AZD+Ad5	6.32193
AZD+Sput_26	5.32193
AZD+Sput_26	5.32193
AZD+AZD	4.32193
BBIBP+Sput_26	7.32193
AZD+BBIBP	4.32193
Sput_26+BBIBP	3.32193
AZD+BBIBP	4.32193
AZD+mRNA1273	8.32193
BBIBP+Sput_26	9.32193
AZD+BBIBP	3.32193
AZD+mRNA1273	7.32193
AZD+BBIBP	4.32193
Sput_26+Sput_5	4.32193
Sput_26+Ad5	7.32193
mRNA1273+mRNA1273	8.32193
BBIBP+Sput_26	6.32193
BBIBP+BBIBP	5.32193
AZD+mRNA1273	6.32193
AZD+Sput_26	5.32193
BBIBP+BBIBP	4.32193
Sput_26+AZD	3.32193
BBIBP+Sput_26	4.32193
AZD+Sput_26	4.32193
Sput_26+mRNA1273	7.32193
AZD+BBIBP	4.32193
AZD+Sput_26	7.32193
AZD+mRNA1273	8.32193
AZD+BBIBP	0
AZD+Sput_26	5.32193
AZD+BBIBP	0
AZD+AZD	5.32193
AZD+Sput_26	6.32193
AZD+AZD	4.32193
AZD+Ad5	6.32193
AZD+Ad5	6.32193
AZD+Ad5	4.32193
AZD+Sput_26	6.32193
BBIBP+Sput_26	3.32193
Sput_26+BBIBP	3.32193
BBIBP+BBIBP	4.32193
BBIBP+BBIBP	0
AZD+Ad5	6.32193
AZD+mRNA1273	8.32193
AZD+mRNA1273	6.32193
Sput_26+Ad5	3.32193
AZD+BBIBP	0
AZD+BBIBP	0
AZD+mRNA1273	6.32193
BBIBP+BBIBP	0
AZD+Ad5	6.32193
AZD+Ad5	6.32193
AZD+Ad5	6.32193
AZD+mRNA1273	8.32193
BBIBP+mRNA1273	9.32193
AZD+BBIBP	6.32193
Sput_26+BBIBP	3.32193
Sput_26+Sput_5	5.32193
BBIBP+AZD	6.32193
AZD+Ad5	5.32193
Sput_26+AZD	6.32193
Sput_26+Ad5	4.32193
AZD+Ad5	6.32193
Sput_26+Ad5	3.32193
Sput_26+Ad5	5.32193
Sput_26+Ad5	3.32193
Sput_26+Ad5	5.32193
BBIBP+mRNA1273	7.32193
Sput_26+Ad5	5.32193
AZD+BBIBP	3.32193
BBIBP+AZD	5.32193
BBIBP+Sput_26	6.32193
BBIBP+mRNA1273	9.32193
Sput_26+Ad5	8.32193
Sput_26+Ad5	6.32193
BBIBP+BBIBP	0
BBIBP+AZD	6.32193
Sput_26+Ad5	4.32193
Sput_26+Sput_26	5.32193
BBIBP+Sput_26	0
BBIBP+Sput_26	4.32193
BBIBP+mRNA1273	8.32193
BBIBP+BBIBP	4.32193
Sput_26+Sput_5	6.32193
AZD+Ad5	5.32193
mRNA1273+mRNA1273	8.32193
mRNA1273+mRNA1273	7.32193
Sput_26+Ad5	7.32193
BBIBP+mRNA1273	6.32193
AZD+Ad5	5.32193
BBIBP+Sput_26	0
BBIBP+BBIBP	3.32193
mRNA1273+mRNA1273	7.32193
BBIBP+mRNA1273	9.32193
BBIBP+BBIBP	0
BBIBP+BBIBP	3.32193
BBIBP+AZD	8.32193
BBIBP+Sput_26	8.32193
Sput_26+Sput_26	7.32193
BBIBP+AZD	5.32193
BBIBP+mRNA1273	8.32193
Sput_26+BBIBP	0
BBIBP+mRNA1273	5.32193
BBIBP+mRNA1273	9.32193
mRNA1273+mRNA1273	5.32193
mRNA1273+mRNA1273	9.32193
BBIBP+Sput_26	4.32193
BBIBP+mRNA1273	8.32193
BBIBP+BBIBP	5.32193
Sput_26+Sput_5	6.32193
BBIBP+AZD	6.32193
BBIBP+mRNA1273	7.32193
BBIBP+AZD	6.32193
BBIBP+AZD	4.32193
BBIBP+AZD	5.32193
BBIBP+mRNA1273	8.32193
BBIBP+AZD	5.32193
BBIBP+mRNA1273	9.32193
BBIBP+mRNA1273	7.32193
AZD+AZD	4.32193
BBIBP+mRNA1273	7.32193
BBIBP+mRNA1273	7.32193
AZD+mRNA1273	6.32193
BBIBP+AZD	4.32193
BBIBP+BBIBP	4.32193
BBIBP+AZD	4.32193
BBIBP+mRNA1273	7.32193
BBIBP+Sput_26	5.32193
BBIBP+AZD	6.32193
BBIBP+AZD	6.32193
mRNA1273+mRNA1273	7.32193
BBIBP+AZD	4.32193
BBIBP+AZD	4.32193
BBIBP+BBIBP	4.32193
BBIBP+BBIBP	4.32193
BBIBP+AZD	5.32193
mRNA1273+mRNA1273	6.32193
BBIBP+mRNA1273	7.32193
mRNA1273+mRNA1273	9.32193
BBIBP+BBIBP	4.32193
BBIBP+AZD	4.32193
BBIBP+BBIBP	3.32193
BBIBP+BBIBP	0
BBIBP+BBIBP	4.32193
BBIBP+mRNA1273	9.32193
AZD+BBIBP	0
BBIBP+Sput_26	6.32193
BBIBP+Sput_26	8.32193
AZD+Ad5	7.32193
BBIBP+AZD	7.32193
AZD+Ad5	6.32193
BBIBP+mRNA1273	6.32193
BBIBP+BBIBP	4.32193
AZD+Ad5	6.32193
BBIBP+Sput_26	7.32193
BBIBP+BBIBP	3.32193
BBIBP+Sput_26	7.32193
BBIBP+AZD	8.32193
BBIBP+Sput_26	7.32193
BBIBP+Sput_26	4.32193
mRNA1273+mRNA1273	7.32193
mRNA1273+mRNA1273	9.32193
BBIBP+AZD	5.32193
AZD+Sput_26	4.32193
Sput_26+Sput_26	5.32193
BBIBP+Sput_26	3.32193
BBIBP+mRNA1273	9.32193
AZD+mRNA1273	8.32193
Sput_26+mRNA1273	8.32193
BBIBP+BBIBP	3.32193
Sput_26+Ad5	9.32193
AZD+AZD	6.32193
BBIBP+BBIBP	4.32193
