# Supplementary material for: High-dimensional analysis of 16 SARS-CoV-2 vaccine combinations reveals lymphocyte signatures correlating with immunogenicity
Source: Nat Immunol. 2023 Apr 24;24(6):941–54. doi: 10.1038/s41590-023-01499-w (PMC10232362; doi:10.1038/s41590-023-01499-w)
Supplement: Source Data Fig. 3 — Statistical source data. [file 41590_2023_1499_MOESM7_ESM.xlsx]

## Sheet: Fig. 3a
Gated on non-naive B cells
	Normalized expression per marker
Cluster	CD21	CD38	IgG	BAFFR	CD45RA	CD27	CCR4	Spike	lgD	CD20	PD1	CXCR3	CCR6	CXCR5	CCR7	IgA	CXCR4	Nucleocapsid	CD25	IgM	CD62L
IgA mBC	0.436137	0.0824498	0.0644461	0.401516	0.615339	0.355927	0.120975	0.0692214	0.0249965	0.391056	0.20795	0.0789394	0.382485	0.475192	0.226346	0.577676	0.244289	0.0681783	0.126355	0.0210946	0.0492277
IgA/IgG plasmablast	0.0886753	0.700597	0.0883267	0.0161357	0.514653	0.457785	0.109019	0.0528511	0.0284978	-0.0648623	0.219512	0.0659388	0.0241367	0.0107958	0.0860641	0.350108	0.0640877	0.0765172	0.0389025	0.0231762	0.0484057
IgG mBC	0.387927	0.0753983	0.637707	0.408104	0.596433	0.303078	0.149549	0.0646257	0.0315956	0.419904	0.195171	0.146264	0.348567	0.464189	0.166737	0.0534087	0.244433	0.106307	0.140713	0.0268819	0.051841
S-binding mBCs	0.16932	0.0905642	0.635466	0.289777	0.56452	0.251106	0.152735	1.72953	0.0531739	0.520119	0.183506	0.301718	0.4092	0.290021	0.140119	0.0591053	0.154775	0.0803382	0.0860196	0.0341266	0.0626292
IgM mBC	0.400198	0.0528784	0.0479007	0.292932	0.643285	0.26053	0.107356	0.0622615	0.231877	0.325877	0.232155	0.0636409	0.211153	0.351217	0.270151	0.0525135	0.239187	0.0702362	0.175689	0.509848	0.0464418
Other B cells subset	0.315297	0.0585564	0.0752514	0.264742	0.225614	0.19527	0.108676	0.0642185	0.0633284	0.268275	0.212219	0.0710123	0.222401	0.375033	0.224087	0.0524423	0.221076	0.0700871	0.106743	0.041765	0.0489703

## Sheet: Fig. 3b
Relative frequency of each B cell subset among B cells - T3
Data					Statistics - two-sided Wilcoxon test adjusted for multiple comparisons with the Benjamini Hochberg method, comparison to the global mean across combinations
Combination	B cell subset	Mean frequency	Standard deviation		Combination	B cell subset	p.adj
AZD+AZD	IgA mBC	8.5928	3.54887		Sput_26+BBIBP	IgA mBC	0.97
AZD+AZD	IgA/IgG plasmablast	1.07204	0.808013		AZD+BBIBP	IgA mBC	0.93
AZD+AZD	IgG mBC	13.4822	8.88094		Sput_26+AZD	IgA mBC	0.2
AZD+AZD	S-binding mBCs	0.0368121	0.0477001		AZD+Sput_26	IgA mBC	0.93
AZD+AZD	IgM mBC	7.41777	3.29825		Sput_26+mRNA1273	IgA mBC	0.93
AZD+AZD	Naive B cells	67.5139	14.5186		AZD+mRNA1273	IgA mBC	0.99
AZD+AZD	Other B cells subset	1.88443	1.77899		Sput_26+Sput_5	IgA mBC	0.98
AZD+Ad5	IgA mBC	6.43831	3.03685		AZD+AZD	IgA mBC	0.92
AZD+Ad5	IgA/IgG plasmablast	1.04979	1.05555		BBIBP+Sput_26	IgA mBC	0.85
AZD+Ad5	IgG mBC	10.9215	4.58427		BBIBP+AZD	IgA mBC	0.51
AZD+Ad5	S-binding mBCs	0.0463338	0.0400589		BBIBP+mRNA1273	IgA mBC	0.94
AZD+Ad5	IgM mBC	7.70736	3.92061		BBIBP+BBIBP	IgA mBC	0.92
AZD+Ad5	Naive B cells	72.7733	10.4375		Sput_26+Sput_26	IgA mBC	0.19
AZD+Ad5	Other B cells subset	1.06328	0.487115		Sput_26+Ad5	IgA mBC	0.91
AZD+BBIBP	IgA mBC	7.89926	3.74536		AZD+Ad5	IgA mBC	0.42
AZD+BBIBP	IgA/IgG plasmablast	0.901181	0.654716		mRNA1273+mRNA1273	IgA mBC	0.97
AZD+BBIBP	IgG mBC	11.821	6.56624		Sput_26+BBIBP	IgA/IgG plasmablast	0.32
AZD+BBIBP	S-binding mBCs	0.0207285	0.0206058		AZD+BBIBP	IgA/IgG plasmablast	0.93
AZD+BBIBP	IgM mBC	6.59821	3.38519		Sput_26+AZD	IgA/IgG plasmablast	0.66
AZD+BBIBP	Naive B cells	71.3743	12.5033		AZD+Sput_26	IgA/IgG plasmablast	0.91
AZD+BBIBP	Other B cells subset	1.38534	1.00186		Sput_26+mRNA1273	IgA/IgG plasmablast	0.93
AZD+Sput_26	IgA mBC	8.13408	3.34198		AZD+mRNA1273	IgA/IgG plasmablast	0.93
AZD+Sput_26	IgA/IgG plasmablast	0.704157	0.485539		Sput_26+Sput_5	IgA/IgG plasmablast	0.85
AZD+Sput_26	IgG mBC	12.791	5.82295		AZD+AZD	IgA/IgG plasmablast	0.71
AZD+Sput_26	S-binding mBCs	0.0317459	0.0355548		BBIBP+Sput_26	IgA/IgG plasmablast	0.93
AZD+Sput_26	IgM mBC	9.50326	4.74593		BBIBP+AZD	IgA/IgG plasmablast	0.93
AZD+Sput_26	Naive B cells	67.0634	12.78		BBIBP+mRNA1273	IgA/IgG plasmablast	0.42
AZD+Sput_26	Other B cells subset	1.77216	2.038		BBIBP+BBIBP	IgA/IgG plasmablast	0.28
AZD+mRNA1273	IgA mBC	7.94535	3.18746		Sput_26+Sput_26	IgA/IgG plasmablast	0.79
AZD+mRNA1273	IgA/IgG plasmablast	0.816818	0.633691		Sput_26+Ad5	IgA/IgG plasmablast	0.8
AZD+mRNA1273	IgG mBC	10.792	4.44369		AZD+Ad5	IgA/IgG plasmablast	0.91
AZD+mRNA1273	S-binding mBCs	0.0986249	0.0487982		mRNA1273+mRNA1273	IgA/IgG plasmablast	0.93
AZD+mRNA1273	IgM mBC	7.3343	3.79937		Sput_26+BBIBP	IgG mBC	0.92
AZD+mRNA1273	Naive B cells	71.4071	10.5666		AZD+BBIBP	IgG mBC	0.93
AZD+mRNA1273	Other B cells subset	1.6057	2.23691		Sput_26+AZD	IgG mBC	0.97
BBIBP+AZD	IgA mBC	6.77732	3.49091		AZD+Sput_26	IgG mBC	0.92
BBIBP+AZD	IgA/IgG plasmablast	0.900278	0.769071		Sput_26+mRNA1273	IgG mBC	0.91
BBIBP+AZD	IgG mBC	11.4282	5.4808		AZD+mRNA1273	IgG mBC	0.79
BBIBP+AZD	S-binding mBCs	0.0323292	0.0228176		Sput_26+Sput_5	IgG mBC	0.68
BBIBP+AZD	IgM mBC	7.62988	3.6066		AZD+AZD	IgG mBC	0.93
BBIBP+AZD	Naive B cells	71.0394	11.4253		BBIBP+Sput_26	IgG mBC	0.91
BBIBP+AZD	Other B cells subset	2.19249	1.86929		BBIBP+AZD	IgG mBC	0.92
BBIBP+BBIBP	IgA mBC	7.37308	3.28686		BBIBP+mRNA1273	IgG mBC	0.93
BBIBP+BBIBP	IgA/IgG plasmablast	1.47884	1.50733		BBIBP+BBIBP	IgG mBC	0.51
BBIBP+BBIBP	IgG mBC	14.9316	7.89016		Sput_26+Sput_26	IgG mBC	0.91
BBIBP+BBIBP	S-binding mBCs	0.0328098	0.0405962		Sput_26+Ad5	IgG mBC	0.91
BBIBP+BBIBP	IgM mBC	7.97239	3.13332		AZD+Ad5	IgG mBC	0.9
BBIBP+BBIBP	Naive B cells	66.35	10.3825		mRNA1273+mRNA1273	IgG mBC	0.51
BBIBP+BBIBP	Other B cells subset	1.86076	1.77544		Sput_26+BBIBP	S-binding mBCs	0.46
BBIBP+Sput_26	IgA mBC	7.41999	3.76971		AZD+BBIBP	S-binding mBCs	0.016
BBIBP+Sput_26	IgA/IgG plasmablast	0.879119	0.583923		Sput_26+AZD	S-binding mBCs	0.66
BBIBP+Sput_26	IgG mBC	14.3693	8.82177		AZD+Sput_26	S-binding mBCs	0.2
BBIBP+Sput_26	S-binding mBCs	0.0714951	0.101882		Sput_26+mRNA1273	S-binding mBCs	0.00082
BBIBP+Sput_26	IgM mBC	7.53489	4.00475		AZD+mRNA1273	S-binding mBCs	0.00037
BBIBP+Sput_26	Naive B cells	68.0084	14.7763		Sput_26+Sput_5	S-binding mBCs	0.9
BBIBP+Sput_26	Other B cells subset	1.71677	1.52833		AZD+AZD	S-binding mBCs	0.6
BBIBP+mRNA1273	IgA mBC	7.74609	3.09727		BBIBP+Sput_26	S-binding mBCs	0.97
BBIBP+mRNA1273	IgA/IgG plasmablast	1.53948	1.49521		BBIBP+AZD	S-binding mBCs	0.66
BBIBP+mRNA1273	IgG mBC	14.4359	10.6333		BBIBP+mRNA1273	S-binding mBCs	0.0046
BBIBP+mRNA1273	S-binding mBCs	0.0994794	0.06429		BBIBP+BBIBP	S-binding mBCs	0.11
BBIBP+mRNA1273	IgM mBC	6.77173	3.18045		Sput_26+Sput_26	S-binding mBCs	0.98
BBIBP+mRNA1273	Naive B cells	66.3186	14.7028		Sput_26+Ad5	S-binding mBCs	0.92
BBIBP+mRNA1273	Other B cells subset	3.08862	3.66476		AZD+Ad5	S-binding mBCs	0.98
Sput_26+AZD	IgA mBC	9.74132	3.14201		mRNA1273+mRNA1273	S-binding mBCs	0.16
Sput_26+AZD	IgA/IgG plasmablast	0.604097	0.311002		Sput_26+BBIBP	IgM mBC	0.9
Sput_26+AZD	IgG mBC	11.9528	5.01609		AZD+BBIBP	IgM mBC	0.51
Sput_26+AZD	S-binding mBCs	0.034066	0.0273639		Sput_26+AZD	IgM mBC	0.92
Sput_26+AZD	IgM mBC	8.34896	3.87845		AZD+Sput_26	IgM mBC	0.51
Sput_26+AZD	Naive B cells	67.5242	9.44305		Sput_26+mRNA1273	IgM mBC	0.93
Sput_26+AZD	Other B cells subset	1.79456	2.28193		AZD+mRNA1273	IgM mBC	0.91
Sput_26+Ad5	IgA mBC	7.23816	2.86975		Sput_26+Sput_5	IgM mBC	0.92
Sput_26+Ad5	IgA/IgG plasmablast	2.0087	3.34446		AZD+AZD	IgM mBC	0.93
Sput_26+Ad5	IgG mBC	13.0308	5.13241		BBIBP+Sput_26	IgM mBC	0.91
Sput_26+Ad5	S-binding mBCs	0.0520615	0.0415606		BBIBP+AZD	IgM mBC	0.93
Sput_26+Ad5	IgM mBC	8.42872	4.98257		BBIBP+mRNA1273	IgM mBC	0.66
Sput_26+Ad5	Naive B cells	68.264	8.84455		BBIBP+BBIBP	IgM mBC	0.93
Sput_26+Ad5	Other B cells subset	0.977214	0.472684		Sput_26+Sput_26	IgM mBC	0.93
Sput_26+BBIBP	IgA mBC	8.39229	5.12328		Sput_26+Ad5	IgM mBC	0.93
Sput_26+BBIBP	IgA/IgG plasmablast	0.586226	0.470324		AZD+Ad5	IgM mBC	0.93
Sput_26+BBIBP	IgG mBC	11.8245	6.43137		mRNA1273+mRNA1273	IgM mBC	0.91
Sput_26+BBIBP	S-binding mBCs	0.0539369	0.110815		Sput_26+BBIBP	Naive B cells	0.93
Sput_26+BBIBP	IgM mBC	9.66208	6.3932		AZD+BBIBP	Naive B cells	0.79
Sput_26+BBIBP	Naive B cells	67.6754	13.2793		Sput_26+AZD	Naive B cells	0.92
Sput_26+BBIBP	Other B cells subset	1.8052	2.49189		AZD+Sput_26	Naive B cells	0.92
Sput_26+Sput_26	IgA mBC	9.82264	3.03457		Sput_26+mRNA1273	Naive B cells	0.93
Sput_26+Sput_26	IgA/IgG plasmablast	0.695041	0.561327		AZD+mRNA1273	Naive B cells	0.87
Sput_26+Sput_26	IgG mBC	12.6466	4.71342		Sput_26+Sput_5	Naive B cells	0.93
Sput_26+Sput_26	S-binding mBCs	0.0464726	0.0350005		AZD+AZD	Naive B cells	0.96
Sput_26+Sput_26	IgM mBC	8.78237	5.06666		BBIBP+Sput_26	Naive B cells	0.98
Sput_26+Sput_26	Naive B cells	64.7521	11.6079		BBIBP+AZD	Naive B cells	0.91
Sput_26+Sput_26	Other B cells subset	3.25442	4.59337		BBIBP+mRNA1273	Naive B cells	0.93
Sput_26+Sput_5	IgA mBC	8.79671	5.445		BBIBP+BBIBP	Naive B cells	0.79
Sput_26+Sput_5	IgA/IgG plasmablast	0.733374	0.576152		Sput_26+Sput_26	Naive B cells	0.66
Sput_26+Sput_5	IgG mBC	12.1191	8.35705		Sput_26+Ad5	Naive B cells	0.93
Sput_26+Sput_5	S-binding mBCs	0.0431192	0.0438735		AZD+Ad5	Naive B cells	0.51
Sput_26+Sput_5	IgM mBC	9.10103	5.95863		mRNA1273+mRNA1273	Naive B cells	0.9
Sput_26+Sput_5	Naive B cells	67.2332	17.889		Sput_26+BBIBP	Other B cells subset	0.92
Sput_26+Sput_5	Other B cells subset	1.97336	1.66651		AZD+BBIBP	Other B cells subset	0.93
Sput_26+mRNA1273	IgA mBC	8.49202	4.14127		Sput_26+AZD	Other B cells subset	0.98
Sput_26+mRNA1273	IgA/IgG plasmablast	0.792246	0.605773		AZD+Sput_26	Other B cells subset	0.94
Sput_26+mRNA1273	IgG mBC	11.1435	5.59016		Sput_26+mRNA1273	Other B cells subset	0.9
Sput_26+mRNA1273	S-binding mBCs	0.102114	0.0583284		AZD+mRNA1273	Other B cells subset	0.2
Sput_26+mRNA1273	IgM mBC	8.26142	4.43308		Sput_26+Sput_5	Other B cells subset	0.92
Sput_26+mRNA1273	Naive B cells	69.9847	11.7542		AZD+AZD	Other B cells subset	0.93
Sput_26+mRNA1273	Other B cells subset	1.22388	0.625834		BBIBP+Sput_26	Other B cells subset	0.93
mRNA1273+mRNA1273	IgA mBC	7.97014	4.21668		BBIBP+AZD	Other B cells subset	0.66
mRNA1273+mRNA1273	IgA/IgG plasmablast	1.15476	1.31317		BBIBP+mRNA1273	Other B cells subset	0.51
mRNA1273+mRNA1273	IgG mBC	15.7276	9.55992		BBIBP+BBIBP	Other B cells subset	0.79
mRNA1273+mRNA1273	S-binding mBCs	0.112855	0.0817113		Sput_26+Sput_26	Other B cells subset	0.29
mRNA1273+mRNA1273	IgM mBC	8.98071	5.01202		Sput_26+Ad5	Other B cells subset	0.19
mRNA1273+mRNA1273	Naive B cells	64.3751	16.4137		AZD+Ad5	Other B cells subset	0.51
mRNA1273+mRNA1273	Other B cells subset	1.67859	1.05068		mRNA1273+mRNA1273	Other B cells subset	0.91

## Sheet: Fig. 3c
Frequency of spike-binding mBCs
Data				Statistics - two-sided Wilcoxon test adjusted for multiple comparisons with the Benjamini Hochberg method, comparison of T1 vs T3
Combination	Frequency (%)	Time		Combination	n1	n2	statistic	p.adj
Sput_26+AZD	0.00782595	T1		AZD+AZD	23	20	132	0.0217846
AZD+BBIBP	0.00879001	T1		AZD+Ad5	20	19	71	0.00185
AZD+AZD	0.00406918	T1		AZD+BBIBP	23	20	215.5	0.733
Sput_26+BBIBP	0.0230008	T3		AZD+Sput_26	23	22	148	0.0217846
AZD+BBIBP	0.018784	T3		AZD+mRNA1273	27	25	11	3.76e-08
Sput_26+AZD	0.0542741	T3		BBIBP+AZD	23	21	79	0.000548
Sput_26+AZD	0.0222618	T3		BBIBP+BBIBP	38	24	340	0.108571
Sput_26+AZD	0.0173295	T3		BBIBP+Sput_26	31	24	152	0.0006208
Sput_26+AZD	0.0118951	T3		BBIBP+mRNA1273	27	20	16	3.808e-07
Sput_26+BBIBP	0.0048618	T3		Sput_26+AZD	26	23	141	0.00218667
Sput_26+BBIBP	0.0334076	T3		Sput_26+Ad5	24	21	100	0.00150933
Sput_26+BBIBP	0.00809498	T1		Sput_26+BBIBP	25	23	231	0.264533
Sput_26+BBIBP	0.00777152	T3		Sput_26+Sput_26	24	23	124	0.00185
AZD+Sput_26	0.0231642	T3		Sput_26+Sput_5	29	28	226	0.005808
Sput_26+mRNA1273	0.126791	T3		Sput_26+mRNA1273	24	22	20	4.57067e-07
Sput_26+mRNA1273	0.0552181	T3		mRNA1273+mRNA1273	20	12	53	0.0118545
AZD+mRNA1273	0.184285	T3
AZD+Sput_26	0.139919	T3
AZD+mRNA1273	0.0757002	T3
AZD+Sput_26	0.00881197	T3
AZD+mRNA1273	0.0733999	T3
AZD+Sput_26	0.00783699	T3
Sput_26+BBIBP	0.0122454	T1
AZD+BBIBP	0.0176619	T3
AZD+Sput_26	0.0185364	T3
Sput_26+Sput_5	0.0125986	T3
Sput_26+Sput_5	0.037761	T3
Sput_26+Sput_5	0.0272963	T3
Sput_26+Sput_5	0.0120239	T3
Sput_26+Sput_5	0.0222601	T3
Sput_26+Sput_5	0.00838223	T3
AZD+AZD	0	T3
AZD+BBIBP	0.00589574	T1
Sput_26+AZD	0.0226125	T3
AZD+BBIBP	0.0184494	T3
AZD+mRNA1273	0.111543	T3
Sput_26+mRNA1273	0.0249977	T3
BBIBP+Sput_26	0.00876747	T3
AZD+AZD	0.0290402	T3
AZD+AZD	0.0140797	T3
BBIBP+Sput_26	0.0241022	T3
Sput_26+Ad5	0.0212134	T1
AZD+BBIBP	0	T1
AZD+Ad5	0	T1
Sput_26+Ad5	0.0202871	T1
Sput_26+Ad5	0.0524403	T1
Sput_26+Ad5	0.104491	T1
Sput_26+Ad5	0.00981797	T1
AZD+Ad5	0.0371348	T1
AZD+Ad5	0.00893927	T1
Sput_26+Ad5	0.0105193	T1
Sput_26+Ad5	0.00985804	T1
Sput_26+BBIBP	0.538155	T3
Sput_26+mRNA1273	0	T1
AZD+BBIBP	0.0214148	T3
Sput_26+Ad5	0	T1
AZD+Ad5	0.143164	T1
BBIBP+AZD	0.0514591	T3
BBIBP+AZD	0.0710073	T3
BBIBP+mRNA1273	0.0931256	T3
BBIBP+mRNA1273	0.141988	T3
BBIBP+Sput_26	0.0388702	T3
BBIBP+mRNA1273	0.0472706	T3
AZD+mRNA1273	0.0073749	T1
BBIBP+mRNA1273	0.137103	T3
AZD+Sput_26	0.00933585	T3
Sput_26+Ad5	0.0140128	T1
Sput_26+Ad5	0	T1
AZD+Sput_26	0.0261165	T3
BBIBP+BBIBP	0.0100725	T3
AZD+AZD	0.0146935	T3
BBIBP+Sput_26	0.0669708	T3
BBIBP+mRNA1273	0.0460075	T3
AZD+mRNA1273	0.11983	T3
Sput_26+mRNA1273	0.00197285	T1
AZD+mRNA1273	0.131732	T3
BBIBP+BBIBP	0.0091054	T3
Sput_26+Sput_26	0.127621	T3
Sput_26+Sput_26	0.0796959	T3
BBIBP+BBIBP	0.00269422	T3
Sput_26+Sput_26	0.0644427	T3
AZD+mRNA1273	0.0305375	T3
BBIBP+Sput_26	0.00181676	T3
AZD+Sput_26	0	T1
Sput_26+Sput_26	0.0172946	T3
BBIBP+AZD	0.0350529	T3
BBIBP+AZD	0.00914021	T3
BBIBP+Sput_26	0.0225952	T3
BBIBP+AZD	0.0273514	T3
BBIBP+AZD	0.022093	T3
BBIBP+BBIBP	0.059877	T3
BBIBP+BBIBP	0.00638016	T3
mRNA1273+mRNA1273	0.0359695	T1
BBIBP+BBIBP	0.00530729	T1
AZD+Sput_26	0.0115109	T1
BBIBP+BBIBP	0.0071398	T1
mRNA1273+mRNA1273	0.178094	T1
mRNA1273+mRNA1273	0.0290867	T1
AZD+mRNA1273	0.0539528	T3
mRNA1273+mRNA1273	0.0183891	T1
mRNA1273+mRNA1273	0.0264288	T1
mRNA1273+mRNA1273	0.0231865	T1
mRNA1273+mRNA1273	0.0242014	T1
Sput_26+AZD	0.017526	T1
AZD+Sput_26	0.00855788	T1
AZD+mRNA1273	0.0630545	T3
Sput_26+Sput_26	0.0188391	T3
Sput_26+BBIBP	0.0152718	T3
Sput_26+mRNA1273	0.0577904	T3
AZD+mRNA1273	0.0442136	T3
Sput_26+mRNA1273	0.0905543	T3
BBIBP+BBIBP	0.00306777	T3
Sput_26+Sput_5	0.0102436	T3
Sput_26+Sput_26	0.0368596	T3
AZD+AZD	0.0593714	T3
AZD+Sput_26	0.0244871	T1
Sput_26+Ad5	0.0282114	T3
Sput_26+Ad5	0.159411	T3
Sput_26+Ad5	0.129285	T3
AZD+Ad5	0.0418611	T3
Sput_26+Ad5	0.0082905	T3
AZD+Ad5	0.0488618	T3
Sput_26+Ad5	0.0291424	T3
Sput_26+Ad5	0.0403052	T3
AZD+Ad5	0.0205534	T3
AZD+mRNA1273	0	T1
Sput_26+Ad5	0.0266497	T3
Sput_26+Ad5	0.0149647	T3
Sput_26+Ad5	0.0411115	T3
BBIBP+BBIBP	0.050813	T3
mRNA1273+mRNA1273	0	T3
mRNA1273+mRNA1273	0.0766577	T3
mRNA1273+mRNA1273	0.128503	T3
mRNA1273+mRNA1273	0.0121929	T3
Sput_26+BBIBP	0.00965764	T1
AZD+mRNA1273	0	T1
Sput_26+AZD	0.103932	T1
Sput_26+BBIBP	0.00270409	T1
Sput_26+BBIBP	0.0075466	T1
Sput_26+AZD	0.00367634	T1
AZD+mRNA1273	0.00519845	T1
AZD+Sput_26	0.00357737	T1
Sput_26+mRNA1273	0.0128643	T1
AZD+mRNA1273	0.0167177	T1
AZD+Sput_26	0.021097	T1
AZD+Sput_26	0.00395226	T1
AZD+mRNA1273	0.025942	T1
AZD+mRNA1273	0.0193332	T1
AZD+Sput_26	0.00989668	T1
AZD+mRNA1273	0.0121554	T1
Sput_26+mRNA1273	0.0233777	T1
AZD+AZD	0.00818063	T1
AZD+AZD	0.133105	T1
Sput_26+Sput_5	0.0129333	T1
Sput_26+Sput_5	0.0229918	T1
Sput_26+Sput_5	0.0295334	T1
Sput_26+mRNA1273	0.0107374	T1
AZD+mRNA1273	0.00219159	T1
Sput_26+AZD	0.0416	T1
BBIBP+Sput_26	0.00899928	T1
BBIBP+AZD	0.0180955	T1
BBIBP+AZD	0.00416389	T1
BBIBP+AZD	0	T1
AZD+AZD	0.0202077	T1
Sput_26+BBIBP	0.0327861	T1
BBIBP+AZD	0.00605583	T1
BBIBP+mRNA1273	0.004434	T1
BBIBP+mRNA1273	0.00700329	T1
AZD+BBIBP	0.00276863	T1
BBIBP+Sput_26	0.00482137	T1
Sput_26+Sput_26	0.00936505	T1
Sput_26+Sput_26	0.0103918	T1
Sput_26+Sput_26	0.0197949	T1
AZD+AZD	0.00431351	T1
Sput_26+Sput_26	0.0182256	T1
BBIBP+BBIBP	0.00301532	T1
AZD+AZD	0.0196425	T1
BBIBP+mRNA1273	0.0880282	T1
BBIBP+Sput_26	0.00396883	T1
BBIBP+mRNA1273	0.00248355	T1
AZD+Sput_26	0.00264278	T3
Sput_26+AZD	0.0108749	T3
Sput_26+BBIBP	0.0179465	T3
Sput_26+AZD	0.12169	T3
Sput_26+BBIBP	0.0201572	T3
Sput_26+BBIBP	0.113996	T3
Sput_26+mRNA1273	0.0565675	T3
AZD+mRNA1273	0.0869169	T3
AZD+mRNA1273	0.201432	T3
AZD+mRNA1273	0.056986	T3
AZD+Sput_26	0.0808289	T3
AZD+Sput_26	0.0354406	T3
Sput_26+mRNA1273	0.0687434	T3
Sput_26+Sput_5	0.00776518	T1
AZD+mRNA1273	0.170243	T3
Sput_26+Sput_5	0.137615	T3
Sput_26+Sput_5	0.0199669	T3
Sput_26+Sput_5	0.0262957	T3
AZD+AZD	0.0130506	T3
Sput_26+AZD	0.0769408	T3
AZD+mRNA1273	0.116908	T3
BBIBP+Sput_26	0.0469516	T3
Sput_26+AZD	0.00344923	T1
Sput_26+AZD	0.00437006	T1
AZD+Ad5	0.00908166	T1
Sput_26+Ad5	0.00472981	T1
Sput_26+Ad5	0.0726916	T1
AZD+Ad5	0	T1
Sput_26+BBIBP	0.0267046	T3
BBIBP+AZD	0.00524521	T3
BBIBP+AZD	0.00686135	T3
BBIBP+AZD	0.0248352	T3
BBIBP+AZD	0.0197589	T3
Sput_26+Sput_5	0.00421434	T1
BBIBP+mRNA1273	0.0845451	T3
BBIBP+mRNA1273	0.113093	T3
Sput_26+Ad5	0.0192592	T1
Sput_26+Ad5	0.0118277	T1
BBIBP+BBIBP	0.00223414	T1
BBIBP+Sput_26	0	T3
Sput_26+Sput_26	0.0525452	T3
Sput_26+Sput_26	0.0332731	T3
Sput_26+Sput_26	0.0377155	T3
Sput_26+Sput_5	0.00442733	T1
Sput_26+Sput_26	0.0173779	T3
BBIBP+BBIBP	0.00475376	T1
AZD+AZD	0.0389105	T3
BBIBP+BBIBP	0.0138826	T3
BBIBP+Sput_26	0.0035548	T1
mRNA1273+mRNA1273	0.0191718	T1
BBIBP+BBIBP	0.00308957	T1
BBIBP+BBIBP	0.00443807	T1
Sput_26+Sput_5	0.0184177	T1
BBIBP+BBIBP	0.00948362	T1
mRNA1273+mRNA1273	0.0312546	T1
BBIBP+mRNA1273	0.132212	T3
AZD+Ad5	0.0747349	T3
Sput_26+Ad5	0.0644826	T3
Sput_26+Ad5	0.0355345	T3
AZD+Ad5	0.0163619	T3
Sput_26+Ad5	0.0895656	T3
Sput_26+Sput_5	0.00880721	T1
BBIBP+Sput_26	0.0794281	T3
BBIBP+BBIBP	0.00867102	T3
BBIBP+BBIBP	0.00280859	T3
BBIBP+BBIBP	0.0252143	T3
Sput_26+AZD	0.055026	T1
Sput_26+BBIBP	0.0271798	T1
AZD+BBIBP	0.0323887	T1
AZD+BBIBP	0.0110684	T1
Sput_26+BBIBP	0.0504092	T1
Sput_26+Sput_5	0.00172956	T1
Sput_26+AZD	0.0127307	T1
Sput_26+mRNA1273	0.00386414	T1
Sput_26+mRNA1273	0.0155945	T1
AZD+Sput_26	0.0094697	T1
AZD+Sput_26	0.00194526	T1
AZD+mRNA1273	0.0152721	T1
AZD+mRNA1273	0.0119351	T1
AZD+AZD	0.0137779	T1
AZD+AZD	0.021647	T1
Sput_26+Sput_5	0.0198059	T1
Sput_26+Sput_5	0.00742184	T1
BBIBP+Sput_26	0.0470914	T1
BBIBP+AZD	0.0075663	T1
BBIBP+mRNA1273	0.0413547	T1
BBIBP+BBIBP	0.090255	T1
Sput_26+AZD	0.00084974	T1
Sput_26+Sput_26	0.0313082	T1
Sput_26+Sput_5	0.00907304	T1
Sput_26+mRNA1273	0.010307	T1
BBIBP+mRNA1273	0.0166847	T1
BBIBP+Sput_26	0.27311	T1
Sput_26+AZD	0.030599	T3
Sput_26+AZD	0.0643626	T3
Sput_26+BBIBP	0.0131124	T3
AZD+BBIBP	0.0207029	T3
Sput_26+BBIBP	0.0626295	T3
AZD+Sput_26	0.0103276	T3
Sput_26+mRNA1273	0.180704	T3
AZD+mRNA1273	0.0837808	T3
AZD+BBIBP	0.00968961	T1
Sput_26+mRNA1273	0.0354434	T3
AZD+BBIBP	0.0377963	T3
AZD+Sput_26	0.0683506	T3
AZD+mRNA1273	0.111987	T3
Sput_26+Sput_5	0.0130668	T3
AZD+AZD	0.0217875	T3
AZD+AZD	0.0653891	T3
BBIBP+Sput_26	0.115677	T3
AZD+Ad5	0.0257624	T1
AZD+Ad5	0.0113779	T1
Sput_26+Ad5	0.016681	T1
BBIBP+AZD	0.0888297	T3
mRNA1273+mRNA1273	0.00730709	T1
mRNA1273+mRNA1273	0.0582751	T1
BBIBP+BBIBP	0.00649224	T1
BBIBP+BBIBP	0.00762311	T1
Sput_26+AZD	0.0282154	T3
Sput_26+AZD	0.00382753	T1
AZD+BBIBP	0.0187888	T1
Sput_26+Sput_5	0.064492	T3
BBIBP+BBIBP	0.131622	T3
BBIBP+Sput_26	0.451442	T3
AZD+Ad5	0.0328702	T3
Sput_26+Ad5	0.0502428	T3
AZD+Ad5	0.0169389	T3
mRNA1273+mRNA1273	0.0370424	T3
AZD+mRNA1273	0.019082	T1
BBIBP+BBIBP	0.0194024	T3
AZD+AZD	0.0144202	T1
AZD+AZD	0.0104123	T1
Sput_26+AZD	0.0181917	T1
Sput_26+AZD	0.00639939	T1
AZD+Sput_26	0.00764117	T1
BBIBP+Sput_26	0.0267523	T1
BBIBP+Sput_26	0	T1
BBIBP+Sput_26	0.0122409	T1
Sput_26+BBIBP	0.015963	T1
BBIBP+Sput_26	0.0148987	T1
BBIBP+AZD	0.0166445	T1
BBIBP+AZD	0	T1
BBIBP+AZD	0	T1
BBIBP+mRNA1273	0.00738443	T1
BBIBP+mRNA1273	0.00566701	T1
BBIBP+mRNA1273	0.00233247	T1
BBIBP+mRNA1273	0	T1
BBIBP+mRNA1273	0	T1
AZD+Sput_26	0.00601842	T1
AZD+Sput_26	0.00889785	T1
AZD+AZD	0.00379061	T1
BBIBP+BBIBP	0	T1
BBIBP+Sput_26	0.00646308	T1
BBIBP+mRNA1273	0	T1
BBIBP+BBIBP	0	T1
AZD+mRNA1273	0.0583717	T1
AZD+mRNA1273	0.0258417	T1
Sput_26+BBIBP	0.00931294	T1
BBIBP+BBIBP	0.00232412	T1
AZD+mRNA1273	0.00850648	T1
Sput_26+Sput_26	0.0213432	T1
BBIBP+Sput_26	0.00268521	T1
Sput_26+Sput_26	0.0052776	T1
Sput_26+Sput_26	0.0266414	T1
Sput_26+Sput_26	0.0117669	T1
BBIBP+AZD	0	T1
BBIBP+AZD	0.0481831	T1
Sput_26+BBIBP	0.0269614	T1
BBIBP+Sput_26	0.0096401	T1
BBIBP+AZD	0.0031063	T1
BBIBP+AZD	0.00131997	T1
BBIBP+BBIBP	0.0883988	T1
BBIBP+BBIBP	0.00194148	T1
BBIBP+BBIBP	0.00971227	T1
BBIBP+BBIBP	0.0143578	T1
Sput_26+BBIBP	0.00917487	T1
AZD+mRNA1273	0	T1
Sput_26+BBIBP	0.0126396	T1
Sput_26+AZD	0.0121225	T1
AZD+mRNA1273	0	T1
Sput_26+mRNA1273	0.0241306	T1
BBIBP+BBIBP	0.0126172	T1
Sput_26+Sput_26	0.0130819	T1
Sput_26+mRNA1273	0.000999011	T1
Sput_26+Sput_5	0.00385922	T1
AZD+mRNA1273	0.0113772	T1
AZD+AZD	0.0235067	T1
Sput_26+Sput_26	0.0122589	T1
BBIBP+BBIBP	0	T1
Sput_26+BBIBP	0.0116259	T1
Sput_26+BBIBP	0.149025	T1
AZD+BBIBP	0.00722517	T3
Sput_26+AZD	0.0244122	T3
AZD+BBIBP	0.0144652	T3
AZD+mRNA1273	0.182839	T3
Sput_26+mRNA1273	0.141298	T3
Sput_26+mRNA1273	0.236067	T3
Sput_26+mRNA1273	0.0567077	T3
Sput_26+mRNA1273	0.104929	T3
AZD+Sput_26	0.031624	T3
AZD+mRNA1273	0.076364	T3
AZD+Sput_26	0.0244209	T3
AZD+Sput_26	0.00795693	T3
AZD+Sput_26	0.0163354	T3
AZD+Sput_26	0.00769704	T3
AZD+Ad5	0.0167038	T1
Sput_26+Sput_5	0.0125893	T3
Sput_26+Sput_5	0.0652789	T3
Sput_26+Sput_5	0.0248494	T3
Sput_26+Sput_5	0.0611857	T3
Sput_26+Sput_5	0.0208125	T3
AZD+Sput_26	0.0243178	T3
AZD+AZD	0.0531466	T3
AZD+AZD	0.015113	T3
AZD+AZD	0.0236291	T3
Sput_26+mRNA1273	0.102431	T3
AZD+BBIBP	0.0360291	T1
Sput_26+Sput_5	0.0183908	T3
Sput_26+Sput_5	0.0306527	T3
BBIBP+Sput_26	0.0245262	T3
BBIBP+Sput_26	0.0519255	T3
AZD+AZD	0.029099	T3
Sput_26+AZD	0.019049	T3
Sput_26+mRNA1273	0.0357942	T3
BBIBP+Sput_26	0.0138821	T3
AZD+Ad5	0.0142742	T1
AZD+BBIBP	0.00749527	T1
AZD+Ad5	0.015387	T1
Sput_26+Ad5	0.0239844	T1
AZD+Ad5	0.0122257	T1
AZD+Ad5	0.0120366	T1
AZD+Ad5	0.0382665	T1
Sput_26+Ad5	0.0322666	T1
Sput_26+BBIBP	0.0239657	T3
Sput_26+Ad5	0.0383191	T1
Sput_26+Ad5	0.00633955	T1
Sput_26+Sput_5	0.0517908	T3
Sput_26+AZD	0.0057089	T1
BBIBP+AZD	0.0267108	T3
BBIBP+AZD	0.0378005	T3
BBIBP+AZD	0.0378215	T3
BBIBP+mRNA1273	0.0505933	T3
BBIBP+mRNA1273	0.0283881	T3
BBIBP+mRNA1273	0.0740558	T3
BBIBP+AZD	0.0131883	T3
BBIBP+mRNA1273	0.0965917	T3
BBIBP+mRNA1273	0.24719	T3
BBIBP+mRNA1273	0.110381	T3
AZD+mRNA1273	0.00566146	T1
Sput_26+BBIBP	0.0164725	T3
AZD+AZD	0.03133	T3
AZD+BBIBP	0.0219931	T3
Sput_26+AZD	0.0516773	T3
BBIBP+BBIBP	0.0111979	T3
BBIBP+BBIBP	0	T3
Sput_26+Sput_26	0.0915132	T3
BBIBP+AZD	0.0508976	T3
BBIBP+Sput_26	0.0261898	T3
Sput_26+Sput_26	0.0143505	T3
AZD+mRNA1273	0.00883065	T1
Sput_26+Sput_26	0.0399675	T3
Sput_26+Sput_26	0.0385168	T3
Sput_26+Sput_26	0.0205968	T3
Sput_26+Sput_26	0.0782092	T3
mRNA1273+mRNA1273	0.0301232	T1
mRNA1273+mRNA1273	0.127551	T1
BBIBP+BBIBP	0	T1
mRNA1273+mRNA1273	0.0328922	T1
BBIBP+BBIBP	0.0402858	T1
BBIBP+BBIBP	0.0495295	T1
AZD+Sput_26	0.00702521	T1
BBIBP+BBIBP	0.0592136	T1
BBIBP+BBIBP	0.0174176	T3
BBIBP+mRNA1273	0.111146	T3
BBIBP+Sput_26	0.0275444	T1
BBIBP+BBIBP	0.00761499	T1
mRNA1273+mRNA1273	0.0317486	T1
AZD+AZD	0.226655	T3
AZD+BBIBP	0.0161067	T3
BBIBP+AZD	0.0717607	T3
AZD+Sput_26	0.0306692	T1
BBIBP+BBIBP	0.0541904	T3
AZD+mRNA1273	0.135054	T3
AZD+Ad5	0.0552134	T3
Sput_26+Ad5	0.091028	T3
Sput_26+Ad5	0.0495336	T3
AZD+Ad5	0.0320832	T3
AZD+Ad5	0.178856	T3
AZD+Ad5	0.0466775	T3
Sput_26+Ad5	0.112982	T3
Sput_26+Ad5	0.0466785	T3
Sput_26+AZD	0.00664091	T1
AZD+Ad5	0.0944432	T3
AZD+Ad5	0.0201796	T3
mRNA1273+mRNA1273	0.0713141	T3
mRNA1273+mRNA1273	0.142051	T3
mRNA1273+mRNA1273	0.117647	T3
BBIBP+BBIBP	0.0633914	T3
BBIBP+BBIBP	0.0513294	T3
mRNA1273+mRNA1273	0.232313	T3
BBIBP+Sput_26	0.27248	T3
Sput_26+AZD	0.0104355	T1
AZD+Sput_26	0.0555752	T1
Sput_26+AZD	0.0481	T1
Sput_26+BBIBP	0.0408397	T1
AZD+BBIBP	0.0193511	T1
Sput_26+AZD	0.0148965	T1
AZD+BBIBP	0.0300148	T1
AZD+BBIBP	0.0488261	T1
Sput_26+BBIBP	0.00896411	T1
Sput_26+BBIBP	0.063857	T1
AZD+BBIBP	0.0321557	T1
Sput_26+mRNA1273	0.0160948	T1
AZD+BBIBP	0.0071239	T1
Sput_26+AZD	0.0197791	T1
Sput_26+BBIBP	0.0033016	T1
Sput_26+BBIBP	0.0033997	T1
AZD+mRNA1273	0.0188249	T1
AZD+mRNA1273	0.00786968	T1
AZD+mRNA1273	0.00589786	T1
Sput_26+mRNA1273	0.0186657	T1
AZD+mRNA1273	0.0338209	T1
Sput_26+mRNA1273	0.00705965	T1
Sput_26+mRNA1273	0.0238368	T1
AZD+Sput_26	0.01316	T1
Sput_26+mRNA1273	0.0136118	T1
AZD+mRNA1273	0.00279748	T1
Sput_26+mRNA1273	0.00948389	T1
AZD+AZD	0.00197519	T1
AZD+AZD	0.01488	T1
AZD+AZD	0.0161071	T1
Sput_26+Sput_5	0.00756544	T1
Sput_26+Sput_5	0.0175753	T1
Sput_26+mRNA1273	0.0111198	T1
Sput_26+AZD	0.0117473	T1
BBIBP+Sput_26	0.00450342	T1
Sput_26+AZD	0.0029063	T1
Sput_26+BBIBP	0.0353076	T1
AZD+Sput_26	0.00414674	T1
BBIBP+Sput_26	0.00646822	T1
BBIBP+AZD	0	T1
AZD+Sput_26	0.0379027	T1
BBIBP+AZD	0	T1
BBIBP+mRNA1273	0.00566845	T1
BBIBP+mRNA1273	0.00251667	T1
BBIBP+Sput_26	0.00476191	T1
AZD+BBIBP	0.0148558	T1
BBIBP+BBIBP	0.00701475	T1
BBIBP+BBIBP	0.0832521	T1
BBIBP+mRNA1273	0.0171589	T1
BBIBP+BBIBP	0.00303776	T1
BBIBP+Sput_26	0.00853388	T1
Sput_26+Sput_26	0.0162277	T1
BBIBP+BBIBP	0.0123977	T1
Sput_26+Sput_26	0.00402204	T1
Sput_26+Sput_26	0.00971628	T1
Sput_26+Sput_26	0.0322117	T1
Sput_26+Sput_26	0.030804	T1
Sput_26+Sput_26	0.00477327	T1
BBIBP+Sput_26	0.0776972	T1
BBIBP+BBIBP	0.0878212	T1
BBIBP+BBIBP	0.0362593	T1
AZD+Sput_26	0.0155424	T1
BBIBP+mRNA1273	0	T1
BBIBP+AZD	0.0026425	T1
Sput_26+Sput_26	0.00802246	T1
AZD+BBIBP	0.00877539	T1
BBIBP+mRNA1273	0.00228144	T1
BBIBP+BBIBP	0.0105483	T1
AZD+Sput_26	0.0240394	T1
Sput_26+AZD	0.0082756	T1
Sput_26+mRNA1273	0.0701631	T1
Sput_26+Sput_5	0.0367052	T1
AZD+Sput_26	0	T1
Sput_26+Sput_5	0.0352516	T1
Sput_26+Sput_5	0.0170107	T1
BBIBP+BBIBP	0.00121264	T1
AZD+BBIBP	0.0240247	T1
Sput_26+Sput_5	0.0422978	T1
AZD+Sput_26	0.00819023	T1
BBIBP+mRNA1273	0	T1
Sput_26+Sput_5	0.0126082	T1
BBIBP+Sput_26	0.00355219	T1
AZD+AZD	0.0077746	T1
Sput_26+mRNA1273	0.010001	T1
AZD+AZD	0.0064855	T1
BBIBP+AZD	0.0787217	T1
Sput_26+mRNA1273	0	T1
BBIBP+Sput_26	0.0191904	T1
BBIBP+AZD	0.010301	T1
Sput_26+BBIBP	0.0147842	T1
BBIBP+BBIBP	0.00285185	T1
Sput_26+Sput_5	0.0163191	T1
BBIBP+mRNA1273	0	T1
BBIBP+Sput_26	0.00160341	T1
Sput_26+AZD	0.0242097	T1
Sput_26+BBIBP	0.0588408	T3
Sput_26+BBIBP	0.0239266	T3
Sput_26+AZD	0.0053118	T3
AZD+BBIBP	0.00650858	T3
Sput_26+AZD	0.0187807	T3
Sput_26+BBIBP	0.00572902	T3
AZD+BBIBP	0.00470278	T3
Sput_26+AZD	0.0293083	T3
AZD+BBIBP	0.0218081	T3
Sput_26+AZD	0.0564064	T3
Sput_26+mRNA1273	0.0378979	T1
Sput_26+BBIBP	0.0200702	T3
Sput_26+mRNA1273	0.143716	T3
Sput_26+mRNA1273	0.0709824	T3
Sput_26+mRNA1273	0.0870293	T3
AZD+mRNA1273	0.0837726	T3
AZD+mRNA1273	0.12518	T3
AZD+mRNA1273	0.0509578	T3
AZD+mRNA1273	0.0327551	T3
AZD+Sput_26	0.0263731	T3
AZD+mRNA1273	0.0621976	T3
Sput_26+mRNA1273	0.019621	T1
Sput_26+Sput_5	0.0157781	T3
Sput_26+Sput_5	0.0294422	T3
AZD+AZD	0.0266178	T3
Sput_26+mRNA1273	0.148112	T3
AZD+AZD	0.00693121	T3
Sput_26+BBIBP	0	T3
AZD+BBIBP	0	T3
AZD+AZD	0.0392866	T1
Sput_26+AZD	0	T3
Sput_26+mRNA1273	0.208464	T3
BBIBP+Sput_26	0.011217	T3
AZD+Sput_26	0.0136519	T3
Sput_26+AZD	0.0220796	T3
Sput_26+BBIBP	0.0207259	T3
Sput_26+Ad5	0	T1
Sput_26+Ad5	0.00308119	T1
AZD+Ad5	0.0162344	T1
AZD+Ad5	0.035904	T1
AZD+AZD	0.0164519	T1
AZD+Ad5	0.00996592	T1
Sput_26+Ad5	0.0133686	T1
AZD+Ad5	0.00626449	T1
AZD+AZD	0.0271374	T3
Sput_26+Ad5	0.007612	T1
AZD+Ad5	0.0046183	T1
BBIBP+AZD	0.0243064	T3
BBIBP+AZD	0.0145801	T3
BBIBP+mRNA1273	0.26073	T3
AZD+Ad5	0.0228781	T1
Sput_26+Ad5	0.0039029	T1
BBIBP+Sput_26	0.0468522	T3
BBIBP+Sput_26	0.00172963	T1
AZD+BBIBP	0.0268283	T3
BBIBP+Sput_26	0.00944287	T3
BBIBP+mRNA1273	0.106116	T3
Sput_26+Sput_26	0.00536538	T3
Sput_26+Sput_26	0.112462	T3
Sput_26+Sput_26	0.0868008	T3
Sput_26+Sput_26	0.0568601	T3
Sput_26+Sput_26	0.0199586	T3
Sput_26+Sput_26	0.00710328	T3
BBIBP+BBIBP	0.00527739	T3
BBIBP+Sput_26	0.167443	T3
BBIBP+BBIBP	0.145677	T3
BBIBP+AZD	0.0150229	T3
BBIBP+BBIBP	0.0859799	T3
mRNA1273+mRNA1273	0.0308985	T1
BBIBP+mRNA1273	0.0404694	T3
AZD+AZD	0.0155985	T1
AZD+BBIBP	0.0117093	T3
Sput_26+Sput_26	0.0115018	T3
AZD+Sput_26	0.106036	T3
mRNA1273+mRNA1273	0.00916464	T1
mRNA1273+mRNA1273	0.0199499	T1
mRNA1273+mRNA1273	0.0138351	T1
mRNA1273+mRNA1273	0.0501968	T1
AZD+BBIBP	0.011013	T3
Sput_26+Sput_5	0.178196	T3
Sput_26+mRNA1273	0.154166	T3
Sput_26+Sput_5	0.0127295	T1
Sput_26+Sput_5	0.0241724	T3
Sput_26+Sput_5	0.138165	T3
BBIBP+BBIBP	0.00739708	T3
BBIBP+mRNA1273	0.0357234	T3
Sput_26+mRNA1273	0.0600006	T3
Sput_26+Sput_5	0.00831628	T3
AZD+AZD	0.0195424	T3
AZD+AZD	0.0207187	T3
BBIBP+AZD	0.0251895	T3
Sput_26+Sput_5	0.0955336	T3
Sput_26+Sput_5	0.0429799	T1
Sput_26+BBIBP	0	T3
Sput_26+Sput_5	0.0401816	T3
BBIBP+Sput_26	0.0646552	T3
BBIBP+BBIBP	0.00196541	T3
BBIBP+mRNA1273	0.032858	T3
BBIBP+Sput_26	0.117563	T3
BBIBP+Sput_26	0.0382648	T3
AZD+Sput_26	0.00868634	T3
AZD+Ad5	0.0209172	T3
AZD+Ad5	0.0360299	T3
Sput_26+BBIBP	0.016856	T1
Sput_26+Sput_5	0.0352805	T1
AZD+Ad5	0.0261374	T3
Sput_26+Ad5	0.0152727	T3
Sput_26+Ad5	0.0106737	T3
AZD+Ad5	0.0204389	T3
Sput_26+Ad5	0.0330542	T3
AZD+Ad5	0.0114432	T3
AZD+Ad5	0.0857408	T3
BBIBP+Sput_26	0.0148185	T3
Sput_26+Ad5	0.0168712	T3
Sput_26+Sput_5	0.01704	T1
mRNA1273+mRNA1273	0.272851	T3
mRNA1273+mRNA1273	0.138212	T3
mRNA1273+mRNA1273	0.125478	T3
Sput_26+Sput_5	0.00280356	T1
Sput_26+Sput_5	0.0278156	T1
Sput_26+Sput_5	0.0168781	T1
Sput_26+Sput_5	0.0144321	T1
Sput_26+mRNA1273	0.0206745	T1
AZD+AZD	0.0190626	T1
Sput_26+mRNA1273	0.0635627	T1
BBIBP+Sput_26	0	T1
AZD+BBIBP	0.0141776	T1
BBIBP+Sput_26	0	T1
BBIBP+Sput_26	0.00619645	T1
BBIBP+Sput_26	0	T1
BBIBP+AZD	0	T1
BBIBP+AZD	0.0109916	T1
BBIBP+AZD	0.0235793	T1
BBIBP+AZD	0.0212743	T1
BBIBP+mRNA1273	0.00676361	T1
BBIBP+mRNA1273	0.00771891	T1
BBIBP+mRNA1273	0.00824076	T1
Sput_26+AZD	0.00997668	T1
BBIBP+mRNA1273	0.0273573	T1
BBIBP+mRNA1273	0.00442297	T1
BBIBP+mRNA1273	0.0212196	T1
Sput_26+BBIBP	0.025971	T1
AZD+BBIBP	0.00657748	T1
Sput_26+AZD	0.0125693	T1
AZD+AZD	0.0121496	T1
BBIBP+BBIBP	0.00155538	T1
BBIBP+Sput_26	0.0136016	T1
BBIBP+BBIBP	0.00730531	T1
AZD+BBIBP	0.0157695	T1
BBIBP+AZD	0.00676407	T1
Sput_26+Sput_26	0.0335302	T1
Sput_26+Sput_26	0.0419222	T1
Sput_26+Sput_26	0.0277344	T1
Sput_26+Sput_26	0.00943208	T1
Sput_26+Sput_26	0.0176274	T1
Sput_26+Sput_26	0.0157973	T1
BBIBP+Sput_26	0.0423963	T1
BBIBP+mRNA1273	0.015836	T1
BBIBP+BBIBP	0.0141263	T1
AZD+BBIBP	0.0165311	T1
AZD+mRNA1273	0.0130914	T1
AZD+BBIBP	0.0349942	T1
AZD+AZD	0.0592988	T1
AZD+mRNA1273	0.0504286	T1
BBIBP+AZD	0.0162411	T1
BBIBP+BBIBP	0.0553934	T1
BBIBP+Sput_26	0.00809579	T1
BBIBP+Sput_26	0.00750694	T1
BBIBP+mRNA1273	0.0360384	T1
Sput_26+BBIBP	0.00668494	T1
Sput_26+AZD	0.0221522	T3
Sput_26+AZD	0.0495659	T3
AZD+BBIBP	0.029347	T3
Sput_26+AZD	0.0237192	T3
AZD+BBIBP	0.0994036	T3
Sput_26+BBIBP	0.061974	T3
Sput_26+BBIBP	0.131829	T3
AZD+BBIBP	0.00865077	T3

## Sheet: Fig. 3d
Frequency of spike-binding mBCs - T3
Data			Statistics - two-sided Wilcoxon test adjusted for multiple comparisons with the Benjamini Hochberg method, comparison to the global mean across combinations
Combination	Frequency (%)		Combination	p.adj
Sput_26+BBIBP	0.0230008		AZD+BBIBP	0.0023
AZD+BBIBP	0.018784		AZD+Sput_26	0.042
Sput_26+AZD	0.0542741		AZD+AZD	0.25
Sput_26+AZD	0.0222618		AZD+Ad5	0.97
Sput_26+AZD	0.0173295		AZD+mRNA1273	5.3e-05
Sput_26+AZD	0.0118951		BBIBP+BBIBP	0.015
Sput_26+BBIBP	0.0048618		BBIBP+AZD	0.28
Sput_26+BBIBP	0.0334076		BBIBP+Sput_26	0.97
Sput_26+BBIBP	0.00777152		BBIBP+mRNA1273	0.00066
AZD+Sput_26	0.0231642		mRNA1273+mRNA1273	0.023
Sput_26+mRNA1273	0.126791		Sput_26+BBIBP	0.14
Sput_26+mRNA1273	0.0552181		Sput_26+AZD	0.28
AZD+mRNA1273	0.184285		Sput_26+Sput_5	0.48
AZD+Sput_26	0.139919		Sput_26+Sput_26	0.97
AZD+mRNA1273	0.0757002		Sput_26+Ad5	0.72
AZD+Sput_26	0.00881197		Sput_26+mRNA1273	0.00012
AZD+mRNA1273	0.0733999
AZD+Sput_26	0.00783699
AZD+BBIBP	0.0176619
AZD+Sput_26	0.0185364
Sput_26+Sput_5	0.0125986
Sput_26+Sput_5	0.037761
Sput_26+Sput_5	0.0272963
Sput_26+Sput_5	0.0120239
Sput_26+Sput_5	0.0222601
Sput_26+Sput_5	0.00838223
AZD+AZD	0
Sput_26+AZD	0.0226125
AZD+BBIBP	0.0184494
AZD+mRNA1273	0.111543
Sput_26+mRNA1273	0.0249977
BBIBP+Sput_26	0.00876747
AZD+AZD	0.0290402
AZD+AZD	0.0140797
BBIBP+Sput_26	0.0241022
Sput_26+BBIBP	0.538155
AZD+BBIBP	0.0214148
BBIBP+AZD	0.0514591
BBIBP+AZD	0.0710073
BBIBP+mRNA1273	0.0931256
BBIBP+mRNA1273	0.141988
BBIBP+Sput_26	0.0388702
BBIBP+mRNA1273	0.0472706
BBIBP+mRNA1273	0.137103
AZD+Sput_26	0.00933585
AZD+Sput_26	0.0261165
BBIBP+BBIBP	0.0100725
AZD+AZD	0.0146935
BBIBP+Sput_26	0.0669708
BBIBP+mRNA1273	0.0460075
AZD+mRNA1273	0.11983
AZD+mRNA1273	0.131732
BBIBP+BBIBP	0.0091054
Sput_26+Sput_26	0.127621
Sput_26+Sput_26	0.0796959
BBIBP+BBIBP	0.00269422
Sput_26+Sput_26	0.0644427
AZD+mRNA1273	0.0305375
BBIBP+Sput_26	0.00181676
Sput_26+Sput_26	0.0172946
BBIBP+AZD	0.0350529
BBIBP+AZD	0.00914021
BBIBP+Sput_26	0.0225952
BBIBP+AZD	0.0273514
BBIBP+AZD	0.022093
BBIBP+BBIBP	0.059877
BBIBP+BBIBP	0.00638016
AZD+mRNA1273	0.0539528
AZD+mRNA1273	0.0630545
Sput_26+Sput_26	0.0188391
Sput_26+BBIBP	0.0152718
Sput_26+mRNA1273	0.0577904
AZD+mRNA1273	0.0442136
Sput_26+mRNA1273	0.0905543
BBIBP+BBIBP	0.00306777
Sput_26+Sput_5	0.0102436
Sput_26+Sput_26	0.0368596
AZD+AZD	0.0593714
Sput_26+Ad5	0.0282114
Sput_26+Ad5	0.159411
Sput_26+Ad5	0.129285
AZD+Ad5	0.0418611
Sput_26+Ad5	0.0082905
AZD+Ad5	0.0488618
Sput_26+Ad5	0.0291424
Sput_26+Ad5	0.0403052
AZD+Ad5	0.0205534
Sput_26+Ad5	0.0266497
Sput_26+Ad5	0.0149647
Sput_26+Ad5	0.0411115
BBIBP+BBIBP	0.050813
mRNA1273+mRNA1273	0
mRNA1273+mRNA1273	0.0766577
mRNA1273+mRNA1273	0.128503
mRNA1273+mRNA1273	0.0121929
AZD+Sput_26	0.00264278
Sput_26+AZD	0.0108749
Sput_26+BBIBP	0.0179465
Sput_26+AZD	0.12169
Sput_26+BBIBP	0.0201572
Sput_26+BBIBP	0.113996
Sput_26+mRNA1273	0.0565675
AZD+mRNA1273	0.0869169
AZD+mRNA1273	0.201432
AZD+mRNA1273	0.056986
AZD+Sput_26	0.0808289
AZD+Sput_26	0.0354406
Sput_26+mRNA1273	0.0687434
AZD+mRNA1273	0.170243
Sput_26+Sput_5	0.137615
Sput_26+Sput_5	0.0199669
Sput_26+Sput_5	0.0262957
AZD+AZD	0.0130506
Sput_26+AZD	0.0769408
AZD+mRNA1273	0.116908
BBIBP+Sput_26	0.0469516
Sput_26+BBIBP	0.0267046
BBIBP+AZD	0.00524521
BBIBP+AZD	0.00686135
BBIBP+AZD	0.0248352
BBIBP+AZD	0.0197589
BBIBP+mRNA1273	0.0845451
BBIBP+mRNA1273	0.113093
BBIBP+Sput_26	0
Sput_26+Sput_26	0.0525452
Sput_26+Sput_26	0.0332731
Sput_26+Sput_26	0.0377155
Sput_26+Sput_26	0.0173779
AZD+AZD	0.0389105
BBIBP+BBIBP	0.0138826
BBIBP+mRNA1273	0.132212
AZD+Ad5	0.0747349
Sput_26+Ad5	0.0644826
Sput_26+Ad5	0.0355345
AZD+Ad5	0.0163619
Sput_26+Ad5	0.0895656
BBIBP+Sput_26	0.0794281
BBIBP+BBIBP	0.00867102
BBIBP+BBIBP	0.00280859
BBIBP+BBIBP	0.0252143
Sput_26+AZD	0.030599
Sput_26+AZD	0.0643626
Sput_26+BBIBP	0.0131124
AZD+BBIBP	0.0207029
Sput_26+BBIBP	0.0626295
AZD+Sput_26	0.0103276
Sput_26+mRNA1273	0.180704
AZD+mRNA1273	0.0837808
Sput_26+mRNA1273	0.0354434
AZD+BBIBP	0.0377963
AZD+Sput_26	0.0683506
AZD+mRNA1273	0.111987
Sput_26+Sput_5	0.0130668
AZD+AZD	0.0217875
AZD+AZD	0.0653891
BBIBP+Sput_26	0.115677
BBIBP+AZD	0.0888297
Sput_26+AZD	0.0282154
Sput_26+Sput_5	0.064492
BBIBP+BBIBP	0.131622
BBIBP+Sput_26	0.451442
AZD+Ad5	0.0328702
Sput_26+Ad5	0.0502428
AZD+Ad5	0.0169389
mRNA1273+mRNA1273	0.0370424
BBIBP+BBIBP	0.0194024
AZD+BBIBP	0.00722517
Sput_26+AZD	0.0244122
AZD+BBIBP	0.0144652
AZD+mRNA1273	0.182839
Sput_26+mRNA1273	0.141298
Sput_26+mRNA1273	0.236067
Sput_26+mRNA1273	0.0567077
Sput_26+mRNA1273	0.104929
AZD+Sput_26	0.031624
AZD+mRNA1273	0.076364
AZD+Sput_26	0.0244209
AZD+Sput_26	0.00795693
AZD+Sput_26	0.0163354
AZD+Sput_26	0.00769704
Sput_26+Sput_5	0.0125893
Sput_26+Sput_5	0.0652789
Sput_26+Sput_5	0.0248494
Sput_26+Sput_5	0.0611857
Sput_26+Sput_5	0.0208125
AZD+Sput_26	0.0243178
AZD+AZD	0.0531466
AZD+AZD	0.015113
AZD+AZD	0.0236291
Sput_26+mRNA1273	0.102431
Sput_26+Sput_5	0.0183908
Sput_26+Sput_5	0.0306527
BBIBP+Sput_26	0.0245262
BBIBP+Sput_26	0.0519255
AZD+AZD	0.029099
Sput_26+AZD	0.019049
Sput_26+mRNA1273	0.0357942
BBIBP+Sput_26	0.0138821
Sput_26+BBIBP	0.0239657
Sput_26+Sput_5	0.0517908
BBIBP+AZD	0.0267108
BBIBP+AZD	0.0378005
BBIBP+AZD	0.0378215
BBIBP+mRNA1273	0.0505933
BBIBP+mRNA1273	0.0283881
BBIBP+mRNA1273	0.0740558
BBIBP+AZD	0.0131883
BBIBP+mRNA1273	0.0965917
BBIBP+mRNA1273	0.24719
BBIBP+mRNA1273	0.110381
Sput_26+BBIBP	0.0164725
AZD+AZD	0.03133
AZD+BBIBP	0.0219931
Sput_26+AZD	0.0516773
BBIBP+BBIBP	0.0111979
BBIBP+BBIBP	0
Sput_26+Sput_26	0.0915132
BBIBP+AZD	0.0508976
BBIBP+Sput_26	0.0261898
Sput_26+Sput_26	0.0143505
Sput_26+Sput_26	0.0399675
Sput_26+Sput_26	0.0385168
Sput_26+Sput_26	0.0205968
Sput_26+Sput_26	0.0782092
BBIBP+BBIBP	0.0174176
BBIBP+mRNA1273	0.111146
AZD+AZD	0.226655
AZD+BBIBP	0.0161067
BBIBP+AZD	0.0717607
BBIBP+BBIBP	0.0541904
AZD+mRNA1273	0.135054
AZD+Ad5	0.0552134
Sput_26+Ad5	0.091028
Sput_26+Ad5	0.0495336
AZD+Ad5	0.0320832
AZD+Ad5	0.178856
AZD+Ad5	0.0466775
Sput_26+Ad5	0.112982
Sput_26+Ad5	0.0466785
AZD+Ad5	0.0944432
AZD+Ad5	0.0201796
mRNA1273+mRNA1273	0.0713141
mRNA1273+mRNA1273	0.142051
mRNA1273+mRNA1273	0.117647
BBIBP+BBIBP	0.0633914
BBIBP+BBIBP	0.0513294
mRNA1273+mRNA1273	0.232313
BBIBP+Sput_26	0.27248
Sput_26+BBIBP	0.0588408
Sput_26+BBIBP	0.0239266
Sput_26+AZD	0.0053118
AZD+BBIBP	0.00650858
Sput_26+AZD	0.0187807
Sput_26+BBIBP	0.00572902
AZD+BBIBP	0.00470278
Sput_26+AZD	0.0293083
AZD+BBIBP	0.0218081
Sput_26+AZD	0.0564064
Sput_26+BBIBP	0.0200702
Sput_26+mRNA1273	0.143716
Sput_26+mRNA1273	0.0709824
Sput_26+mRNA1273	0.0870293
AZD+mRNA1273	0.0837726
AZD+mRNA1273	0.12518
AZD+mRNA1273	0.0509578
AZD+mRNA1273	0.0327551
AZD+Sput_26	0.0263731
AZD+mRNA1273	0.0621976
Sput_26+Sput_5	0.0157781
Sput_26+Sput_5	0.0294422
AZD+AZD	0.0266178
Sput_26+mRNA1273	0.148112
AZD+AZD	0.00693121
Sput_26+BBIBP	0
AZD+BBIBP	0
Sput_26+AZD	0
Sput_26+mRNA1273	0.208464
BBIBP+Sput_26	0.011217
AZD+Sput_26	0.0136519
Sput_26+AZD	0.0220796
Sput_26+BBIBP	0.0207259
AZD+AZD	0.0271374
BBIBP+AZD	0.0243064
BBIBP+AZD	0.0145801
BBIBP+mRNA1273	0.26073
BBIBP+Sput_26	0.0468522
AZD+BBIBP	0.0268283
BBIBP+Sput_26	0.00944287
BBIBP+mRNA1273	0.106116
Sput_26+Sput_26	0.00536538
Sput_26+Sput_26	0.112462
Sput_26+Sput_26	0.0868008
Sput_26+Sput_26	0.0568601
Sput_26+Sput_26	0.0199586
Sput_26+Sput_26	0.00710328
BBIBP+BBIBP	0.00527739
BBIBP+Sput_26	0.167443
BBIBP+BBIBP	0.145677
BBIBP+AZD	0.0150229
BBIBP+BBIBP	0.0859799
BBIBP+mRNA1273	0.0404694
AZD+BBIBP	0.0117093
Sput_26+Sput_26	0.0115018
AZD+Sput_26	0.106036
AZD+BBIBP	0.011013
Sput_26+Sput_5	0.178196
Sput_26+mRNA1273	0.154166
Sput_26+Sput_5	0.0241724
Sput_26+Sput_5	0.138165
BBIBP+BBIBP	0.00739708
BBIBP+mRNA1273	0.0357234
Sput_26+mRNA1273	0.0600006
Sput_26+Sput_5	0.00831628
AZD+AZD	0.0195424
AZD+AZD	0.0207187
BBIBP+AZD	0.0251895
Sput_26+Sput_5	0.0955336
Sput_26+BBIBP	0
Sput_26+Sput_5	0.0401816
BBIBP+Sput_26	0.0646552
BBIBP+BBIBP	0.00196541
BBIBP+mRNA1273	0.032858
BBIBP+Sput_26	0.117563
BBIBP+Sput_26	0.0382648
AZD+Sput_26	0.00868634
AZD+Ad5	0.0209172
AZD+Ad5	0.0360299
AZD+Ad5	0.0261374
Sput_26+Ad5	0.0152727
Sput_26+Ad5	0.0106737
AZD+Ad5	0.0204389
Sput_26+Ad5	0.0330542
AZD+Ad5	0.0114432
AZD+Ad5	0.0857408
BBIBP+Sput_26	0.0148185
Sput_26+Ad5	0.0168712
mRNA1273+mRNA1273	0.272851
mRNA1273+mRNA1273	0.138212
mRNA1273+mRNA1273	0.125478
Sput_26+AZD	0.0221522
Sput_26+AZD	0.0495659
AZD+BBIBP	0.029347
Sput_26+AZD	0.0237192
AZD+BBIBP	0.0994036
Sput_26+BBIBP	0.061974
Sput_26+BBIBP	0.131829
AZD+BBIBP	0.00865077

## Sheet: Fig. 3e
Correlation of spike-binding mBCs - T3
Combination	Ab	rs	p
Sput_26+BBIBP	Neutralizing	0.617952	0.00217803
Sput_26+BBIBP	IgG_antiSpike	0.657441	0.000884659
Sput_26+BBIBP	IgA_ELISA	0.545763	0.00860508
AZD+BBIBP	Neutralizing	0.645847	0.00209781
AZD+BBIBP	IgG_antiSpike	0.314286	0.17717
AZD+BBIBP	IgA_ELISA	0.23609	0.316294
Sput_26+AZD	Neutralizing	0.677435	0.000383661
Sput_26+AZD	IgG_antiSpike	0.574395	0.00415063
Sput_26+AZD	IgA_ELISA	0.462071	0.0264335
AZD+Sput_26	Neutralizing	0.490817	0.0203737
AZD+Sput_26	IgG_antiSpike	0.64201	0.00127662
AZD+Sput_26	IgA_ELISA	0.185823	0.407694
Sput_26+mRNA1273	Neutralizing	0.0821603	0.716241
Sput_26+mRNA1273	IgG_antiSpike	0.194805	0.384985
Sput_26+mRNA1273	IgA_ELISA	-0.265951	0.231579
AZD+mRNA1273	Neutralizing	0.399396	0.0479357
AZD+mRNA1273	IgG_antiSpike	0.482308	0.0146191
AZD+mRNA1273	IgA_ELISA	-0.0307751	0.883896
Sput_26+Sput_5	Neutralizing	0.448587	0.0166527
Sput_26+Sput_5	IgG_antiSpike	0.603722	0.000670169
Sput_26+Sput_5	IgA_ELISA	0.135742	0.490995
AZD+AZD	Neutralizing	0.378047	0.100286
AZD+AZD	IgG_antiSpike	0.308271	0.186056
AZD+AZD	IgA_ELISA	-0.103046	0.66551
BBIBP+Sput_26	Neutralizing	0.534977	0.00706849
BBIBP+Sput_26	IgG_antiSpike	0.225217	0.290007
BBIBP+Sput_26	IgA_ELISA	0.515289	0.00996825
BBIBP+AZD	Neutralizing	0.524207	0.0147134
BBIBP+AZD	IgG_antiSpike	0.450649	0.0403453
BBIBP+AZD	IgA_ELISA	0.530732	0.0133115
BBIBP+mRNA1273	Neutralizing	0.573177	0.00824499
BBIBP+mRNA1273	IgG_antiSpike	0.698729	0.000609755
BBIBP+mRNA1273	IgA_ELISA	-0.00827379	0.972383
BBIBP+BBIBP	Neutralizing	0.411107	0.0459638
BBIBP+BBIBP	IgG_antiSpike	0.135652	0.527379
BBIBP+BBIBP	IgA_ELISA	0.412698	0.0450462
Sput_26+Sput_26	Neutralizing	0.494683	0.0164098
Sput_26+Sput_26	IgG_antiSpike	0.634387	0.00114947
Sput_26+Sput_26	IgA_ELISA	0.32526	0.129918
Sput_26+Ad5	Neutralizing	0.68844	0.000559818
Sput_26+Ad5	IgG_antiSpike	0.798701	1.41896e-05
Sput_26+Ad5	IgA_ELISA	0.0324675	0.888889
AZD+Ad5	Neutralizing	0.144851	0.554077
AZD+Ad5	IgG_antiSpike	0.180702	0.459109
AZD+Ad5	IgA_ELISA	0.279947	0.245717
mRNA1273+mRNA1273	Neutralizing	-0.336581	0.341622
mRNA1273+mRNA1273	IgG_antiSpike	-0.115152	0.75142
mRNA1273+mRNA1273	IgA_ELISA	-0.668762	0.0344852
