# Supplementary material for: High-dimensional analysis of 16 SARS-CoV-2 vaccine combinations reveals lymphocyte signatures correlating with immunogenicity
Source: Nat Immunol. 2023 Apr 24;24(6):941–54. doi: 10.1038/s41590-023-01499-w (PMC10232362; doi:10.1038/s41590-023-01499-w)
Supplement: Source Data Fig. 4 — Statistical source data. [file 41590_2023_1499_MOESM8_ESM.xlsx]

## Sheet: Fig. 4a
Relative expresstion by spike-binding mBCs - T3
Expression scaled per marker														Statistics - two-sided Wilcoxon test adjusted for multiple comparisons with the Benjamini Hochberg method, comparison to the global mean across combinations per marker
Combination	BAFFR	CCR4	CCR6	CD21	CD27	CD38	CXCR3	CXCR4	CXCR5	IgA	IgG	IgM		Combination	p.adj
AZD+Ad5	0.44655	0.629673	-0.752213	-0.629429	0.627534	-0.611923	-0.0230916	-1.16639	-0.261552	-0.963391	0.690747	-0.725979		AZD+Ad5	0.46
AZD+AZD	-0.306063	0.0418886	-0.679943	0.463157	-1.13394	-0.357899	-0.48207	-1.28019	0.354102	-0.754558	0.502643	-0.353784		AZD+AZD	0.54
AZD+BBIBP	1.45937	0.0765776	-0.0801533	1.956	1.33993	1.74709	-1.94259	2.23764	1.33094	-0.451319	-0.0866349	-0.563493		AZD+BBIBP	0.0034
AZD+mRNA1273	-0.0441425	0.00797665	1.02097	-1.05123	-0.692382	-0.757086	0.496496	-0.715914	-1.06005	-0.221715	0.765155	-0.62168		AZD+mRNA1273	0.14
AZD+Sput_26	-0.337529	-1.16859	1.21218	-0.177468	-0.0761859	-0.290393	1.66634	-0.47881	0.161182	1.02557	0.428121	0.0289561		AZD+Sput_26	0.96
BBIBP+AZD	-1.16785	0.603501	0.536349	-0.171344	-0.0462804	-0.78216	0.250115	-0.210855	-0.618544	0.0760333	-2.18727	1.92392		BBIBP+AZD	0.96
BBIBP+BBIBP	0.131001	-0.76034	0.297348	1.25616	1.73272	2.41778	0.00737207	0.995763	0.916768	1.6028	-1.47315	1.46951		BBIBP+BBIBP	0.16
BBIBP+mRNA1273	-1.22755	-0.452813	0.377296	-1.11544	0.842171	-0.765767	0.674688	1.09401	-1.19206	-0.153305	-1.41926	0.84226		BBIBP+mRNA1273	0.065
BBIBP+Sput_26	-1.48472	-0.806312	-1.0998	-0.407592	-1.48535	0.186528	1.88844	0.249387	0.70797	-0.0427845	-1.32207	2.07693		BBIBP+Sput_26	0.75
mRNA1273+mRNA1273	-0.0338203	0.0933521	-1.5589	-0.88678	-0.124752	0.0497826	-0.671692	-0.82286	-0.898625	2.78357	0.578354	-0.695067		mRNA1273+mRNA1273	0.47
Sput_26+Ad5	2.03423	0.633881	0.933827	0.595774	1.23282	0.208429	-0.794134	-0.386996	1.01677	-0.540259	0.557446	-0.218481		Sput_26+Ad5	0.44
Sput_26+AZD	0.883339	-0.777633	0.0319933	-0.0423612	-1.57223	-0.286665	-0.657442	0.324632	0.0295038	-0.404443	0.684123	-0.279612		Sput_26+AZD	0.97
Sput_26+BBIBP	0.598114	-1.67162	1.68448	1.69726	0.390386	1.25217	-0.766321	1.20605	1.72169	-0.940944	0.0531416	-0.514831		Sput_26+BBIBP	0.004
Sput_26+mRNA1273	-1.30793	0.771806	0.603375	-1.52754	-0.668313	-1.30347	1.15521	-0.538506	-1.9249	-0.0119131	0.756653	-0.775734		Sput_26+mRNA1273	0.0017
Sput_26+Sput_26	-0.219804	2.6477	-1.38277	0.18033	-0.655524	-0.173709	-0.654958	0.505289	0.165041	-0.553017	0.78826	-0.711344		Sput_26+Sput_26	0.88
Sput_26+Sput_5	0.576817	0.130952	-1.14405	-0.139508	0.2894	-0.532705	-0.146362	-1.01224	-0.448236	-0.450313	0.683742	-0.881561		Sput_26+Sput_5	0.92
														AZD+Ad5	0.65
														AZD+AZD	0.57
														AZD+BBIBP	0.38
														AZD+mRNA1273	0.76
														AZD+Sput_26	0.65
														BBIBP+AZD	0.92
														BBIBP+BBIBP	0.38
														BBIBP+mRNA1273	0.53
														BBIBP+Sput_26	0.45
														mRNA1273+mRNA1273	0.92
														Sput_26+Ad5	0.65
														Sput_26+AZD	0.44
														Sput_26+BBIBP	0.97
														Sput_26+mRNA1273	0.61
														Sput_26+Sput_26	0.74
														Sput_26+Sput_5	0.76
														AZD+Ad5	0.67
														AZD+AZD	0.92
														AZD+BBIBP	0.024
														AZD+mRNA1273	0.31
														AZD+Sput_26	0.83
														BBIBP+AZD	0.7
														BBIBP+BBIBP	0.065
														BBIBP+mRNA1273	0.38
														BBIBP+Sput_26	0.98
														mRNA1273+mRNA1273	0.79
														Sput_26+Ad5	0.54
														Sput_26+AZD	0.76
														Sput_26+BBIBP	0.065
														Sput_26+mRNA1273	0.042
														Sput_26+Sput_26	0.88
														Sput_26+Sput_5	0.71
														AZD+Ad5	0.72
														AZD+AZD	0.79
														AZD+BBIBP	0.2
														AZD+mRNA1273	0.96
														AZD+Sput_26	0.83
														BBIBP+AZD	0.44
														BBIBP+BBIBP	0.9
														BBIBP+mRNA1273	0.28
														BBIBP+Sput_26	0.14
														mRNA1273+mRNA1273	0.97
														Sput_26+Ad5	0.064
														Sput_26+AZD	0.61
														Sput_26+BBIBP	0.75
														Sput_26+mRNA1273	0.39
														Sput_26+Sput_26	0.92
														Sput_26+Sput_5	0.61
														AZD+Ad5	0.85
														AZD+AZD	0.8
														AZD+BBIBP	0.085
														AZD+mRNA1273	0.58
														AZD+Sput_26	0.62
														BBIBP+AZD	0.92
														BBIBP+BBIBP	0.92
														BBIBP+mRNA1273	0.71
														BBIBP+Sput_26	0.39
														mRNA1273+mRNA1273	0.83
														Sput_26+Ad5	0.61
														Sput_26+AZD	0.74
														Sput_26+BBIBP	0.83
														Sput_26+mRNA1273	0.45
														Sput_26+Sput_26	0.61
														Sput_26+Sput_5	0.83
														AZD+Ad5	0.59
														AZD+AZD	0.83
														AZD+BBIBP	0.83
														AZD+mRNA1273	0.44
														AZD+Sput_26	0.36
														BBIBP+AZD	0.83
														BBIBP+BBIBP	0.83
														BBIBP+mRNA1273	0.88
														BBIBP+Sput_26	0.62
														mRNA1273+mRNA1273	0.44
														Sput_26+Ad5	0.54
														Sput_26+AZD	0.91
														Sput_26+BBIBP	0.53
														Sput_26+mRNA1273	0.83
														Sput_26+Sput_26	0.31
														Sput_26+Sput_5	0.44
														AZD+Ad5	0.92
														AZD+AZD	0.83
														AZD+BBIBP	0.22
														AZD+mRNA1273	0.31
														AZD+Sput_26	0.97
														BBIBP+AZD	0.69
														BBIBP+BBIBP	0.6
														BBIBP+mRNA1273	0.27
														BBIBP+Sput_26	0.61
														mRNA1273+mRNA1273	0.59
														Sput_26+Ad5	0.4
														Sput_26+AZD	0.92
														Sput_26+BBIBP	0.068
														Sput_26+mRNA1273	0.064
														Sput_26+Sput_26	0.83
														Sput_26+Sput_5	0.69
														AZD+Ad5	0.49
														AZD+AZD	0.92
														AZD+BBIBP	0.81
														AZD+mRNA1273	0.86
														AZD+Sput_26	0.74
														BBIBP+AZD	0.065
														BBIBP+BBIBP	0.69
														BBIBP+mRNA1273	0.95
														BBIBP+Sput_26	1
														mRNA1273+mRNA1273	0.92
														Sput_26+Ad5	0.73
														Sput_26+AZD	0.83
														Sput_26+BBIBP	0.27
														Sput_26+mRNA1273	0.46
														Sput_26+Sput_26	0.22
														Sput_26+Sput_5	0.74
														AZD+Ad5	0.51
														AZD+AZD	0.53
														AZD+BBIBP	0.8
														AZD+mRNA1273	0.27
														AZD+Sput_26	0.42
														BBIBP+AZD	0.00026
														BBIBP+BBIBP	0.031
														BBIBP+mRNA1273	0.016
														BBIBP+Sput_26	0.066
														mRNA1273+mRNA1273	0.72
														Sput_26+Ad5	0.44
														Sput_26+AZD	0.28
														Sput_26+BBIBP	0.78
														Sput_26+mRNA1273	0.52
														Sput_26+Sput_26	0.12
														Sput_26+Sput_5	0.46
														AZD+Ad5	0.59
														AZD+AZD	0.64
														AZD+BBIBP	0.68
														AZD+mRNA1273	0.92
														AZD+Sput_26	0.83
														BBIBP+AZD	0.0022
														BBIBP+BBIBP	0.19
														BBIBP+mRNA1273	0.085
														BBIBP+Sput_26	0.0017
														mRNA1273+mRNA1273	0.98
														Sput_26+Ad5	0.8
														Sput_26+AZD	0.61
														Sput_26+BBIBP	0.57
														Sput_26+mRNA1273	0.65
														Sput_26+Sput_26	0.065
														Sput_26+Sput_5	0.064
														AZD+Ad5	0.042
														AZD+AZD	0.39
														AZD+BBIBP	0.79
														AZD+mRNA1273	0.44
														AZD+Sput_26	0.74
														BBIBP+AZD	0.42
														BBIBP+BBIBP	0.72
														BBIBP+mRNA1273	0.44
														BBIBP+Sput_26	0.61
														mRNA1273+mRNA1273	0.064
														Sput_26+Ad5	0.59
														Sput_26+AZD	0.47
														Sput_26+BBIBP	0.065
														Sput_26+mRNA1273	0.26
														Sput_26+Sput_26	0.69
														Sput_26+Sput_5	0.92
														AZD+Ad5	0.53
														AZD+AZD	0.39
														AZD+BBIBP	0.064
														AZD+mRNA1273	0.68
														AZD+Sput_26	0.75
														BBIBP+AZD	0.91
														BBIBP+BBIBP	0.38
														BBIBP+mRNA1273	0.44
														BBIBP+Sput_26	0.83
														mRNA1273+mRNA1273	0.67
														Sput_26+Ad5	0.72
														Sput_26+AZD	0.91
														Sput_26+BBIBP	0.4
														Sput_26+mRNA1273	0.69
														Sput_26+Sput_26	0.72
														Sput_26+Sput_5	0.45

## Sheet: Fig. 4b
Spike-binding mBCs - T3
variable	Ab	rs	p
BAFFR	Anti-S RBD IgG	-0.158406	0.00350122
CCR4	Anti-S RBD IgG	0.0272661	0.617415
CCR6	Anti-S RBD IgG	0.0554201	0.309681
CD21	Anti-S RBD IgG	-0.508572	1.23827e-23
CD27	Anti-S RBD IgG	-0.00903313	0.868582
CD38	Anti-S RBD IgG	-0.341442	1.12662e-10
CXCR3	Anti-S RBD IgG	0.201606	0.000190618
CXCR4	Anti-S RBD IgG	-0.135223	0.0128364
CXCR5	Anti-S RBD IgG	-0.331411	4.16297e-10
Anti-S RBD IgA	Anti-S RBD IgG	0.236952	1.06745e-05
IgG	Anti-S RBD IgG	0.104262	0.0554988
IgM	Anti-S RBD IgG	0.0248527	0.648902
BAFFR	Anti-S RBD IgA	-0.0807961	0.138839
CCR4	Anti-S RBD IgA	-0.084921	0.119717
CCR6	Anti-S RBD IgA	-0.00411969	0.939939
CD21	Anti-S RBD IgA	-0.0512974	0.347826
CD27	Anti-S RBD IgA	0.066744	0.221682
CD38	Anti-S RBD IgA	-0.0917058	0.0928049
CXCR3	Anti-S RBD IgA	0.135014	0.0131129
CXCR4	Anti-S RBD IgA	-0.0394496	0.470424
CXCR5	Anti-S RBD IgA	-0.00800997	0.883527
Anti-S RBD IgA	Anti-S RBD IgA	0.199004	0.000236465
IgG	Anti-S RBD IgA	-0.098973	0.0695838
IgM	Anti-S RBD IgA	0.0420209	0.441968
BAFFR	NAb	-0.128031	0.0183586
CCR4	NAb	0.00884772	0.871066
CCR6	NAb	0.0342202	0.530058
CD21	NAb	-0.466316	1.05049e-19
CD27	NAb	-0.0239372	0.660542
CD38	NAb	-0.324756	9.12073e-10
CXCR3	NAb	0.143842	0.0079912
CXCR4	NAb	-0.117707	0.0302539
CXCR5	NAb	-0.341288	1.07923e-10
Anti-S RBD IgA	NAb	0.241364	6.98384e-06
IgG	NAb	0.134866	0.0129428
IgM	NAb	-0.0267802	0.623184

## Sheet: Fig. 4c
Marker expression correlated to anti-spike RBD IgG (AU/ml) - T3
Marker	rs	p	n
CD21	-0.53	2.2e-16	339
CD38	-0.34	2.3e-09	339
CXCR5	-0.35	7.1e-10	339
Marker expression correlated to NAb titer - T3
Marker	rs	p	n
CD21	-0.5	2.2e-16	339
CD38	-0.33	4.4e-09	339
CXCR5	-0.34	2.5e-09	339
Data
Combination	Marker	median_expression	NAb	Anti-S RBD IgG
Sput_26+BBIBP	CD21	0.4608	10	568
AZD+BBIBP	CD21	0.291107	1	178
Sput_26+AZD	CD21	0.0403462	80	1867.9
Sput_26+AZD	CD21	0.168194	10	755.6
Sput_26+AZD	CD21	0.139111	10	406.3
Sput_26+AZD	CD21	0.362612	10	618.2
Sput_26+BBIBP	CD21	0.272326	10	407.5
Sput_26+BBIBP	CD21	0.623274	1	218.9
Sput_26+BBIBP	CD21	0.175974	1	72.9
AZD+Sput_26	CD21	-0.0369803	20	787.1
Sput_26+mRNA1273	CD21	0.0214143	320	12750.9
Sput_26+mRNA1273	CD21	0.0219814	640	17212
AZD+mRNA1273	CD21	0.0371127	80	5216.8
AZD+Sput_26	CD21	0.236147	80	4384.9
AZD+mRNA1273	CD21	0.107453	40	3930.5
AZD+Sput_26	CD21	0.224224	40	2428.6
AZD+mRNA1273	CD21	0.189756	10	751.8
AZD+Sput_26	CD21	0.18641	1	660.8
AZD+BBIBP	CD21	0.34921	10	383.5
AZD+Sput_26	CD21	0.265593	40	3119
Sput_26+Sput_5	CD21	0.217811	10	1929.2
Sput_26+Sput_5	CD21	0.27252	40	1290.3
Sput_26+Sput_5	CD21	0.166856	160	3356.9
Sput_26+Sput_5	CD21	0.441684	40	1559
Sput_26+Sput_5	CD21	0.304657	10	358.9
Sput_26+Sput_5	CD21	0.415287	40	1044.3
Sput_26+AZD	CD21	0.0736375	40	2840.4
AZD+BBIBP	CD21	0.34657	20	1007.3
AZD+mRNA1273	CD21	0.195855	320	17682
Sput_26+mRNA1273	CD21	0.3788	10	2388.9
BBIBP+Sput_26	CD21	0.173794	20	2789.9
AZD+AZD	CD21	0.273092	20	876.5
AZD+AZD	CD21	0.183171	20	1466
BBIBP+Sput_26	CD21	0.192986	40	5806.7
Sput_26+BBIBP	CD21	0.078948	160	8856.9
AZD+BBIBP	CD21	0.0537406	1	493.7
BBIBP+AZD	CD21	0.0607353	40	3864.5
BBIBP+AZD	CD21	0.135112	40	4235.8
BBIBP+mRNA1273	CD21	0.10054	160	11922.5
BBIBP+mRNA1273	CD21	0.0638173	640	40000
BBIBP+Sput_26	CD21	0.123509	20	4399.2
BBIBP+mRNA1273	CD21	0.0434945	160	7865.4
BBIBP+mRNA1273	CD21	0.0221559	160	17863.4
AZD+Sput_26	CD21	0.25325	40	3646.2
AZD+Sput_26	CD21	0.236377	20	1596.6
BBIBP+BBIBP	CD21	0.535809	10	542
AZD+AZD	CD21	0.266546	1	364.7
BBIBP+Sput_26	CD21	0.17798	80	4256.4
BBIBP+mRNA1273	CD21	0.122843	80	7059.8
AZD+mRNA1273	CD21	0.240096	160	11243.6
AZD+mRNA1273	CD21	0.0422185	640	34702.4
BBIBP+BBIBP	CD21	0.581949	10	685.6
Sput_26+Sput_26	CD21	0.126881	80	2910.6
Sput_26+Sput_26	CD21	0.17798	40	3671.2
BBIBP+BBIBP	CD21	0.45149	1	95.4
Sput_26+Sput_26	CD21	0.0482564	40	1658.3
AZD+mRNA1273	CD21	0.150028	80	4430.9
BBIBP+Sput_26	CD21	0.451555	40	2212.8
Sput_26+Sput_26	CD21	0.0314994	20	673.1
BBIBP+AZD	CD21	0.428762	320	9684
BBIBP+AZD	CD21	0.0743066	20	2103.3
BBIBP+Sput_26	CD21	0.351816	80	3685.9
BBIBP+AZD	CD21	0.176991	40	3183.8
BBIBP+AZD	CD21	0.161606	160	17697.3
BBIBP+BBIBP	CD21	0.495731	1	208.1
BBIBP+BBIBP	CD21	0.371658	20	1028.4
AZD+mRNA1273	CD21	0.040325	640	14727.8
AZD+mRNA1273	CD21	0.178565	20	5661.8
Sput_26+Sput_26	CD21	0.350969	20	625.6
Sput_26+BBIBP	CD21	0.427643	1	85.9
Sput_26+mRNA1273	CD21	0.00339731	160	8581.6
AZD+mRNA1273	CD21	0.150857	80	8018.3
Sput_26+mRNA1273	CD21	0.40665	640	17684
BBIBP+BBIBP	CD21	0.0177397	10	476.1
Sput_26+Sput_5	CD21	0.493054	20	1929.4
Sput_26+Sput_26	CD21	0.38706	1	549.1
AZD+AZD	CD21	0.0640367	320	16881.8
Sput_26+Ad5	CD21	0.138417	40	3193.9
Sput_26+Ad5	CD21	0.0608377	160	6825.3
Sput_26+Ad5	CD21	0.220327	80	4703.5
AZD+Ad5	CD21	0.137193	80	2886.3
Sput_26+Ad5	CD21	0.331085	10	427.3
AZD+Ad5	CD21	0.142689	80	3915.5
Sput_26+Ad5	CD21	0.28853	20	678.1
Sput_26+Ad5	CD21	0.176737	10	888.4
AZD+Ad5	CD21	0.129746	160	5097
Sput_26+Ad5	CD21	0.375941	40	965.6
Sput_26+Ad5	CD21	0.458616	80	2546.5
Sput_26+Ad5	CD21	0.0799669	20	1143.5
BBIBP+BBIBP	CD21	0.182322	20	238
mRNA1273+mRNA1273	CD21	0.123094	640	20504.2
mRNA1273+mRNA1273	CD21	0.0648448	40	6457.4
mRNA1273+mRNA1273	CD21	-0.00670167	160	9259.2
AZD+Sput_26	CD21	0.0558095	80	2851.8
Sput_26+AZD	CD21	0.16066	20	948.3
Sput_26+BBIBP	CD21	0.340838	1	321.7
Sput_26+AZD	CD21	0.165755	80	2673.7
Sput_26+BBIBP	CD21	0.303852	10	375.8
Sput_26+BBIBP	CD21	0.433324	10	404.3
Sput_26+mRNA1273	CD21	0.0936559	320	28858.6
AZD+mRNA1273	CD21	0.186404	80	7952.1
AZD+mRNA1273	CD21	0.0743336	160	17367.7
AZD+mRNA1273	CD21	0.133112	160	10233
AZD+Sput_26	CD21	0.207216	160	8480.1
AZD+Sput_26	CD21	0.183309	40	1817.6
Sput_26+mRNA1273	CD21	0.0538087	320	13508.7
AZD+mRNA1273	CD21	0.0498097	320	30954.8
Sput_26+Sput_5	CD21	0.112612	640	20242.2
Sput_26+Sput_5	CD21	0.0358219	80	4634.3
Sput_26+Sput_5	CD21	0.290366	40	2274
AZD+AZD	CD21	0.386935	1	408.2
Sput_26+AZD	CD21	0.0485157	10	557.4
AZD+mRNA1273	CD21	0.226157	80	6118.7
BBIBP+Sput_26	CD21	0.119253	1	1948.2
Sput_26+BBIBP	CD21	0.170154	10	926.3
BBIBP+AZD	CD21	0.424861	40	1354.1
BBIBP+AZD	CD21	0.306786	20	2336.1
BBIBP+AZD	CD21	0.277779	80	3400.4
BBIBP+AZD	CD21	0.177405	40	2323.6
BBIBP+mRNA1273	CD21	0.170766	640	40000
BBIBP+mRNA1273	CD21	0.119499	160	9852.9
Sput_26+Sput_26	CD21	0.00512024	160	4690.9
Sput_26+Sput_26	CD21	0.143096	160	2015
Sput_26+Sput_26	CD21	0.124681	80	2446.3
Sput_26+Sput_26	CD21	0.537743	20	677.9
AZD+AZD	CD21	0.124038	20	623.3
BBIBP+BBIBP	CD21	0.0671274	20	547.2
BBIBP+mRNA1273	CD21	0.111879	160	10443.7
AZD+Ad5	CD21	0.253421	80	6765.6
Sput_26+Ad5	CD21	0.40932	320	3424.2
Sput_26+Ad5	CD21	0.36992	40	2189.9
AZD+Ad5	CD21	0.410632	80	2235.8
Sput_26+Ad5	CD21	0.0717826	80	3390.4
BBIBP+Sput_26	CD21	-0.134997	80	6087.9
BBIBP+BBIBP	CD21	0.116468	20	1061.9
BBIBP+BBIBP	CD21	0.0510295	20	603.1
BBIBP+BBIBP	CD21	0.0513832	10	800.5
Sput_26+AZD	CD21	0.146689	40	1403
Sput_26+AZD	CD21	0.36502	40	2466.7
Sput_26+BBIBP	CD21	0.459904	10	395.7
AZD+BBIBP	CD21	0.398241	20	728
Sput_26+BBIBP	CD21	0.300364	20	546.1
AZD+Sput_26	CD21	0.203741	10	795
Sput_26+mRNA1273	CD21	0.043406	320	14935.6
AZD+mRNA1273	CD21	0.0521754	320	36605.3
Sput_26+mRNA1273	CD21	0.0472378	160	9564.6
AZD+BBIBP	CD21	0.412005	80	5485.9
AZD+Sput_26	CD21	0.0938765	80	8253.9
AZD+mRNA1273	CD21	0.084086	640	40000
Sput_26+Sput_5	CD21	0.273831	40	1729.3
AZD+AZD	CD21	0.535167	20	930.1
AZD+AZD	CD21	0.073389	20	4181.2
BBIBP+Sput_26	CD21	0.0992544	640	11368.8
BBIBP+AZD	CD21	0.339622	80	7467.4
Sput_26+AZD	CD21	0.302571	80	4251.9
Sput_26+Sput_5	CD21	0.159417	10	2119.1
BBIBP+BBIBP	CD21	0.571478	20	676.1
BBIBP+Sput_26	CD21	0.429664	320	10074.1
AZD+Ad5	CD21	0.0676388	40	1818.5
Sput_26+Ad5	CD21	0.44947	40	2142.2
AZD+Ad5	CD21	0.429008	40	4155.9
mRNA1273+mRNA1273	CD21	0.3094	320	NA
BBIBP+BBIBP	CD21	0.325448	10	481.5
AZD+BBIBP	CD21	0.324858	1	373.3
Sput_26+AZD	CD21	0.292317	20	855.1
AZD+BBIBP	CD21	0.510749	10	287.8
AZD+mRNA1273	CD21	0.0681351	320	25884.6
Sput_26+mRNA1273	CD21	0.0907415	80	5665.5
Sput_26+mRNA1273	CD21	0.0161636	320	35394.9
Sput_26+mRNA1273	CD21	0.0915127	160	9346
Sput_26+mRNA1273	CD21	0.0369921	160	12520.9
AZD+Sput_26	CD21	0.101743	80	6939.3
AZD+mRNA1273	CD21	0.15085	80	14717.4
AZD+Sput_26	CD21	0.253424	40	4323.2
AZD+Sput_26	CD21	0.487678	20	565.4
AZD+Sput_26	CD21	-0.0406722	80	3615.4
AZD+Sput_26	CD21	0.631978	10	493.1
Sput_26+Sput_5	CD21	0.101004	10	2550
Sput_26+Sput_5	CD21	0.0305153	80	3711.3
Sput_26+Sput_5	CD21	0.258171	10	755.6
Sput_26+Sput_5	CD21	0.0926941	40	1117
Sput_26+Sput_5	CD21	0.230898	80	1748.7
AZD+Sput_26	CD21	0.189848	40	1967.6
AZD+AZD	CD21	0.384794	20	493.8
AZD+AZD	CD21	0.318219	20	1075.1
AZD+AZD	CD21	0.175339	10	1239
Sput_26+mRNA1273	CD21	0.0247349	160	13988.5
Sput_26+Sput_5	CD21	0.155095	10	680
Sput_26+Sput_5	CD21	0.080343	80	4930.5
BBIBP+Sput_26	CD21	0.143396	10	4689.4
BBIBP+Sput_26	CD21	0.080805	320	28388.8
AZD+AZD	CD21	0.136778	80	5641.4
Sput_26+AZD	CD21	0.164198	10	697.7
Sput_26+mRNA1273	CD21	0.247605	320	20648.9
BBIBP+Sput_26	CD21	0.166017	1	1917.3
Sput_26+BBIBP	CD21	0.514754	1	463.2
Sput_26+Sput_5	CD21	0.164469	160	5793.3
BBIBP+AZD	CD21	0.251399	20	3222.2
BBIBP+AZD	CD21	0.0618773	80	3837
BBIBP+AZD	CD21	0.0114697	320	10097.3
BBIBP+mRNA1273	CD21	0.225665	640	40000
BBIBP+mRNA1273	CD21	0.104777	160	6089.4
BBIBP+mRNA1273	CD21	0.41539	40	7410.6
BBIBP+AZD	CD21	0.0793446	20	1357.3
BBIBP+mRNA1273	CD21	0.0651231	320	18751.7
BBIBP+mRNA1273	CD21	0.0308177	640	40000
BBIBP+mRNA1273	CD21	0.0711384	320	21544.4
Sput_26+BBIBP	CD21	0.346928	1	208.3
AZD+AZD	CD21	0.209063	20	598.3
AZD+BBIBP	CD21	0.474326	40	1069.7
Sput_26+AZD	CD21	0.165594	160	3025.9
BBIBP+BBIBP	CD21	0.0177084	10	1009
Sput_26+Sput_26	CD21	0.0362726	40	2722.9
BBIBP+AZD	CD21	0.309261	80	6421.8
BBIBP+Sput_26	CD21	0.345271	20	1700.2
Sput_26+Sput_26	CD21	0.0626584	80	2058.9
Sput_26+Sput_26	CD21	0.46405	80	3003.5
Sput_26+Sput_26	CD21	0.318272	20	1477
Sput_26+Sput_26	CD21	0.330506	10	659.7
Sput_26+Sput_26	CD21	0.0866842	40	1849.1
BBIBP+BBIBP	CD21	0.147203	20	1824.9
BBIBP+mRNA1273	CD21	0.099651	320	11225.5
AZD+AZD	CD21	0.168992	40	2422.3
AZD+BBIBP	CD21	0.468241	10	367
BBIBP+AZD	CD21	0.0653215	80	1876.9
BBIBP+BBIBP	CD21	0.442344	20	604.4
AZD+mRNA1273	CD21	0.273791	320	20731.5
AZD+Ad5	CD21	0.256133	80	2424.5
Sput_26+Ad5	CD21	0.211981	160	5193.6
Sput_26+Ad5	CD21	0.225363	40	3236
AZD+Ad5	CD21	0.0607746	20	5559
AZD+Ad5	CD21	0.0236874	80	8722.8
AZD+Ad5	CD21	0.262541	80	6797.5
Sput_26+Ad5	CD21	0.0321682	160	3445.4
Sput_26+Ad5	CD21	0.0490683	160	4209.8
AZD+Ad5	CD21	0.211105	40	1445.4
AZD+Ad5	CD21	0.0404186	80	2233.3
mRNA1273+mRNA1273	CD21	0.137088	640	30464.7
mRNA1273+mRNA1273	CD21	0.300112	640	20919.1
mRNA1273+mRNA1273	CD21	0.220685	320	16311.8
BBIBP+BBIBP	CD21	0.137352	20	318.4
BBIBP+BBIBP	CD21	0.301071	40	5037.9
mRNA1273+mRNA1273	CD21	0.0715043	160	16723.9
BBIBP+Sput_26	CD21	0.0529169	160	5001.6
Sput_26+BBIBP	CD21	0.251673	20	1368.1
Sput_26+BBIBP	CD21	0.320843	1	423.9
Sput_26+AZD	CD21	0.270114	1	111.4
AZD+BBIBP	CD21	0.371174	1	254.4
Sput_26+AZD	CD21	0.541957	40	1720.7
Sput_26+BBIBP	CD21	0.511792	1	465.1
AZD+BBIBP	CD21	0.611253	1	206.1
Sput_26+AZD	CD21	0.176121	80	2671.6
AZD+BBIBP	CD21	0.471098	20	612.3
Sput_26+AZD	CD21	0.233056	80	2868.6
Sput_26+BBIBP	CD21	0.388235	10	572.5
Sput_26+mRNA1273	CD21	0.0335062	320	11413.2
Sput_26+mRNA1273	CD21	0.0652573	160	6272.7
Sput_26+mRNA1273	CD21	0.10084	320	19645.8
AZD+mRNA1273	CD21	0.0548529	160	17243.7
AZD+mRNA1273	CD21	0.125247	160	12855.9
AZD+mRNA1273	CD21	0.154978	80	12900.9
AZD+mRNA1273	CD21	0.126628	40	3701.3
AZD+Sput_26	CD21	0.132717	20	1252.5
AZD+mRNA1273	CD21	0.0965994	320	13950.8
Sput_26+Sput_5	CD21	0.429203	20	688.2
Sput_26+Sput_5	CD21	0.0719164	40	1975.2
AZD+AZD	CD21	0.477555	10	898.9
Sput_26+mRNA1273	CD21	0.0125279	320	18373.4
AZD+AZD	CD21	0.329627	80	2127.8
Sput_26+mRNA1273	CD21	0.10053	80	10451
BBIBP+Sput_26	CD21	0.041152	80	27466.8
AZD+Sput_26	CD21	0.0311483	40	2588.1
Sput_26+AZD	CD21	0.00580574	10	575.4
Sput_26+BBIBP	CD21	0.335658	10	500.6
AZD+AZD	CD21	0.209696	10	1223.4
BBIBP+AZD	CD21	0.202517	80	10184.6
BBIBP+AZD	CD21	0.146049	20	3826.2
BBIBP+mRNA1273	CD21	0.0315312	640	40000
BBIBP+Sput_26	CD21	0.0784612	20	1812.3
AZD+BBIBP	CD21	0.249982	10	503.7
BBIBP+Sput_26	CD21	0.232637	40	2857.8
BBIBP+mRNA1273	CD21	0.0550258	640	40000
Sput_26+Sput_26	CD21	0.404251	1	98.5
Sput_26+Sput_26	CD21	0.0997807	40	1048.3
Sput_26+Sput_26	CD21	0.186709	160	6174.8
Sput_26+Sput_26	CD21	0.155559	80	3287.6
Sput_26+Sput_26	CD21	0.345191	20	1905.9
Sput_26+Sput_26	CD21	0.505148	40	1256.9
BBIBP+BBIBP	CD21	0.553208	40	3695.6
BBIBP+Sput_26	CD21	0.048147	320	2600.3
BBIBP+BBIBP	CD21	0.273762	20	963.7
BBIBP+AZD	CD21	0.291668	40	3966
BBIBP+BBIBP	CD21	0.505871	20	521
BBIBP+mRNA1273	CD21	0.0259367	80	6479.4
AZD+BBIBP	CD21	0.326113	1	114.9
Sput_26+Sput_26	CD21	0.251999	10	171.1
AZD+Sput_26	CD21	0.177732	40	3812.5
AZD+BBIBP	CD21	0.0603902	1	420.8
Sput_26+Sput_5	CD21	0.100601	40	3077.2
Sput_26+mRNA1273	CD21	0.0672781	160	10466.4
Sput_26+Sput_5	CD21	0.0766857	40	2513.1
Sput_26+Sput_5	CD21	0.041775	40	3579
BBIBP+BBIBP	CD21	0.496399	1	718.6
BBIBP+mRNA1273	CD21	0.406707	160	8626.3
Sput_26+mRNA1273	CD21	0.0177438	20	3188.1
Sput_26+Sput_5	CD21	0.391298	10	464.9
AZD+AZD	CD21	0.0170133	40	3866.6
AZD+AZD	CD21	0.372089	20	1773.6
BBIBP+AZD	CD21	0.161423	20	2393.2
Sput_26+Sput_5	CD21	0.0346609	80	5914.7
Sput_26+Sput_5	CD21	0.153165	20	3410.7
BBIBP+Sput_26	CD21	0.184319	160	3434.5
BBIBP+BBIBP	CD21	0.447891	1	108.4
BBIBP+mRNA1273	CD21	0.162959	40	2231.6
BBIBP+Sput_26	CD21	0.0642861	160	6696.1
BBIBP+Sput_26	CD21	0.184051	160	26145
AZD+Sput_26	CD21	0.256391	20	573.2
AZD+Ad5	CD21	0.0484633	80	4498.2
AZD+Ad5	CD21	0.141012	80	3929.1
AZD+Ad5	CD21	0.283742	20	1871.9
Sput_26+Ad5	CD21	0.216592	20	1185.4
Sput_26+Ad5	CD21	0.340884	10	485.5
AZD+Ad5	CD21	0.0682452	80	8936.7
Sput_26+Ad5	CD21	0.386724	40	3228.2
AZD+Ad5	CD21	0.0704609	40	1819.8
AZD+Ad5	CD21	0.0225386	80	4183.3
BBIBP+Sput_26	CD21	0.501852	10	1467.3
Sput_26+Ad5	CD21	0.527963	40	1146.5
mRNA1273+mRNA1273	CD21	0.165981	160	34205.3
mRNA1273+mRNA1273	CD21	0.0932812	80	3442
mRNA1273+mRNA1273	CD21	0.0674997	320	40000
Sput_26+AZD	CD21	0.29422	20	697.7
Sput_26+AZD	CD21	0.0322815	80	3191
AZD+BBIBP	CD21	0.456313	1	293.8
Sput_26+AZD	CD21	0.417876	20	1403
AZD+BBIBP	CD21	0.430432	20	959.5
Sput_26+BBIBP	CD21	0.216804	20	503.3
Sput_26+BBIBP	CD21	0.321792	160	3827.8
AZD+BBIBP	CD21	0.348856	1	1373.7
Sput_26+BBIBP	CD27	0.192881	10	568
AZD+BBIBP	CD27	0.245903	1	178
Sput_26+AZD	CD27	0.135567	80	1867.9
Sput_26+AZD	CD27	0.151101	10	755.6
Sput_26+AZD	CD27	0.416755	10	406.3
Sput_26+AZD	CD27	0.198784	10	618.2
Sput_26+BBIBP	CD27	0.291716	10	407.5
Sput_26+BBIBP	CD27	0.210934	1	218.9
Sput_26+BBIBP	CD27	0.177632	1	72.9
AZD+Sput_26	CD27	0.760719	20	787.1
Sput_26+mRNA1273	CD27	0.207895	320	12750.9
Sput_26+mRNA1273	CD27	0.330179	640	17212
AZD+mRNA1273	CD27	0.230057	80	5216.8
AZD+Sput_26	CD27	0.318949	80	4384.9
AZD+mRNA1273	CD27	0.274805	40	3930.5
AZD+Sput_26	CD27	0.247758	40	2428.6
AZD+mRNA1273	CD27	0.205238	10	751.8
AZD+Sput_26	CD27	0.187059	1	660.8
AZD+BBIBP	CD27	0.201986	10	383.5
AZD+Sput_26	CD27	0.195004	40	3119
Sput_26+Sput_5	CD27	0.300615	10	1929.2
Sput_26+Sput_5	CD27	0.234928	40	1290.3
Sput_26+Sput_5	CD27	0.222835	160	3356.9
Sput_26+Sput_5	CD27	0.18605	40	1559
Sput_26+Sput_5	CD27	0.179652	10	358.9
Sput_26+Sput_5	CD27	0.268599	40	1044.3
Sput_26+AZD	CD27	0.0970545	40	2840.4
AZD+BBIBP	CD27	0.377211	20	1007.3
AZD+mRNA1273	CD27	0.201805	320	17682
Sput_26+mRNA1273	CD27	0.278552	10	2388.9
BBIBP+Sput_26	CD27	0.118149	20	2789.9
AZD+AZD	CD27	0.240791	20	876.5
AZD+AZD	CD27	0.336752	20	1466
BBIBP+Sput_26	CD27	0.13431	40	5806.7
Sput_26+BBIBP	CD27	0.308779	160	8856.9
AZD+BBIBP	CD27	0.193824	1	493.7
BBIBP+AZD	CD27	0.310914	40	3864.5
BBIBP+AZD	CD27	0.206558	40	4235.8
BBIBP+mRNA1273	CD27	0.155466	160	11922.5
BBIBP+mRNA1273	CD27	0.244629	640	40000
BBIBP+Sput_26	CD27	0.236796	20	4399.2
BBIBP+mRNA1273	CD27	0.192096	160	7865.4
BBIBP+mRNA1273	CD27	0.169854	160	17863.4
AZD+Sput_26	CD27	0.209925	40	3646.2
AZD+Sput_26	CD27	0.168061	20	1596.6
BBIBP+BBIBP	CD27	0.0565183	10	542
AZD+AZD	CD27	0.332947	1	364.7
BBIBP+Sput_26	CD27	0.14457	80	4256.4
BBIBP+mRNA1273	CD27	0.214621	80	7059.8
AZD+mRNA1273	CD27	0.339803	160	11243.6
AZD+mRNA1273	CD27	0.216886	640	34702.4
BBIBP+BBIBP	CD27	0.310907	10	685.6
Sput_26+Sput_26	CD27	0.373072	80	2910.6
Sput_26+Sput_26	CD27	0.197892	40	3671.2
BBIBP+BBIBP	CD27	0.151009	1	95.4
Sput_26+Sput_26	CD27	0.149476	40	1658.3
AZD+mRNA1273	CD27	0.154594	80	4430.9
BBIBP+Sput_26	CD27	0.0808325	40	2212.8
Sput_26+Sput_26	CD27	0.257216	20	673.1
BBIBP+AZD	CD27	0.137331	320	9684
BBIBP+AZD	CD27	0.185621	20	2103.3
BBIBP+Sput_26	CD27	0.238979	80	3685.9
BBIBP+AZD	CD27	0.129525	40	3183.8
BBIBP+AZD	CD27	0.17333	160	17697.3
BBIBP+BBIBP	CD27	0.251838	1	208.1
BBIBP+BBIBP	CD27	0.343669	20	1028.4
AZD+mRNA1273	CD27	0.20855	640	14727.8
AZD+mRNA1273	CD27	0.291279	20	5661.8
Sput_26+Sput_26	CD27	0.124395	20	625.6
Sput_26+BBIBP	CD27	0.149491	1	85.9
Sput_26+mRNA1273	CD27	0.133504	160	8581.6
AZD+mRNA1273	CD27	0.313439	80	8018.3
Sput_26+mRNA1273	CD27	0.1881	640	17684
BBIBP+BBIBP	CD27	0.239831	10	476.1
Sput_26+Sput_5	CD27	0.378751	20	1929.4
Sput_26+Sput_26	CD27	0.244432	1	549.1
AZD+AZD	CD27	0.273444	320	16881.8
Sput_26+Ad5	CD27	0.407669	40	3193.9
Sput_26+Ad5	CD27	0.242922	160	6825.3
Sput_26+Ad5	CD27	0.30731	80	4703.5
AZD+Ad5	CD27	0.247577	80	2886.3
Sput_26+Ad5	CD27	0.249767	10	427.3
AZD+Ad5	CD27	0.274982	80	3915.5
Sput_26+Ad5	CD27	0.134104	20	678.1
Sput_26+Ad5	CD27	0.24981	10	888.4
AZD+Ad5	CD27	0.281997	160	5097
Sput_26+Ad5	CD27	0.191842	40	965.6
Sput_26+Ad5	CD27	0.259652	80	2546.5
Sput_26+Ad5	CD27	0.24199	20	1143.5
BBIBP+BBIBP	CD27	0.172849	20	238
mRNA1273+mRNA1273	CD27	0.30956	640	20504.2
mRNA1273+mRNA1273	CD27	0.248673	40	6457.4
mRNA1273+mRNA1273	CD27	0.197601	160	9259.2
AZD+Sput_26	CD27	0.23974	80	2851.8
Sput_26+AZD	CD27	0.249802	20	948.3
Sput_26+BBIBP	CD27	0.283136	1	321.7
Sput_26+AZD	CD27	0.311207	80	2673.7
Sput_26+BBIBP	CD27	0.231672	10	375.8
Sput_26+BBIBP	CD27	0.337618	10	404.3
Sput_26+mRNA1273	CD27	0.141734	320	28858.6
AZD+mRNA1273	CD27	0.165093	80	7952.1
AZD+mRNA1273	CD27	0.195358	160	17367.7
AZD+mRNA1273	CD27	0.207997	160	10233
AZD+Sput_26	CD27	0.200984	160	8480.1
AZD+Sput_26	CD27	0.214584	40	1817.6
Sput_26+mRNA1273	CD27	0.235873	320	13508.7
AZD+mRNA1273	CD27	0.189696	320	30954.8
Sput_26+Sput_5	CD27	0.168622	640	20242.2
Sput_26+Sput_5	CD27	0.265861	80	4634.3
Sput_26+Sput_5	CD27	0.191941	40	2274
AZD+AZD	CD27	0.137232	1	408.2
Sput_26+AZD	CD27	0.275053	10	557.4
AZD+mRNA1273	CD27	0.38404	80	6118.7
BBIBP+Sput_26	CD27	0.304852	1	1948.2
Sput_26+BBIBP	CD27	0.15079	10	926.3
BBIBP+AZD	CD27	0.405097	40	1354.1
BBIBP+AZD	CD27	0.335407	20	2336.1
BBIBP+AZD	CD27	0.290266	80	3400.4
BBIBP+AZD	CD27	0.208662	40	2323.6
BBIBP+mRNA1273	CD27	0.236088	640	40000
BBIBP+mRNA1273	CD27	0.304397	160	9852.9
Sput_26+Sput_26	CD27	0.164544	160	4690.9
Sput_26+Sput_26	CD27	0.264783	160	2015
Sput_26+Sput_26	CD27	0.210905	80	2446.3
Sput_26+Sput_26	CD27	0.24462	20	677.9
AZD+AZD	CD27	0.230842	20	623.3
BBIBP+BBIBP	CD27	0.27966	20	547.2
BBIBP+mRNA1273	CD27	0.432826	160	10443.7
AZD+Ad5	CD27	0.228943	80	6765.6
Sput_26+Ad5	CD27	0.289751	320	3424.2
Sput_26+Ad5	CD27	0.421828	40	2189.9
AZD+Ad5	CD27	0.290228	80	2235.8
Sput_26+Ad5	CD27	0.382327	80	3390.4
BBIBP+Sput_26	CD27	0.167188	80	6087.9
BBIBP+BBIBP	CD27	0.254891	20	1061.9
BBIBP+BBIBP	CD27	0.341544	20	603.1
BBIBP+BBIBP	CD27	0.57823	10	800.5
Sput_26+AZD	CD27	0.217947	40	1403
Sput_26+AZD	CD27	0.187673	40	2466.7
Sput_26+BBIBP	CD27	0.220082	10	395.7
AZD+BBIBP	CD27	0.245227	20	728
Sput_26+BBIBP	CD27	0.251029	20	546.1
AZD+Sput_26	CD27	0.185125	10	795
Sput_26+mRNA1273	CD27	0.262461	320	14935.6
AZD+mRNA1273	CD27	0.205668	320	36605.3
Sput_26+mRNA1273	CD27	0.480059	160	9564.6
AZD+BBIBP	CD27	0.25246	80	5485.9
AZD+Sput_26	CD27	0.202568	80	8253.9
AZD+mRNA1273	CD27	0.180821	640	40000
Sput_26+Sput_5	CD27	0.185838	40	1729.3
AZD+AZD	CD27	0.155382	20	930.1
AZD+AZD	CD27	0.154244	20	4181.2
BBIBP+Sput_26	CD27	0.251898	640	11368.8
BBIBP+AZD	CD27	0.25633	80	7467.4
Sput_26+AZD	CD27	0.190455	80	4251.9
Sput_26+Sput_5	CD27	0.383986	10	2119.1
BBIBP+BBIBP	CD27	0.225248	20	676.1
BBIBP+Sput_26	CD27	0.376857	320	10074.1
AZD+Ad5	CD27	0.208261	40	1818.5
Sput_26+Ad5	CD27	0.16301	40	2142.2
AZD+Ad5	CD27	0.335811	40	4155.9
mRNA1273+mRNA1273	CD27	0.253899	320	NA
BBIBP+BBIBP	CD27	0.340581	10	481.5
AZD+BBIBP	CD27	0.311914	1	373.3
Sput_26+AZD	CD27	0.22831	20	855.1
AZD+BBIBP	CD27	0.222954	10	287.8
AZD+mRNA1273	CD27	0.231995	320	25884.6
Sput_26+mRNA1273	CD27	0.464067	80	5665.5
Sput_26+mRNA1273	CD27	0.230863	320	35394.9
Sput_26+mRNA1273	CD27	0.271438	160	9346
Sput_26+mRNA1273	CD27	0.188417	160	12520.9
AZD+Sput_26	CD27	0.281838	80	6939.3
AZD+mRNA1273	CD27	0.301958	80	14717.4
AZD+Sput_26	CD27	0.285499	40	4323.2
AZD+Sput_26	CD27	0.185816	20	565.4
AZD+Sput_26	CD27	0.207809	80	3615.4
AZD+Sput_26	CD27	0.386439	10	493.1
Sput_26+Sput_5	CD27	0.354202	10	2550
Sput_26+Sput_5	CD27	0.297897	80	3711.3
Sput_26+Sput_5	CD27	0.365867	10	755.6
Sput_26+Sput_5	CD27	0.278666	40	1117
Sput_26+Sput_5	CD27	0.29233	80	1748.7
AZD+Sput_26	CD27	0.346158	40	1967.6
AZD+AZD	CD27	0.25003	20	493.8
AZD+AZD	CD27	0.215737	20	1075.1
AZD+AZD	CD27	0.18512	10	1239
Sput_26+mRNA1273	CD27	0.221595	160	13988.5
Sput_26+Sput_5	CD27	0.200811	10	680
Sput_26+Sput_5	CD27	0.208022	80	4930.5
BBIBP+Sput_26	CD27	0.235131	10	4689.4
BBIBP+Sput_26	CD27	0.240055	320	28388.8
AZD+AZD	CD27	0.374404	80	5641.4
Sput_26+AZD	CD27	0.170304	10	697.7
Sput_26+mRNA1273	CD27	0.193105	320	20648.9
BBIBP+Sput_26	CD27	0.147736	1	1917.3
Sput_26+BBIBP	CD27	0.502419	1	463.2
Sput_26+Sput_5	CD27	0.164507	160	5793.3
BBIBP+AZD	CD27	0.285811	20	3222.2
BBIBP+AZD	CD27	0.368385	80	3837
BBIBP+AZD	CD27	0.223896	320	10097.3
BBIBP+mRNA1273	CD27	0.297365	640	40000
BBIBP+mRNA1273	CD27	0.29965	160	6089.4
BBIBP+mRNA1273	CD27	0.340755	40	7410.6
BBIBP+AZD	CD27	0.36455	20	1357.3
BBIBP+mRNA1273	CD27	0.301357	320	18751.7
BBIBP+mRNA1273	CD27	0.358277	640	40000
BBIBP+mRNA1273	CD27	0.312603	320	21544.4
Sput_26+BBIBP	CD27	0.197829	1	208.3
AZD+AZD	CD27	0.144425	20	598.3
AZD+BBIBP	CD27	0.258258	40	1069.7
Sput_26+AZD	CD27	0.398646	160	3025.9
BBIBP+BBIBP	CD27	0.349634	10	1009
Sput_26+Sput_26	CD27	0.352416	40	2722.9
BBIBP+AZD	CD27	0.424733	80	6421.8
BBIBP+Sput_26	CD27	0.480964	20	1700.2
Sput_26+Sput_26	CD27	0.155624	80	2058.9
Sput_26+Sput_26	CD27	0.18622	80	3003.5
Sput_26+Sput_26	CD27	0.19882	20	1477
Sput_26+Sput_26	CD27	0.194453	10	659.7
Sput_26+Sput_26	CD27	0.368783	40	1849.1
BBIBP+BBIBP	CD27	0.457949	20	1824.9
BBIBP+mRNA1273	CD27	0.380238	320	11225.5
AZD+AZD	CD27	0.203695	40	2422.3
AZD+BBIBP	CD27	0.353714	10	367
BBIBP+AZD	CD27	0.244841	80	1876.9
BBIBP+BBIBP	CD27	0.272492	20	604.4
AZD+mRNA1273	CD27	0.363196	320	20731.5
AZD+Ad5	CD27	0.269735	80	2424.5
Sput_26+Ad5	CD27	0.244362	160	5193.6
Sput_26+Ad5	CD27	0.26575	40	3236
AZD+Ad5	CD27	0.236342	20	5559
AZD+Ad5	CD27	0.276172	80	8722.8
AZD+Ad5	CD27	0.286015	80	6797.5
Sput_26+Ad5	CD27	0.206157	160	3445.4
Sput_26+Ad5	CD27	0.396457	160	4209.8
AZD+Ad5	CD27	0.370902	40	1445.4
AZD+Ad5	CD27	0.34419	80	2233.3
mRNA1273+mRNA1273	CD27	0.381817	640	30464.7
mRNA1273+mRNA1273	CD27	0.263539	640	20919.1
mRNA1273+mRNA1273	CD27	0.21908	320	16311.8
BBIBP+BBIBP	CD27	0.259309	20	318.4
BBIBP+BBIBP	CD27	0.418457	40	5037.9
mRNA1273+mRNA1273	CD27	0.178339	160	16723.9
BBIBP+Sput_26	CD27	0.283905	160	5001.6
Sput_26+BBIBP	CD27	0.227	20	1368.1
Sput_26+BBIBP	CD27	0.361597	1	423.9
Sput_26+AZD	CD27	0.294902	1	111.4
AZD+BBIBP	CD27	0.313287	1	254.4
Sput_26+AZD	CD27	0.178164	40	1720.7
Sput_26+BBIBP	CD27	0.262883	1	465.1
AZD+BBIBP	CD27	0.342804	1	206.1
Sput_26+AZD	CD27	0.276319	80	2671.6
AZD+BBIBP	CD27	0.348953	20	612.3
Sput_26+AZD	CD27	0.249357	80	2868.6
Sput_26+BBIBP	CD27	0.262347	10	572.5
Sput_26+mRNA1273	CD27	0.173583	320	11413.2
Sput_26+mRNA1273	CD27	0.147416	160	6272.7
Sput_26+mRNA1273	CD27	0.303995	320	19645.8
AZD+mRNA1273	CD27	0.316917	160	17243.7
AZD+mRNA1273	CD27	0.365226	160	12855.9
AZD+mRNA1273	CD27	0.402696	80	12900.9
AZD+mRNA1273	CD27	0.236566	40	3701.3
AZD+Sput_26	CD27	0.323034	20	1252.5
AZD+mRNA1273	CD27	0.20523	320	13950.8
Sput_26+Sput_5	CD27	0.295192	20	688.2
Sput_26+Sput_5	CD27	0.360541	40	1975.2
AZD+AZD	CD27	0.227703	10	898.9
Sput_26+mRNA1273	CD27	0.216117	320	18373.4
AZD+AZD	CD27	0.153655	80	2127.8
Sput_26+mRNA1273	CD27	0.445611	80	10451
BBIBP+Sput_26	CD27	0.132495	80	27466.8
AZD+Sput_26	CD27	0.191795	40	2588.1
Sput_26+AZD	CD27	0.285209	10	575.4
Sput_26+BBIBP	CD27	0.564482	10	500.6
AZD+AZD	CD27	0.475881	10	1223.4
BBIBP+AZD	CD27	0.225879	80	10184.6
BBIBP+AZD	CD27	0.286548	20	3826.2
BBIBP+mRNA1273	CD27	0.256403	640	40000
BBIBP+Sput_26	CD27	0.263488	20	1812.3
AZD+BBIBP	CD27	0.369948	10	503.7
BBIBP+Sput_26	CD27	0.436546	40	2857.8
BBIBP+mRNA1273	CD27	0.360434	640	40000
Sput_26+Sput_26	CD27	0.188453	1	98.5
Sput_26+Sput_26	CD27	0.226871	40	1048.3
Sput_26+Sput_26	CD27	0.357845	160	6174.8
Sput_26+Sput_26	CD27	0.361766	80	3287.6
Sput_26+Sput_26	CD27	0.460529	20	1905.9
Sput_26+Sput_26	CD27	0.300497	40	1256.9
BBIBP+BBIBP	CD27	0.426336	40	3695.6
BBIBP+Sput_26	CD27	0.270228	320	2600.3
BBIBP+BBIBP	CD27	0.379493	20	963.7
BBIBP+AZD	CD27	0.263652	40	3966
BBIBP+BBIBP	CD27	0.287154	20	521
BBIBP+mRNA1273	CD27	0.25885	80	6479.4
AZD+BBIBP	CD27	0.285166	1	114.9
Sput_26+Sput_26	CD27	0.310101	10	171.1
AZD+Sput_26	CD27	0.352157	40	3812.5
AZD+BBIBP	CD27	0.403712	1	420.8
Sput_26+Sput_5	CD27	0.417989	40	3077.2
Sput_26+mRNA1273	CD27	0.321753	160	10466.4
Sput_26+Sput_5	CD27	0.225599	40	2513.1
Sput_26+Sput_5	CD27	0.294367	40	3579
BBIBP+BBIBP	CD27	0.355147	1	718.6
BBIBP+mRNA1273	CD27	0.322852	160	8626.3
Sput_26+mRNA1273	CD27	0.195865	20	3188.1
Sput_26+Sput_5	CD27	0.326224	10	464.9
AZD+AZD	CD27	0.287156	40	3866.6
AZD+AZD	CD27	0.318654	20	1773.6
BBIBP+AZD	CD27	0.294039	20	2393.2
Sput_26+Sput_5	CD27	0.347893	80	5914.7
Sput_26+Sput_5	CD27	0.273811	20	3410.7
BBIBP+Sput_26	CD27	0.272831	160	3434.5
BBIBP+BBIBP	CD27	0.172054	1	108.4
BBIBP+mRNA1273	CD27	0.248474	40	2231.6
BBIBP+Sput_26	CD27	0.288782	160	6696.1
BBIBP+Sput_26	CD27	0.267747	160	26145
AZD+Sput_26	CD27	0.185689	20	573.2
AZD+Ad5	CD27	0.419847	80	4498.2
AZD+Ad5	CD27	0.191737	80	3929.1
AZD+Ad5	CD27	0.142176	20	1871.9
Sput_26+Ad5	CD27	0.610646	20	1185.4
Sput_26+Ad5	CD27	0.264877	10	485.5
AZD+Ad5	CD27	0.262083	80	8936.7
Sput_26+Ad5	CD27	0.341528	40	3228.2
AZD+Ad5	CD27	0.414682	40	1819.8
AZD+Ad5	CD27	0.244645	80	4183.3
BBIBP+Sput_26	CD27	0.161103	10	1467.3
Sput_26+Ad5	CD27	0.253827	40	1146.5
mRNA1273+mRNA1273	CD27	0.240047	160	34205.3
mRNA1273+mRNA1273	CD27	0.356705	80	3442
mRNA1273+mRNA1273	CD27	0.279066	320	40000
Sput_26+AZD	CD27	0.327511	20	697.7
Sput_26+AZD	CD27	0.183062	80	3191
AZD+BBIBP	CD27	0.247738	1	293.8
Sput_26+AZD	CD27	0.235717	20	1403
AZD+BBIBP	CD27	0.361445	20	959.5
Sput_26+BBIBP	CD27	0.29983	20	503.3
Sput_26+BBIBP	CD27	0.309357	160	3827.8
AZD+BBIBP	CD27	0.243896	1	1373.7
Sput_26+BBIBP	CD38	0.128442	10	568
AZD+BBIBP	CD38	0.0481208	1	178
Sput_26+AZD	CD38	0.0610063	80	1867.9
Sput_26+AZD	CD38	0.171625	10	755.6
Sput_26+AZD	CD38	0.052233	10	406.3
Sput_26+AZD	CD38	0.213063	10	618.2
Sput_26+BBIBP	CD38	0.0302034	10	407.5
Sput_26+BBIBP	CD38	0.238046	1	218.9
Sput_26+BBIBP	CD38	0.130321	1	72.9
AZD+Sput_26	CD38	0.0304907	20	787.1
Sput_26+mRNA1273	CD38	0.0535237	320	12750.9
Sput_26+mRNA1273	CD38	0.077026	640	17212
AZD+mRNA1273	CD38	0.0561481	80	5216.8
AZD+Sput_26	CD38	0.0965826	80	4384.9
AZD+mRNA1273	CD38	0.0743116	40	3930.5
AZD+Sput_26	CD38	0.0811803	40	2428.6
AZD+mRNA1273	CD38	0.307721	10	751.8
AZD+Sput_26	CD38	0.330677	1	660.8
AZD+BBIBP	CD38	0.179001	10	383.5
AZD+Sput_26	CD38	0.0917676	40	3119
Sput_26+Sput_5	CD38	0.132494	10	1929.2
Sput_26+Sput_5	CD38	0.0860937	40	1290.3
Sput_26+Sput_5	CD38	0.102896	160	3356.9
Sput_26+Sput_5	CD38	0.155319	40	1559
Sput_26+Sput_5	CD38	0.0577876	10	358.9
Sput_26+Sput_5	CD38	0.074532	40	1044.3
Sput_26+AZD	CD38	0.0592303	40	2840.4
AZD+BBIBP	CD38	0.104707	20	1007.3
AZD+mRNA1273	CD38	0.106486	320	17682
Sput_26+mRNA1273	CD38	0.0359831	10	2388.9
BBIBP+Sput_26	CD38	0.0615482	20	2789.9
AZD+AZD	CD38	0.10784	20	876.5
AZD+AZD	CD38	0.0722974	20	1466
BBIBP+Sput_26	CD38	0.0992464	40	5806.7
Sput_26+BBIBP	CD38	0.252731	160	8856.9
AZD+BBIBP	CD38	0.233513	1	493.7
BBIBP+AZD	CD38	0.0689742	40	3864.5
BBIBP+AZD	CD38	0.0659724	40	4235.8
BBIBP+mRNA1273	CD38	0.0797938	160	11922.5
BBIBP+mRNA1273	CD38	0.0490193	640	40000
BBIBP+Sput_26	CD38	0.0496681	20	4399.2
BBIBP+mRNA1273	CD38	0.0531752	160	7865.4
BBIBP+mRNA1273	CD38	0.0349173	160	17863.4
AZD+Sput_26	CD38	0.269156	40	3646.2
AZD+Sput_26	CD38	0.102724	20	1596.6
BBIBP+BBIBP	CD38	0.295316	10	542
AZD+AZD	CD38	0.119493	1	364.7
BBIBP+Sput_26	CD38	0.189629	80	4256.4
BBIBP+mRNA1273	CD38	0.0650834	80	7059.8
AZD+mRNA1273	CD38	0.0828509	160	11243.6
AZD+mRNA1273	CD38	0.0505037	640	34702.4
BBIBP+BBIBP	CD38	0.199251	10	685.6
Sput_26+Sput_26	CD38	0.0741007	80	2910.6
Sput_26+Sput_26	CD38	0.0557806	40	3671.2
BBIBP+BBIBP	CD38	0.236885	1	95.4
Sput_26+Sput_26	CD38	0.0495013	40	1658.3
AZD+mRNA1273	CD38	0.0315181	80	4430.9
BBIBP+Sput_26	CD38	0.130608	40	2212.8
Sput_26+Sput_26	CD38	0.0593363	20	673.1
BBIBP+AZD	CD38	0.171003	320	9684
BBIBP+AZD	CD38	0.0281736	20	2103.3
BBIBP+Sput_26	CD38	0.29284	80	3685.9
BBIBP+AZD	CD38	0.0736978	40	3183.8
BBIBP+AZD	CD38	0.0569585	160	17697.3
BBIBP+BBIBP	CD38	0.262231	1	208.1
BBIBP+BBIBP	CD38	0.129361	20	1028.4
AZD+mRNA1273	CD38	0.0790296	640	14727.8
AZD+mRNA1273	CD38	0.0652497	20	5661.8
Sput_26+Sput_26	CD38	0.213462	20	625.6
Sput_26+BBIBP	CD38	0.202489	1	85.9
Sput_26+mRNA1273	CD38	0.0335559	160	8581.6
AZD+mRNA1273	CD38	0.0711995	80	8018.3
Sput_26+mRNA1273	CD38	0.167952	640	17684
BBIBP+BBIBP	CD38	0.0743595	10	476.1
Sput_26+Sput_5	CD38	0.104897	20	1929.4
Sput_26+Sput_26	CD38	0.153829	1	549.1
AZD+AZD	CD38	0.0919262	320	16881.8
Sput_26+Ad5	CD38	0.102298	40	3193.9
Sput_26+Ad5	CD38	0.0828026	160	6825.3
Sput_26+Ad5	CD38	0.0796505	80	4703.5
AZD+Ad5	CD38	0.127215	80	2886.3
Sput_26+Ad5	CD38	0.288677	10	427.3
AZD+Ad5	CD38	0.14273	80	3915.5
Sput_26+Ad5	CD38	0.0947354	20	678.1
Sput_26+Ad5	CD38	0.119572	10	888.4
AZD+Ad5	CD38	0.0817245	160	5097
Sput_26+Ad5	CD38	0.118799	40	965.6
Sput_26+Ad5	CD38	0.156349	80	2546.5
Sput_26+Ad5	CD38	0.0805833	20	1143.5
BBIBP+BBIBP	CD38	0.113988	20	238
mRNA1273+mRNA1273	CD38	0.0335277	640	20504.2
mRNA1273+mRNA1273	CD38	0.0667722	40	6457.4
mRNA1273+mRNA1273	CD38	0.208562	160	9259.2
AZD+Sput_26	CD38	0.0299172	80	2851.8
Sput_26+AZD	CD38	0.149914	20	948.3
Sput_26+BBIBP	CD38	0.178781	1	321.7
Sput_26+AZD	CD38	0.0735729	80	2673.7
Sput_26+BBIBP	CD38	0.231446	10	375.8
Sput_26+BBIBP	CD38	0.202984	10	404.3
Sput_26+mRNA1273	CD38	0.0838843	320	28858.6
AZD+mRNA1273	CD38	0.236707	80	7952.1
AZD+mRNA1273	CD38	0.0599758	160	17367.7
AZD+mRNA1273	CD38	0.109145	160	10233
AZD+Sput_26	CD38	0.0887708	160	8480.1
AZD+Sput_26	CD38	0.0947297	40	1817.6
Sput_26+mRNA1273	CD38	0.0620785	320	13508.7
AZD+mRNA1273	CD38	0.0584631	320	30954.8
Sput_26+Sput_5	CD38	0.0516779	640	20242.2
Sput_26+Sput_5	CD38	0.0523265	80	4634.3
Sput_26+Sput_5	CD38	0.0961623	40	2274
AZD+AZD	CD38	0.183422	1	408.2
Sput_26+AZD	CD38	0.0469797	10	557.4
AZD+mRNA1273	CD38	0.0927739	80	6118.7
BBIBP+Sput_26	CD38	0.0621479	1	1948.2
Sput_26+BBIBP	CD38	0.187542	10	926.3
BBIBP+AZD	CD38	0.129075	40	1354.1
BBIBP+AZD	CD38	0.0641403	20	2336.1
BBIBP+AZD	CD38	0.116234	80	3400.4
BBIBP+AZD	CD38	0.14926	40	2323.6
BBIBP+mRNA1273	CD38	0.113345	640	40000
BBIBP+mRNA1273	CD38	0.109469	160	9852.9
Sput_26+Sput_26	CD38	0.0742617	160	4690.9
Sput_26+Sput_26	CD38	0.152301	160	2015
Sput_26+Sput_26	CD38	0.0846928	80	2446.3
Sput_26+Sput_26	CD38	0.170655	20	677.9
AZD+AZD	CD38	0.0673985	20	623.3
BBIBP+BBIBP	CD38	0.147472	20	547.2
BBIBP+mRNA1273	CD38	0.142202	160	10443.7
AZD+Ad5	CD38	0.128694	80	6765.6
Sput_26+Ad5	CD38	0.0825654	320	3424.2
Sput_26+Ad5	CD38	0.0935942	40	2189.9
AZD+Ad5	CD38	0.263443	80	2235.8
Sput_26+Ad5	CD38	0.115292	80	3390.4
BBIBP+Sput_26	CD38	0.00081403	80	6087.9
BBIBP+BBIBP	CD38	0.223641	20	1061.9
BBIBP+BBIBP	CD38	0.0106223	20	603.1
BBIBP+BBIBP	CD38	0.649737	10	800.5
Sput_26+AZD	CD38	0.0700027	40	1403
Sput_26+AZD	CD38	0.122758	40	2466.7
Sput_26+BBIBP	CD38	0.209344	10	395.7
AZD+BBIBP	CD38	0.109465	20	728
Sput_26+BBIBP	CD38	0.122406	20	546.1
AZD+Sput_26	CD38	0.0835469	10	795
Sput_26+mRNA1273	CD38	0.0699957	320	14935.6
AZD+mRNA1273	CD38	0.0676077	320	36605.3
Sput_26+mRNA1273	CD38	0.0720408	160	9564.6
AZD+BBIBP	CD38	0.228105	80	5485.9
AZD+Sput_26	CD38	0.0725962	80	8253.9
AZD+mRNA1273	CD38	0.066753	640	40000
Sput_26+Sput_5	CD38	0.0806208	40	1729.3
AZD+AZD	CD38	0.265112	20	930.1
AZD+AZD	CD38	0.0503789	20	4181.2
BBIBP+Sput_26	CD38	0.0808548	640	11368.8
BBIBP+AZD	CD38	0.125916	80	7467.4
Sput_26+AZD	CD38	0.136077	80	4251.9
Sput_26+Sput_5	CD38	0.111613	10	2119.1
BBIBP+BBIBP	CD38	0.201314	20	676.1
BBIBP+Sput_26	CD38	0.153731	320	10074.1
AZD+Ad5	CD38	0.110897	40	1818.5
Sput_26+Ad5	CD38	0.211087	40	2142.2
AZD+Ad5	CD38	0.108151	40	4155.9
mRNA1273+mRNA1273	CD38	0.103647	320	NA
BBIBP+BBIBP	CD38	0.0738705	10	481.5
AZD+BBIBP	CD38	0.170595	1	373.3
Sput_26+AZD	CD38	0.133733	20	855.1
AZD+BBIBP	CD38	0.148831	10	287.8
AZD+mRNA1273	CD38	0.0623562	320	25884.6
Sput_26+mRNA1273	CD38	0.114429	80	5665.5
Sput_26+mRNA1273	CD38	0.0489117	320	35394.9
Sput_26+mRNA1273	CD38	0.0618677	160	9346
Sput_26+mRNA1273	CD38	0.0532222	160	12520.9
AZD+Sput_26	CD38	0.0661635	80	6939.3
AZD+mRNA1273	CD38	0.0934585	80	14717.4
AZD+Sput_26	CD38	0.131083	40	4323.2
AZD+Sput_26	CD38	0.0752319	20	565.4
AZD+Sput_26	CD38	0.131343	80	3615.4
AZD+Sput_26	CD38	0.181821	10	493.1
Sput_26+Sput_5	CD38	0.182386	10	2550
Sput_26+Sput_5	CD38	0.0618304	80	3711.3
Sput_26+Sput_5	CD38	0.109541	10	755.6
Sput_26+Sput_5	CD38	0.06711	40	1117
Sput_26+Sput_5	CD38	0.0715535	80	1748.7
AZD+Sput_26	CD38	0.0594205	40	1967.6
AZD+AZD	CD38	0.112045	20	493.8
AZD+AZD	CD38	0.0670763	20	1075.1
AZD+AZD	CD38	0.0712702	10	1239
Sput_26+mRNA1273	CD38	0.0522949	160	13988.5
Sput_26+Sput_5	CD38	0.111018	10	680
Sput_26+Sput_5	CD38	0.0722891	80	4930.5
BBIBP+Sput_26	CD38	0.174558	10	4689.4
BBIBP+Sput_26	CD38	0.0856258	320	28388.8
AZD+AZD	CD38	0.0768425	80	5641.4
Sput_26+AZD	CD38	0.0527131	10	697.7
Sput_26+mRNA1273	CD38	0.235116	320	20648.9
BBIBP+Sput_26	CD38	0.088829	1	1917.3
Sput_26+BBIBP	CD38	0.182289	1	463.2
Sput_26+Sput_5	CD38	0.0654708	160	5793.3
BBIBP+AZD	CD38	0.134965	20	3222.2
BBIBP+AZD	CD38	0.0912513	80	3837
BBIBP+AZD	CD38	0.0657693	320	10097.3
BBIBP+mRNA1273	CD38	0.0842524	640	40000
BBIBP+mRNA1273	CD38	0.247765	160	6089.4
BBIBP+mRNA1273	CD38	0.192437	40	7410.6
BBIBP+AZD	CD38	0.103271	20	1357.3
BBIBP+mRNA1273	CD38	0.108621	320	18751.7
BBIBP+mRNA1273	CD38	0.0590246	640	40000
BBIBP+mRNA1273	CD38	0.0500728	320	21544.4
Sput_26+BBIBP	CD38	0.109426	1	208.3
AZD+AZD	CD38	0.0604139	20	598.3
AZD+BBIBP	CD38	0.13101	40	1069.7
Sput_26+AZD	CD38	0.0803893	160	3025.9
BBIBP+BBIBP	CD38	0.123771	10	1009
Sput_26+Sput_26	CD38	0.0505464	40	2722.9
BBIBP+AZD	CD38	0.0779264	80	6421.8
BBIBP+Sput_26	CD38	0.0598727	20	1700.2
Sput_26+Sput_26	CD38	0.0828996	80	2058.9
Sput_26+Sput_26	CD38	0.0979667	80	3003.5
Sput_26+Sput_26	CD38	0.135428	20	1477
Sput_26+Sput_26	CD38	0.124679	10	659.7
Sput_26+Sput_26	CD38	0.0599835	40	1849.1
BBIBP+BBIBP	CD38	0.0280088	20	1824.9
BBIBP+mRNA1273	CD38	0.052403	320	11225.5
AZD+AZD	CD38	0.0943179	40	2422.3
AZD+BBIBP	CD38	0.137281	10	367
BBIBP+AZD	CD38	0.0716767	80	1876.9
BBIBP+BBIBP	CD38	0.108668	20	604.4
AZD+mRNA1273	CD38	0.164957	320	20731.5
AZD+Ad5	CD38	0.0479684	80	2424.5
Sput_26+Ad5	CD38	0.101287	160	5193.6
Sput_26+Ad5	CD38	0.0717353	40	3236
AZD+Ad5	CD38	0.0552581	20	5559
AZD+Ad5	CD38	0.0474804	80	8722.8
AZD+Ad5	CD38	0.108845	80	6797.5
Sput_26+Ad5	CD38	0.0602303	160	3445.4
Sput_26+Ad5	CD38	0.0427604	160	4209.8
AZD+Ad5	CD38	0.076418	40	1445.4
AZD+Ad5	CD38	0.0648505	80	2233.3
mRNA1273+mRNA1273	CD38	0.107961	640	30464.7
mRNA1273+mRNA1273	CD38	0.137976	640	20919.1
mRNA1273+mRNA1273	CD38	0.17242	320	16311.8
BBIBP+BBIBP	CD38	0.0705297	20	318.4
BBIBP+BBIBP	CD38	0.0802419	40	5037.9
mRNA1273+mRNA1273	CD38	0.0721545	160	16723.9
BBIBP+Sput_26	CD38	0.104989	160	5001.6
Sput_26+BBIBP	CD38	0.138794	20	1368.1
Sput_26+BBIBP	CD38	0.0975511	1	423.9
Sput_26+AZD	CD38	0.048103	1	111.4
AZD+BBIBP	CD38	0.113918	1	254.4
Sput_26+AZD	CD38	0.194692	40	1720.7
Sput_26+BBIBP	CD38	0.178133	1	465.1
AZD+BBIBP	CD38	0.359815	1	206.1
Sput_26+AZD	CD38	0.102459	80	2671.6
AZD+BBIBP	CD38	0.0940323	20	612.3
Sput_26+AZD	CD38	0.0779794	80	2868.6
Sput_26+BBIBP	CD38	0.0945671	10	572.5
Sput_26+mRNA1273	CD38	0.0864077	320	11413.2
Sput_26+mRNA1273	CD38	0.0653294	160	6272.7
Sput_26+mRNA1273	CD38	0.0657848	320	19645.8
AZD+mRNA1273	CD38	0.0641294	160	17243.7
AZD+mRNA1273	CD38	0.096827	160	12855.9
AZD+mRNA1273	CD38	0.0719092	80	12900.9
AZD+mRNA1273	CD38	0.0902447	40	3701.3
AZD+Sput_26	CD38	0.091432	20	1252.5
AZD+mRNA1273	CD38	0.0611443	320	13950.8
Sput_26+Sput_5	CD38	0.162794	20	688.2
Sput_26+Sput_5	CD38	0.0675993	40	1975.2
AZD+AZD	CD38	0.142247	10	898.9
Sput_26+mRNA1273	CD38	0.0600597	320	18373.4
AZD+AZD	CD38	0.134592	80	2127.8
Sput_26+mRNA1273	CD38	0.0907858	80	10451
BBIBP+Sput_26	CD38	0.0299502	80	27466.8
AZD+Sput_26	CD38	0.0821794	40	2588.1
Sput_26+AZD	CD38	0.0541732	10	575.4
Sput_26+BBIBP	CD38	0.0474359	10	500.6
AZD+AZD	CD38	0.0886073	10	1223.4
BBIBP+AZD	CD38	0.0706053	80	10184.6
BBIBP+AZD	CD38	0.114538	20	3826.2
BBIBP+mRNA1273	CD38	0.0625039	640	40000
BBIBP+Sput_26	CD38	0.0682236	20	1812.3
AZD+BBIBP	CD38	0.279796	10	503.7
BBIBP+Sput_26	CD38	0.315503	40	2857.8
BBIBP+mRNA1273	CD38	0.0516429	640	40000
Sput_26+Sput_26	CD38	0.123276	1	98.5
Sput_26+Sput_26	CD38	0.119708	40	1048.3
Sput_26+Sput_26	CD38	0.0867473	160	6174.8
Sput_26+Sput_26	CD38	0.070021	80	3287.6
Sput_26+Sput_26	CD38	0.210404	20	1905.9
Sput_26+Sput_26	CD38	0.142416	40	1256.9
BBIBP+BBIBP	CD38	0.1873	40	3695.6
BBIBP+Sput_26	CD38	0.0737461	320	2600.3
BBIBP+BBIBP	CD38	0.0812783	20	963.7
BBIBP+AZD	CD38	0.0732613	40	3966
BBIBP+BBIBP	CD38	0.194073	20	521
BBIBP+mRNA1273	CD38	0.0501706	80	6479.4
AZD+BBIBP	CD38	0.11794	1	114.9
Sput_26+Sput_26	CD38	0.113737	10	171.1
AZD+Sput_26	CD38	0.0909207	40	3812.5
AZD+BBIBP	CD38	0.15231	1	420.8
Sput_26+Sput_5	CD38	0.0865017	40	3077.2
Sput_26+mRNA1273	CD38	0.0611245	160	10466.4
Sput_26+Sput_5	CD38	0.0603129	40	2513.1
Sput_26+Sput_5	CD38	0.0587678	40	3579
BBIBP+BBIBP	CD38	0.142654	1	718.6
BBIBP+mRNA1273	CD38	0.0839746	160	8626.3
Sput_26+mRNA1273	CD38	0.0600655	20	3188.1
Sput_26+Sput_5	CD38	0.285082	10	464.9
AZD+AZD	CD38	0.0407178	40	3866.6
AZD+AZD	CD38	0.127455	20	1773.6
BBIBP+AZD	CD38	0.0828471	20	2393.2
Sput_26+Sput_5	CD38	0.0660888	80	5914.7
Sput_26+Sput_5	CD38	0.138519	20	3410.7
BBIBP+Sput_26	CD38	0.240527	160	3434.5
BBIBP+BBIBP	CD38	0.514683	1	108.4
BBIBP+mRNA1273	CD38	0.162515	40	2231.6
BBIBP+Sput_26	CD38	0.0714207	160	6696.1
BBIBP+Sput_26	CD38	0.0695514	160	26145
AZD+Sput_26	CD38	0.0442667	20	573.2
AZD+Ad5	CD38	0.0635247	80	4498.2
AZD+Ad5	CD38	0.0811998	80	3929.1
AZD+Ad5	CD38	0.130734	20	1871.9
Sput_26+Ad5	CD38	0.122025	20	1185.4
Sput_26+Ad5	CD38	0.148451	10	485.5
AZD+Ad5	CD38	0.0745901	80	8936.7
Sput_26+Ad5	CD38	0.156365	40	3228.2
AZD+Ad5	CD38	0.0681467	40	1819.8
AZD+Ad5	CD38	0.058498	80	4183.3
BBIBP+Sput_26	CD38	0.230309	10	1467.3
Sput_26+Ad5	CD38	0.180261	40	1146.5
mRNA1273+mRNA1273	CD38	0.141672	160	34205.3
mRNA1273+mRNA1273	CD38	0.0630499	80	3442
mRNA1273+mRNA1273	CD38	0.15844	320	40000
Sput_26+AZD	CD38	0.133762	20	697.7
Sput_26+AZD	CD38	0.0531983	80	3191
AZD+BBIBP	CD38	0.167403	1	293.8
Sput_26+AZD	CD38	0.2406	20	1403
AZD+BBIBP	CD38	0.0830299	20	959.5
Sput_26+BBIBP	CD38	0.0546743	20	503.3
Sput_26+BBIBP	CD38	0.0958965	160	3827.8
AZD+BBIBP	CD38	0.217398	1	1373.7
Sput_26+BBIBP	BAFFR	0.484239	10	568
AZD+BBIBP	BAFFR	0.338803	1	178
Sput_26+AZD	BAFFR	0.242777	80	1867.9
Sput_26+AZD	BAFFR	0.224205	10	755.6
Sput_26+AZD	BAFFR	0.172037	10	406.3
Sput_26+AZD	BAFFR	0.419419	10	618.2
Sput_26+BBIBP	BAFFR	0.171096	10	407.5
Sput_26+BBIBP	BAFFR	0.530321	1	218.9
Sput_26+BBIBP	BAFFR	0.290728	1	72.9
AZD+Sput_26	BAFFR	0.419966	20	787.1
Sput_26+mRNA1273	BAFFR	0.246756	320	12750.9
Sput_26+mRNA1273	BAFFR	0.150247	640	17212
AZD+mRNA1273	BAFFR	0.253367	80	5216.8
AZD+Sput_26	BAFFR	0.305394	80	4384.9
AZD+mRNA1273	BAFFR	0.340207	40	3930.5
AZD+Sput_26	BAFFR	0.41676	40	2428.6
AZD+mRNA1273	BAFFR	0.179418	10	751.8
AZD+Sput_26	BAFFR	0.320254	1	660.8
AZD+BBIBP	BAFFR	0.305654	10	383.5
AZD+Sput_26	BAFFR	0.308834	40	3119
Sput_26+Sput_5	BAFFR	0.502735	10	1929.2
Sput_26+Sput_5	BAFFR	0.326941	40	1290.3
Sput_26+Sput_5	BAFFR	0.315592	160	3356.9
Sput_26+Sput_5	BAFFR	0.067236	40	1559
Sput_26+Sput_5	BAFFR	0.441331	10	358.9
Sput_26+Sput_5	BAFFR	0.544878	40	1044.3
Sput_26+AZD	BAFFR	0.341369	40	2840.4
AZD+BBIBP	BAFFR	0.261859	20	1007.3
AZD+mRNA1273	BAFFR	0.209123	320	17682
Sput_26+mRNA1273	BAFFR	0.270663	10	2388.9
BBIBP+Sput_26	BAFFR	0.14641	20	2789.9
AZD+AZD	BAFFR	0.18424	20	876.5
AZD+AZD	BAFFR	0.448822	20	1466
BBIBP+Sput_26	BAFFR	0.178477	40	5806.7
Sput_26+BBIBP	BAFFR	0.140354	160	8856.9
AZD+BBIBP	BAFFR	0.016197	1	493.7
BBIBP+AZD	BAFFR	0.300322	40	3864.5
BBIBP+AZD	BAFFR	0.239374	40	4235.8
BBIBP+mRNA1273	BAFFR	0.337287	160	11922.5
BBIBP+mRNA1273	BAFFR	0.246198	640	40000
BBIBP+Sput_26	BAFFR	0.237237	20	4399.2
BBIBP+mRNA1273	BAFFR	0.231194	160	7865.4
BBIBP+mRNA1273	BAFFR	0.185189	160	17863.4
AZD+Sput_26	BAFFR	0.401573	40	3646.2
AZD+Sput_26	BAFFR	0.238616	20	1596.6
BBIBP+BBIBP	BAFFR	0.43958	10	542
AZD+AZD	BAFFR	0.38361	1	364.7
BBIBP+Sput_26	BAFFR	0.209089	80	4256.4
BBIBP+mRNA1273	BAFFR	0.270199	80	7059.8
AZD+mRNA1273	BAFFR	0.27994	160	11243.6
AZD+mRNA1273	BAFFR	0.285351	640	34702.4
BBIBP+BBIBP	BAFFR	0.358595	10	685.6
Sput_26+Sput_26	BAFFR	0.243491	80	2910.6
Sput_26+Sput_26	BAFFR	0.304509	40	3671.2
BBIBP+BBIBP	BAFFR	0.361031	1	95.4
Sput_26+Sput_26	BAFFR	0.138192	40	1658.3
AZD+mRNA1273	BAFFR	0.237845	80	4430.9
BBIBP+Sput_26	BAFFR	0.297801	40	2212.8
Sput_26+Sput_26	BAFFR	-0.0195235	20	673.1
BBIBP+AZD	BAFFR	0.283576	320	9684
BBIBP+AZD	BAFFR	0.00898708	20	2103.3
BBIBP+Sput_26	BAFFR	0.371892	80	3685.9
BBIBP+AZD	BAFFR	0.140849	40	3183.8
BBIBP+AZD	BAFFR	0.289391	160	17697.3
BBIBP+BBIBP	BAFFR	0.570944	1	208.1
BBIBP+BBIBP	BAFFR	0.204817	20	1028.4
AZD+mRNA1273	BAFFR	0.326796	640	14727.8
AZD+mRNA1273	BAFFR	0.322858	20	5661.8
Sput_26+Sput_26	BAFFR	0.314999	20	625.6
Sput_26+BBIBP	BAFFR	0.353884	1	85.9
Sput_26+mRNA1273	BAFFR	0.0579444	160	8581.6
AZD+mRNA1273	BAFFR	0.326344	80	8018.3
Sput_26+mRNA1273	BAFFR	0.419112	640	17684
BBIBP+BBIBP	BAFFR	0.256409	10	476.1
Sput_26+Sput_5	BAFFR	0.572769	20	1929.4
Sput_26+Sput_26	BAFFR	0.421404	1	549.1
AZD+AZD	BAFFR	0.271275	320	16881.8
Sput_26+Ad5	BAFFR	0.542801	40	3193.9
Sput_26+Ad5	BAFFR	0.373763	160	6825.3
Sput_26+Ad5	BAFFR	0.415795	80	4703.5
AZD+Ad5	BAFFR	0.0969651	80	2886.3
Sput_26+Ad5	BAFFR	0.39497	10	427.3
AZD+Ad5	BAFFR	0.259118	80	3915.5
Sput_26+Ad5	BAFFR	0.211363	20	678.1
Sput_26+Ad5	BAFFR	0.548673	10	888.4
AZD+Ad5	BAFFR	0.410054	160	5097
Sput_26+Ad5	BAFFR	0.410675	40	965.6
Sput_26+Ad5	BAFFR	0.498526	80	2546.5
Sput_26+Ad5	BAFFR	0.481432	20	1143.5
BBIBP+BBIBP	BAFFR	0.045095	20	238
mRNA1273+mRNA1273	BAFFR	0.366047	640	20504.2
mRNA1273+mRNA1273	BAFFR	0.154814	40	6457.4
mRNA1273+mRNA1273	BAFFR	0.298835	160	9259.2
AZD+Sput_26	BAFFR	0.279577	80	2851.8
Sput_26+AZD	BAFFR	0.668295	20	948.3
Sput_26+BBIBP	BAFFR	0.264177	1	321.7
Sput_26+AZD	BAFFR	0.254469	80	2673.7
Sput_26+BBIBP	BAFFR	0.481449	10	375.8
Sput_26+BBIBP	BAFFR	0.50907	10	404.3
Sput_26+mRNA1273	BAFFR	0.297729	320	28858.6
AZD+mRNA1273	BAFFR	0.186386	80	7952.1
AZD+mRNA1273	BAFFR	0.375958	160	17367.7
AZD+mRNA1273	BAFFR	0.287124	160	10233
AZD+Sput_26	BAFFR	0.20945	160	8480.1
AZD+Sput_26	BAFFR	0.320799	40	1817.6
Sput_26+mRNA1273	BAFFR	0.273613	320	13508.7
AZD+mRNA1273	BAFFR	0.290765	320	30954.8
Sput_26+Sput_5	BAFFR	0.0962625	640	20242.2
Sput_26+Sput_5	BAFFR	0.247505	80	4634.3
Sput_26+Sput_5	BAFFR	0.204607	40	2274
AZD+AZD	BAFFR	0.305266	1	408.2
Sput_26+AZD	BAFFR	0.304147	10	557.4
AZD+mRNA1273	BAFFR	0.42046	80	6118.7
BBIBP+Sput_26	BAFFR	0.11048	1	1948.2
Sput_26+BBIBP	BAFFR	0.298805	10	926.3
BBIBP+AZD	BAFFR	0.317419	40	1354.1
BBIBP+AZD	BAFFR	0.360788	20	2336.1
BBIBP+AZD	BAFFR	0.396653	80	3400.4
BBIBP+AZD	BAFFR	0.349993	40	2323.6
BBIBP+mRNA1273	BAFFR	0.269318	640	40000
BBIBP+mRNA1273	BAFFR	0.250223	160	9852.9
Sput_26+Sput_26	BAFFR	0.301148	160	4690.9
Sput_26+Sput_26	BAFFR	0.371978	160	2015
Sput_26+Sput_26	BAFFR	0.365112	80	2446.3
Sput_26+Sput_26	BAFFR	0.457187	20	677.9
AZD+AZD	BAFFR	0.26872	20	623.3
BBIBP+BBIBP	BAFFR	0.31716	20	547.2
BBIBP+mRNA1273	BAFFR	0.511709	160	10443.7
AZD+Ad5	BAFFR	0.453067	80	6765.6
Sput_26+Ad5	BAFFR	0.596078	320	3424.2
Sput_26+Ad5	BAFFR	0.643494	40	2189.9
AZD+Ad5	BAFFR	0.337848	80	2235.8
Sput_26+Ad5	BAFFR	0.319627	80	3390.4
BBIBP+Sput_26	BAFFR	0.1633	80	6087.9
BBIBP+BBIBP	BAFFR	0.219689	20	1061.9
BBIBP+BBIBP	BAFFR	0.167944	20	603.1
BBIBP+BBIBP	BAFFR	0.0227672	10	800.5
Sput_26+AZD	BAFFR	0.383086	40	1403
Sput_26+AZD	BAFFR	0.367966	40	2466.7
Sput_26+BBIBP	BAFFR	0.329964	10	395.7
AZD+BBIBP	BAFFR	0.381685	20	728
Sput_26+BBIBP	BAFFR	0.498027	20	546.1
AZD+Sput_26	BAFFR	0.455608	10	795
Sput_26+mRNA1273	BAFFR	0.422039	320	14935.6
AZD+mRNA1273	BAFFR	0.398396	320	36605.3
Sput_26+mRNA1273	BAFFR	0.46617	160	9564.6
AZD+BBIBP	BAFFR	0.484135	80	5485.9
AZD+Sput_26	BAFFR	0.394917	80	8253.9
AZD+mRNA1273	BAFFR	0.394477	640	40000
Sput_26+Sput_5	BAFFR	0.344779	40	1729.3
AZD+AZD	BAFFR	0.170107	20	930.1
AZD+AZD	BAFFR	0.13108	20	4181.2
BBIBP+Sput_26	BAFFR	0.152887	640	11368.8
BBIBP+AZD	BAFFR	0.429492	80	7467.4
Sput_26+AZD	BAFFR	0.49902	80	4251.9
Sput_26+Sput_5	BAFFR	0.287603	10	2119.1
BBIBP+BBIBP	BAFFR	0.39342	20	676.1
BBIBP+Sput_26	BAFFR	0.503882	320	10074.1
AZD+Ad5	BAFFR	0.209171	40	1818.5
Sput_26+Ad5	BAFFR	0.0994239	40	2142.2
AZD+Ad5	BAFFR	0.582619	40	4155.9
mRNA1273+mRNA1273	BAFFR	0.365453	320	NA
BBIBP+BBIBP	BAFFR	0.278587	10	481.5
AZD+BBIBP	BAFFR	0.482141	1	373.3
Sput_26+AZD	BAFFR	0.440007	20	855.1
AZD+BBIBP	BAFFR	0.525415	10	287.8
AZD+mRNA1273	BAFFR	0.320006	320	25884.6
Sput_26+mRNA1273	BAFFR	0.132126	80	5665.5
Sput_26+mRNA1273	BAFFR	0.23825	320	35394.9
Sput_26+mRNA1273	BAFFR	0.281601	160	9346
Sput_26+mRNA1273	BAFFR	0.108327	160	12520.9
AZD+Sput_26	BAFFR	0.459544	80	6939.3
AZD+mRNA1273	BAFFR	0.402544	80	14717.4
AZD+Sput_26	BAFFR	0.192228	40	4323.2
AZD+Sput_26	BAFFR	0.0846533	20	565.4
AZD+Sput_26	BAFFR	0.242269	80	3615.4
AZD+Sput_26	BAFFR	0.323257	10	493.1
Sput_26+Sput_5	BAFFR	0.521527	10	2550
Sput_26+Sput_5	BAFFR	0.153556	80	3711.3
Sput_26+Sput_5	BAFFR	0.400431	10	755.6
Sput_26+Sput_5	BAFFR	0.115381	40	1117
Sput_26+Sput_5	BAFFR	0.444822	80	1748.7
AZD+Sput_26	BAFFR	0.21146	40	1967.6
AZD+AZD	BAFFR	0.387588	20	493.8
AZD+AZD	BAFFR	0.124451	20	1075.1
AZD+AZD	BAFFR	0.277736	10	1239
Sput_26+mRNA1273	BAFFR	-0.0442729	160	13988.5
Sput_26+Sput_5	BAFFR	0.164726	10	680
Sput_26+Sput_5	BAFFR	0.222029	80	4930.5
BBIBP+Sput_26	BAFFR	0.144427	10	4689.4
BBIBP+Sput_26	BAFFR	0.316158	320	28388.8
AZD+AZD	BAFFR	0.425559	80	5641.4
Sput_26+AZD	BAFFR	0.307696	10	697.7
Sput_26+mRNA1273	BAFFR	0.350628	320	20648.9
BBIBP+Sput_26	BAFFR	0.245483	1	1917.3
Sput_26+BBIBP	BAFFR	0.606586	1	463.2
Sput_26+Sput_5	BAFFR	0.112196	160	5793.3
BBIBP+AZD	BAFFR	0.283593	20	3222.2
BBIBP+AZD	BAFFR	0.379788	80	3837
BBIBP+AZD	BAFFR	0.125911	320	10097.3
BBIBP+mRNA1273	BAFFR	0.324031	640	40000
BBIBP+mRNA1273	BAFFR	0.167781	160	6089.4
BBIBP+mRNA1273	BAFFR	0.134792	40	7410.6
BBIBP+AZD	BAFFR	0.106144	20	1357.3
BBIBP+mRNA1273	BAFFR	0.14287	320	18751.7
BBIBP+mRNA1273	BAFFR	0.32749	640	40000
BBIBP+mRNA1273	BAFFR	0.273462	320	21544.4
Sput_26+BBIBP	BAFFR	0.33293	1	208.3
AZD+AZD	BAFFR	0.319247	20	598.3
AZD+BBIBP	BAFFR	0.443064	40	1069.7
Sput_26+AZD	BAFFR	0.481961	160	3025.9
BBIBP+BBIBP	BAFFR	0.443992	10	1009
Sput_26+Sput_26	BAFFR	0.235018	40	2722.9
BBIBP+AZD	BAFFR	0.364003	80	6421.8
BBIBP+Sput_26	BAFFR	0.366632	20	1700.2
Sput_26+Sput_26	BAFFR	0.14916	80	2058.9
Sput_26+Sput_26	BAFFR	0.208902	80	3003.5
Sput_26+Sput_26	BAFFR	0.310408	20	1477
Sput_26+Sput_26	BAFFR	0.32641	10	659.7
Sput_26+Sput_26	BAFFR	0.416314	40	1849.1
BBIBP+BBIBP	BAFFR	0.161679	20	1824.9
BBIBP+mRNA1273	BAFFR	0.290211	320	11225.5
AZD+AZD	BAFFR	0.205179	40	2422.3
AZD+BBIBP	BAFFR	0.504079	10	367
BBIBP+AZD	BAFFR	0.299044	80	1876.9
BBIBP+BBIBP	BAFFR	0.55325	20	604.4
AZD+mRNA1273	BAFFR	0.530949	320	20731.5
AZD+Ad5	BAFFR	0.385481	80	2424.5
Sput_26+Ad5	BAFFR	0.500668	160	5193.6
Sput_26+Ad5	BAFFR	0.310639	40	3236
AZD+Ad5	BAFFR	0.403185	20	5559
AZD+Ad5	BAFFR	0.309491	80	8722.8
AZD+Ad5	BAFFR	0.388412	80	6797.5
Sput_26+Ad5	BAFFR	0.294432	160	3445.4
Sput_26+Ad5	BAFFR	0.396454	160	4209.8
AZD+Ad5	BAFFR	0.43734	40	1445.4
AZD+Ad5	BAFFR	0.366044	80	2233.3
mRNA1273+mRNA1273	BAFFR	0.523047	640	30464.7
mRNA1273+mRNA1273	BAFFR	0.515987	640	20919.1
mRNA1273+mRNA1273	BAFFR	0.493124	320	16311.8
BBIBP+BBIBP	BAFFR	-0.041455	20	318.4
BBIBP+BBIBP	BAFFR	0.411959	40	5037.9
mRNA1273+mRNA1273	BAFFR	0.130994	160	16723.9
BBIBP+Sput_26	BAFFR	0.465499	160	5001.6
Sput_26+BBIBP	BAFFR	0.332507	20	1368.1
Sput_26+BBIBP	BAFFR	0.298734	1	423.9
Sput_26+AZD	BAFFR	0.393364	1	111.4
AZD+BBIBP	BAFFR	0.470269	1	254.4
Sput_26+AZD	BAFFR	0.489951	40	1720.7
Sput_26+BBIBP	BAFFR	0.192749	1	465.1
AZD+BBIBP	BAFFR	0.297494	1	206.1
Sput_26+AZD	BAFFR	0.600533	80	2671.6
AZD+BBIBP	BAFFR	0.578236	20	612.3
Sput_26+AZD	BAFFR	0.452282	80	2868.6
Sput_26+BBIBP	BAFFR	0.590388	10	572.5
Sput_26+mRNA1273	BAFFR	0.323219	320	11413.2
Sput_26+mRNA1273	BAFFR	0.196644	160	6272.7
Sput_26+mRNA1273	BAFFR	0.370548	320	19645.8
AZD+mRNA1273	BAFFR	0.230176	160	17243.7
AZD+mRNA1273	BAFFR	0.411571	160	12855.9
AZD+mRNA1273	BAFFR	0.454573	80	12900.9
AZD+mRNA1273	BAFFR	0.525221	40	3701.3
AZD+Sput_26	BAFFR	0.533299	20	1252.5
AZD+mRNA1273	BAFFR	0.437981	320	13950.8
Sput_26+Sput_5	BAFFR	0.584431	20	688.2
Sput_26+Sput_5	BAFFR	0.429542	40	1975.2
AZD+AZD	BAFFR	0.617618	10	898.9
Sput_26+mRNA1273	BAFFR	0.345423	320	18373.4
AZD+AZD	BAFFR	0.153813	80	2127.8
Sput_26+mRNA1273	BAFFR	0.571336	80	10451
BBIBP+Sput_26	BAFFR	0.19726	80	27466.8
AZD+Sput_26	BAFFR	0.2194	40	2588.1
Sput_26+AZD	BAFFR	0.513566	10	575.4
Sput_26+BBIBP	BAFFR	0.450336	10	500.6
AZD+AZD	BAFFR	0.558598	10	1223.4
BBIBP+AZD	BAFFR	0.330868	80	10184.6
BBIBP+AZD	BAFFR	0.414772	20	3826.2
BBIBP+mRNA1273	BAFFR	0.203021	640	40000
BBIBP+Sput_26	BAFFR	0.249372	20	1812.3
AZD+BBIBP	BAFFR	0.476312	10	503.7
BBIBP+Sput_26	BAFFR	0.204533	40	2857.8
BBIBP+mRNA1273	BAFFR	0.39377	640	40000
Sput_26+Sput_26	BAFFR	0.361911	1	98.5
Sput_26+Sput_26	BAFFR	0.486288	40	1048.3
Sput_26+Sput_26	BAFFR	0.384999	160	6174.8
Sput_26+Sput_26	BAFFR	0.282607	80	3287.6
Sput_26+Sput_26	BAFFR	0.544693	20	1905.9
Sput_26+Sput_26	BAFFR	0.58526	40	1256.9
BBIBP+BBIBP	BAFFR	0.678768	40	3695.6
BBIBP+Sput_26	BAFFR	0.305626	320	2600.3
BBIBP+BBIBP	BAFFR	0.530372	20	963.7
BBIBP+AZD	BAFFR	0.245522	40	3966
BBIBP+BBIBP	BAFFR	0.663459	20	521
BBIBP+mRNA1273	BAFFR	0.279502	80	6479.4
AZD+BBIBP	BAFFR	0.399847	1	114.9
Sput_26+Sput_26	BAFFR	0.395133	10	171.1
AZD+Sput_26	BAFFR	0.346906	40	3812.5
AZD+BBIBP	BAFFR	0.518111	1	420.8
Sput_26+Sput_5	BAFFR	0.532677	40	3077.2
Sput_26+mRNA1273	BAFFR	0.497447	160	10466.4
Sput_26+Sput_5	BAFFR	0.550953	40	2513.1
Sput_26+Sput_5	BAFFR	0.427547	40	3579
BBIBP+BBIBP	BAFFR	0.489946	1	718.6
BBIBP+mRNA1273	BAFFR	0.526342	160	8626.3
Sput_26+mRNA1273	BAFFR	0.284764	20	3188.1
Sput_26+Sput_5	BAFFR	0.517943	10	464.9
AZD+AZD	BAFFR	0.430769	40	3866.6
AZD+AZD	BAFFR	0.534531	20	1773.6
BBIBP+AZD	BAFFR	0.431591	20	2393.2
Sput_26+Sput_5	BAFFR	0.480225	80	5914.7
Sput_26+Sput_5	BAFFR	0.551973	20	3410.7
BBIBP+Sput_26	BAFFR	0.329101	160	3434.5
BBIBP+BBIBP	BAFFR	0.393115	1	108.4
BBIBP+mRNA1273	BAFFR	0.393452	40	2231.6
BBIBP+Sput_26	BAFFR	0.571835	160	6696.1
BBIBP+Sput_26	BAFFR	0.324494	160	26145
AZD+Sput_26	BAFFR	0.463328	20	573.2
AZD+Ad5	BAFFR	0.434141	80	4498.2
AZD+Ad5	BAFFR	0.309673	80	3929.1
AZD+Ad5	BAFFR	0.366988	20	1871.9
Sput_26+Ad5	BAFFR	0.459865	20	1185.4
Sput_26+Ad5	BAFFR	0.407286	10	485.5
AZD+Ad5	BAFFR	0.165764	80	8936.7
Sput_26+Ad5	BAFFR	0.495847	40	3228.2
AZD+Ad5	BAFFR	0.414675	40	1819.8
AZD+Ad5	BAFFR	0.462817	80	4183.3
BBIBP+Sput_26	BAFFR	0.283909	10	1467.3
Sput_26+Ad5	BAFFR	0.49255	40	1146.5
mRNA1273+mRNA1273	BAFFR	0.263178	160	34205.3
mRNA1273+mRNA1273	BAFFR	0.217738	80	3442
mRNA1273+mRNA1273	BAFFR	0.383752	320	40000
Sput_26+AZD	BAFFR	0.34482	20	697.7
Sput_26+AZD	BAFFR	0.201342	80	3191
AZD+BBIBP	BAFFR	0.402613	1	293.8
Sput_26+AZD	BAFFR	0.162696	20	1403
AZD+BBIBP	BAFFR	0.469254	20	959.5
Sput_26+BBIBP	BAFFR	0.281875	20	503.3
Sput_26+BBIBP	BAFFR	0.202024	160	3827.8
AZD+BBIBP	BAFFR	0.237914	1	1373.7
Sput_26+BBIBP	CXCR3	0.284274	10	568
AZD+BBIBP	CXCR3	0.126	1	178
Sput_26+AZD	CXCR3	0.197067	80	1867.9
Sput_26+AZD	CXCR3	0.255412	10	755.6
Sput_26+AZD	CXCR3	0.341938	10	406.3
Sput_26+AZD	CXCR3	0.263452	10	618.2
Sput_26+BBIBP	CXCR3	0.277458	10	407.5
Sput_26+BBIBP	CXCR3	0.254657	1	218.9
Sput_26+BBIBP	CXCR3	0.330434	1	72.9
AZD+Sput_26	CXCR3	0.14771	20	787.1
Sput_26+mRNA1273	CXCR3	0.22039	320	12750.9
Sput_26+mRNA1273	CXCR3	0.495864	640	17212
AZD+mRNA1273	CXCR3	0.209447	80	5216.8
AZD+Sput_26	CXCR3	0.529497	80	4384.9
AZD+mRNA1273	CXCR3	0.442709	40	3930.5
AZD+Sput_26	CXCR3	0.439552	40	2428.6
AZD+mRNA1273	CXCR3	0.145111	10	751.8
AZD+Sput_26	CXCR3	0.194278	1	660.8
AZD+BBIBP	CXCR3	0.203964	10	383.5
AZD+Sput_26	CXCR3	0.193728	40	3119
Sput_26+Sput_5	CXCR3	0.45767	10	1929.2
Sput_26+Sput_5	CXCR3	0.206698	40	1290.3
Sput_26+Sput_5	CXCR3	0.283672	160	3356.9
Sput_26+Sput_5	CXCR3	0.167182	40	1559
Sput_26+Sput_5	CXCR3	0.146163	10	358.9
Sput_26+Sput_5	CXCR3	0.41251	40	1044.3
Sput_26+AZD	CXCR3	0.239495	40	2840.4
AZD+BBIBP	CXCR3	0.287886	20	1007.3
AZD+mRNA1273	CXCR3	0.327316	320	17682
Sput_26+mRNA1273	CXCR3	0.432175	10	2388.9
BBIBP+Sput_26	CXCR3	0.360322	20	2789.9
AZD+AZD	CXCR3	0.17027	20	876.5
AZD+AZD	CXCR3	0.347645	20	1466
BBIBP+Sput_26	CXCR3	0.165312	40	5806.7
Sput_26+BBIBP	CXCR3	0.307403	160	8856.9
AZD+BBIBP	CXCR3	0.114087	1	493.7
BBIBP+AZD	CXCR3	0.367405	40	3864.5
BBIBP+AZD	CXCR3	0.258723	40	4235.8
BBIBP+mRNA1273	CXCR3	0.318059	160	11922.5
BBIBP+mRNA1273	CXCR3	0.342922	640	40000
BBIBP+Sput_26	CXCR3	0.427015	20	4399.2
BBIBP+mRNA1273	CXCR3	0.216783	160	7865.4
BBIBP+mRNA1273	CXCR3	0.357271	160	17863.4
AZD+Sput_26	CXCR3	0.180688	40	3646.2
AZD+Sput_26	CXCR3	0.133644	20	1596.6
BBIBP+BBIBP	CXCR3	0.0905335	10	542
AZD+AZD	CXCR3	0.265915	1	364.7
BBIBP+Sput_26	CXCR3	0.201105	80	4256.4
BBIBP+mRNA1273	CXCR3	0.391156	80	7059.8
AZD+mRNA1273	CXCR3	0.22797	160	11243.6
AZD+mRNA1273	CXCR3	0.333869	640	34702.4
BBIBP+BBIBP	CXCR3	0.42053	10	685.6
Sput_26+Sput_26	CXCR3	0.423246	80	2910.6
Sput_26+Sput_26	CXCR3	0.280836	40	3671.2
BBIBP+BBIBP	CXCR3	0.280298	1	95.4
Sput_26+Sput_26	CXCR3	0.213158	40	1658.3
AZD+mRNA1273	CXCR3	0.425896	80	4430.9
BBIBP+Sput_26	CXCR3	0.650484	40	2212.8
Sput_26+Sput_26	CXCR3	0.315759	20	673.1
BBIBP+AZD	CXCR3	0.138175	320	9684
BBIBP+AZD	CXCR3	0.622765	20	2103.3
BBIBP+Sput_26	CXCR3	0.179771	80	3685.9
BBIBP+AZD	CXCR3	0.243036	40	3183.8
BBIBP+AZD	CXCR3	0.340724	160	17697.3
BBIBP+BBIBP	CXCR3	0.430153	1	208.1
BBIBP+BBIBP	CXCR3	0.473295	20	1028.4
AZD+mRNA1273	CXCR3	0.336353	640	14727.8
AZD+mRNA1273	CXCR3	0.366992	20	5661.8
Sput_26+Sput_26	CXCR3	0.190396	20	625.6
Sput_26+BBIBP	CXCR3	0.0648983	1	85.9
Sput_26+mRNA1273	CXCR3	0.224871	160	8581.6
AZD+mRNA1273	CXCR3	0.371966	80	8018.3
Sput_26+mRNA1273	CXCR3	0.413823	640	17684
BBIBP+BBIBP	CXCR3	0.159073	10	476.1
Sput_26+Sput_5	CXCR3	0.559442	20	1929.4
Sput_26+Sput_26	CXCR3	0.16877	1	549.1
AZD+AZD	CXCR3	0.420837	320	16881.8
Sput_26+Ad5	CXCR3	0.242934	40	3193.9
Sput_26+Ad5	CXCR3	0.284449	160	6825.3
Sput_26+Ad5	CXCR3	0.208145	80	4703.5
AZD+Ad5	CXCR3	0.269009	80	2886.3
Sput_26+Ad5	CXCR3	0.19842	10	427.3
AZD+Ad5	CXCR3	0.365965	80	3915.5
Sput_26+Ad5	CXCR3	0.169966	20	678.1
Sput_26+Ad5	CXCR3	0.246719	10	888.4
AZD+Ad5	CXCR3	0.245636	160	5097
Sput_26+Ad5	CXCR3	0.339374	40	965.6
Sput_26+Ad5	CXCR3	0.147993	80	2546.5
Sput_26+Ad5	CXCR3	0.486222	20	1143.5
BBIBP+BBIBP	CXCR3	0.401459	20	238
mRNA1273+mRNA1273	CXCR3	0.425079	640	20504.2
mRNA1273+mRNA1273	CXCR3	0.391716	40	6457.4
mRNA1273+mRNA1273	CXCR3	0.331694	160	9259.2
AZD+Sput_26	CXCR3	0.803661	80	2851.8
Sput_26+AZD	CXCR3	0.384893	20	948.3
Sput_26+BBIBP	CXCR3	0.304692	1	321.7
Sput_26+AZD	CXCR3	0.29319	80	2673.7
Sput_26+BBIBP	CXCR3	0.379309	10	375.8
Sput_26+BBIBP	CXCR3	0.308008	10	404.3
Sput_26+mRNA1273	CXCR3	0.30524	320	28858.6
AZD+mRNA1273	CXCR3	0.193296	80	7952.1
AZD+mRNA1273	CXCR3	0.241812	160	17367.7
AZD+mRNA1273	CXCR3	0.342909	160	10233
AZD+Sput_26	CXCR3	0.4046	160	8480.1
AZD+Sput_26	CXCR3	0.360224	40	1817.6
Sput_26+mRNA1273	CXCR3	0.256745	320	13508.7
AZD+mRNA1273	CXCR3	0.198649	320	30954.8
Sput_26+Sput_5	CXCR3	0.193864	640	20242.2
Sput_26+Sput_5	CXCR3	0.397066	80	4634.3
Sput_26+Sput_5	CXCR3	0.222548	40	2274
AZD+AZD	CXCR3	0.214042	1	408.2
Sput_26+AZD	CXCR3	0.351429	10	557.4
AZD+mRNA1273	CXCR3	0.428792	80	6118.7
BBIBP+Sput_26	CXCR3	0.410508	1	1948.2
Sput_26+BBIBP	CXCR3	0.28217	10	926.3
BBIBP+AZD	CXCR3	0.262971	40	1354.1
BBIBP+AZD	CXCR3	0.215753	20	2336.1
BBIBP+AZD	CXCR3	0.244236	80	3400.4
BBIBP+AZD	CXCR3	0.244216	40	2323.6
BBIBP+mRNA1273	CXCR3	0.239375	640	40000
BBIBP+mRNA1273	CXCR3	0.21465	160	9852.9
Sput_26+Sput_26	CXCR3	0.191159	160	4690.9
Sput_26+Sput_26	CXCR3	0.192082	160	2015
Sput_26+Sput_26	CXCR3	0.274869	80	2446.3
Sput_26+Sput_26	CXCR3	0.2296	20	677.9
AZD+AZD	CXCR3	0.278487	20	623.3
BBIBP+BBIBP	CXCR3	0.152618	20	547.2
BBIBP+mRNA1273	CXCR3	0.314095	160	10443.7
AZD+Ad5	CXCR3	0.259007	80	6765.6
Sput_26+Ad5	CXCR3	0.333842	320	3424.2
Sput_26+Ad5	CXCR3	0.480229	40	2189.9
AZD+Ad5	CXCR3	0.0889262	80	2235.8
Sput_26+Ad5	CXCR3	0.165995	80	3390.4
BBIBP+Sput_26	CXCR3	0.17682	80	6087.9
BBIBP+BBIBP	CXCR3	0.129903	20	1061.9
BBIBP+BBIBP	CXCR3	0.379883	20	603.1
BBIBP+BBIBP	CXCR3	0.234445	10	800.5
Sput_26+AZD	CXCR3	0.237799	40	1403
Sput_26+AZD	CXCR3	0.199474	40	2466.7
Sput_26+BBIBP	CXCR3	0.155039	10	395.7
AZD+BBIBP	CXCR3	0.19163	20	728
Sput_26+BBIBP	CXCR3	0.467591	20	546.1
AZD+Sput_26	CXCR3	0.432083	10	795
Sput_26+mRNA1273	CXCR3	0.342814	320	14935.6
AZD+mRNA1273	CXCR3	0.348637	320	36605.3
Sput_26+mRNA1273	CXCR3	0.201706	160	9564.6
AZD+BBIBP	CXCR3	0.186042	80	5485.9
AZD+Sput_26	CXCR3	0.425243	80	8253.9
AZD+mRNA1273	CXCR3	0.327791	640	40000
Sput_26+Sput_5	CXCR3	0.189321	40	1729.3
AZD+AZD	CXCR3	0.236827	20	930.1
AZD+AZD	CXCR3	0.279644	20	4181.2
BBIBP+Sput_26	CXCR3	0.22372	640	11368.8
BBIBP+AZD	CXCR3	0.274681	80	7467.4
Sput_26+AZD	CXCR3	0.258074	80	4251.9
Sput_26+Sput_5	CXCR3	0.376161	10	2119.1
BBIBP+BBIBP	CXCR3	0.299748	20	676.1
BBIBP+Sput_26	CXCR3	0.472295	320	10074.1
AZD+Ad5	CXCR3	0.247792	40	1818.5
Sput_26+Ad5	CXCR3	0.222631	40	2142.2
AZD+Ad5	CXCR3	0.456112	40	4155.9
mRNA1273+mRNA1273	CXCR3	0.180616	320	NA
BBIBP+BBIBP	CXCR3	0.41028	10	481.5
AZD+BBIBP	CXCR3	0.482533	1	373.3
Sput_26+AZD	CXCR3	0.217982	20	855.1
AZD+BBIBP	CXCR3	0.185433	10	287.8
AZD+mRNA1273	CXCR3	0.402401	320	25884.6
Sput_26+mRNA1273	CXCR3	0.549201	80	5665.5
Sput_26+mRNA1273	CXCR3	0.330259	320	35394.9
Sput_26+mRNA1273	CXCR3	0.440994	160	9346
Sput_26+mRNA1273	CXCR3	0.267875	160	12520.9
AZD+Sput_26	CXCR3	0.26043	80	6939.3
AZD+mRNA1273	CXCR3	0.23672	80	14717.4
AZD+Sput_26	CXCR3	0.630634	40	4323.2
AZD+Sput_26	CXCR3	0.274378	20	565.4
AZD+Sput_26	CXCR3	0.287658	80	3615.4
AZD+Sput_26	CXCR3	0.172059	10	493.1
Sput_26+Sput_5	CXCR3	0.21614	10	2550
Sput_26+Sput_5	CXCR3	0.258203	80	3711.3
Sput_26+Sput_5	CXCR3	0.298368	10	755.6
Sput_26+Sput_5	CXCR3	0.321384	40	1117
Sput_26+Sput_5	CXCR3	0.281485	80	1748.7
AZD+Sput_26	CXCR3	0.318523	40	1967.6
AZD+AZD	CXCR3	0.259517	20	493.8
AZD+AZD	CXCR3	0.390752	20	1075.1
AZD+AZD	CXCR3	0.434217	10	1239
Sput_26+mRNA1273	CXCR3	0.234159	160	13988.5
Sput_26+Sput_5	CXCR3	0.205535	10	680
Sput_26+Sput_5	CXCR3	0.260042	80	4930.5
BBIBP+Sput_26	CXCR3	0.275754	10	4689.4
BBIBP+Sput_26	CXCR3	0.481882	320	28388.8
AZD+AZD	CXCR3	0.221898	80	5641.4
Sput_26+AZD	CXCR3	0.205358	10	697.7
Sput_26+mRNA1273	CXCR3	0.276749	320	20648.9
BBIBP+Sput_26	CXCR3	0.190214	1	1917.3
Sput_26+BBIBP	CXCR3	0.357709	1	463.2
Sput_26+Sput_5	CXCR3	0.129234	160	5793.3
BBIBP+AZD	CXCR3	0.1934	20	3222.2
BBIBP+AZD	CXCR3	0.345446	80	3837
BBIBP+AZD	CXCR3	0.326884	320	10097.3
BBIBP+mRNA1273	CXCR3	0.283917	640	40000
BBIBP+mRNA1273	CXCR3	0.226286	160	6089.4
BBIBP+mRNA1273	CXCR3	0.208196	40	7410.6
BBIBP+AZD	CXCR3	0.375113	20	1357.3
BBIBP+mRNA1273	CXCR3	0.366809	320	18751.7
BBIBP+mRNA1273	CXCR3	0.200899	640	40000
BBIBP+mRNA1273	CXCR3	0.314873	320	21544.4
Sput_26+BBIBP	CXCR3	0.273059	1	208.3
AZD+AZD	CXCR3	0.208204	20	598.3
AZD+BBIBP	CXCR3	0.174376	40	1069.7
Sput_26+AZD	CXCR3	0.498752	160	3025.9
BBIBP+BBIBP	CXCR3	0.321601	10	1009
Sput_26+Sput_26	CXCR3	0.442857	40	2722.9
BBIBP+AZD	CXCR3	0.543609	80	6421.8
BBIBP+Sput_26	CXCR3	0.563802	20	1700.2
Sput_26+Sput_26	CXCR3	0.203372	80	2058.9
Sput_26+Sput_26	CXCR3	0.242795	80	3003.5
Sput_26+Sput_26	CXCR3	0.136056	20	1477
Sput_26+Sput_26	CXCR3	0.208673	10	659.7
Sput_26+Sput_26	CXCR3	0.324352	40	1849.1
BBIBP+BBIBP	CXCR3	0.250533	20	1824.9
BBIBP+mRNA1273	CXCR3	0.371564	320	11225.5
AZD+AZD	CXCR3	0.186857	40	2422.3
AZD+BBIBP	CXCR3	0.249878	10	367
BBIBP+AZD	CXCR3	0.37085	80	1876.9
BBIBP+BBIBP	CXCR3	0.296088	20	604.4
AZD+mRNA1273	CXCR3	0.394718	320	20731.5
AZD+Ad5	CXCR3	0.307691	80	2424.5
Sput_26+Ad5	CXCR3	0.448246	160	5193.6
Sput_26+Ad5	CXCR3	0.180199	40	3236
AZD+Ad5	CXCR3	0.308427	20	5559
AZD+Ad5	CXCR3	0.251395	80	8722.8
AZD+Ad5	CXCR3	0.361509	80	6797.5
Sput_26+Ad5	CXCR3	0.302882	160	3445.4
Sput_26+Ad5	CXCR3	0.258034	160	4209.8
AZD+Ad5	CXCR3	0.277593	40	1445.4
AZD+Ad5	CXCR3	0.451771	80	2233.3
mRNA1273+mRNA1273	CXCR3	0.267651	640	30464.7
mRNA1273+mRNA1273	CXCR3	0.259768	640	20919.1
mRNA1273+mRNA1273	CXCR3	0.264762	320	16311.8
BBIBP+BBIBP	CXCR3	0.315041	20	318.4
BBIBP+BBIBP	CXCR3	0.610991	40	5037.9
mRNA1273+mRNA1273	CXCR3	0.234247	160	16723.9
BBIBP+Sput_26	CXCR3	0.385472	160	5001.6
Sput_26+BBIBP	CXCR3	0.170722	20	1368.1
Sput_26+BBIBP	CXCR3	0.222006	1	423.9
Sput_26+AZD	CXCR3	0.127848	1	111.4
AZD+BBIBP	CXCR3	0.193283	1	254.4
Sput_26+AZD	CXCR3	0.31187	40	1720.7
Sput_26+BBIBP	CXCR3	0.315792	1	465.1
AZD+BBIBP	CXCR3	0.340283	1	206.1
Sput_26+AZD	CXCR3	0.288101	80	2671.6
AZD+BBIBP	CXCR3	0.190532	20	612.3
Sput_26+AZD	CXCR3	0.325549	80	2868.6
Sput_26+BBIBP	CXCR3	0.226161	10	572.5
Sput_26+mRNA1273	CXCR3	0.217297	320	11413.2
Sput_26+mRNA1273	CXCR3	0.29464	160	6272.7
Sput_26+mRNA1273	CXCR3	0.372685	320	19645.8
AZD+mRNA1273	CXCR3	0.325466	160	17243.7
AZD+mRNA1273	CXCR3	0.38369	160	12855.9
AZD+mRNA1273	CXCR3	0.343978	80	12900.9
AZD+mRNA1273	CXCR3	0.27172	40	3701.3
AZD+Sput_26	CXCR3	0.316553	20	1252.5
AZD+mRNA1273	CXCR3	0.220715	320	13950.8
Sput_26+Sput_5	CXCR3	0.23476	20	688.2
Sput_26+Sput_5	CXCR3	0.250154	40	1975.2
AZD+AZD	CXCR3	0.198685	10	898.9
Sput_26+mRNA1273	CXCR3	0.343035	320	18373.4
AZD+AZD	CXCR3	0.109966	80	2127.8
Sput_26+mRNA1273	CXCR3	0.508337	80	10451
BBIBP+Sput_26	CXCR3	0.503511	80	27466.8
AZD+Sput_26	CXCR3	0.226745	40	2588.1
Sput_26+AZD	CXCR3	0.450703	10	575.4
Sput_26+BBIBP	CXCR3	0.288899	10	500.6
AZD+AZD	CXCR3	0.500383	10	1223.4
BBIBP+AZD	CXCR3	0.325484	80	10184.6
BBIBP+AZD	CXCR3	0.282901	20	3826.2
BBIBP+mRNA1273	CXCR3	0.295183	640	40000
BBIBP+Sput_26	CXCR3	0.503813	20	1812.3
AZD+BBIBP	CXCR3	0.348666	10	503.7
BBIBP+Sput_26	CXCR3	0.309086	40	2857.8
BBIBP+mRNA1273	CXCR3	0.427823	640	40000
Sput_26+Sput_26	CXCR3	0.245557	1	98.5
Sput_26+Sput_26	CXCR3	0.312092	40	1048.3
Sput_26+Sput_26	CXCR3	0.448927	160	6174.8
Sput_26+Sput_26	CXCR3	0.37859	80	3287.6
Sput_26+Sput_26	CXCR3	0.537446	20	1905.9
Sput_26+Sput_26	CXCR3	0.304071	40	1256.9
BBIBP+BBIBP	CXCR3	0.236471	40	3695.6
BBIBP+Sput_26	CXCR3	0.287264	320	2600.3
BBIBP+BBIBP	CXCR3	0.276855	20	963.7
BBIBP+AZD	CXCR3	0.17278	40	3966
BBIBP+BBIBP	CXCR3	0.288582	20	521
BBIBP+mRNA1273	CXCR3	0.688634	80	6479.4
AZD+BBIBP	CXCR3	0.151029	1	114.9
Sput_26+Sput_26	CXCR3	0.210466	10	171.1
AZD+Sput_26	CXCR3	0.506728	40	3812.5
AZD+BBIBP	CXCR3	0.51439	1	420.8
Sput_26+Sput_5	CXCR3	0.516173	40	3077.2
Sput_26+mRNA1273	CXCR3	0.335018	160	10466.4
Sput_26+Sput_5	CXCR3	0.493041	40	2513.1
Sput_26+Sput_5	CXCR3	0.279617	40	3579
BBIBP+BBIBP	CXCR3	0.397756	1	718.6
BBIBP+mRNA1273	CXCR3	0.294978	160	8626.3
Sput_26+mRNA1273	CXCR3	0.251322	20	3188.1
Sput_26+Sput_5	CXCR3	0.332246	10	464.9
AZD+AZD	CXCR3	0.38622	40	3866.6
AZD+AZD	CXCR3	0.331169	20	1773.6
BBIBP+AZD	CXCR3	0.298226	20	2393.2
Sput_26+Sput_5	CXCR3	0.239647	80	5914.7
Sput_26+Sput_5	CXCR3	0.355515	20	3410.7
BBIBP+Sput_26	CXCR3	0.28468	160	3434.5
BBIBP+BBIBP	CXCR3	0.0480309	1	108.4
BBIBP+mRNA1273	CXCR3	0.306038	40	2231.6
BBIBP+Sput_26	CXCR3	0.395681	160	6696.1
BBIBP+Sput_26	CXCR3	0.451008	160	26145
AZD+Sput_26	CXCR3	0.393286	20	573.2
AZD+Ad5	CXCR3	0.412845	80	4498.2
AZD+Ad5	CXCR3	0.354204	80	3929.1
AZD+Ad5	CXCR3	0.163058	20	1871.9
Sput_26+Ad5	CXCR3	0.330695	20	1185.4
Sput_26+Ad5	CXCR3	0.284469	10	485.5
AZD+Ad5	CXCR3	0.292621	80	8936.7
Sput_26+Ad5	CXCR3	0.158466	40	3228.2
AZD+Ad5	CXCR3	0.302875	40	1819.8
AZD+Ad5	CXCR3	0.270706	80	4183.3
BBIBP+Sput_26	CXCR3	0.223156	10	1467.3
Sput_26+Ad5	CXCR3	0.339848	40	1146.5
mRNA1273+mRNA1273	CXCR3	0.158186	160	34205.3
mRNA1273+mRNA1273	CXCR3	0.28554	80	3442
mRNA1273+mRNA1273	CXCR3	0.292357	320	40000
Sput_26+AZD	CXCR3	0.226572	20	697.7
Sput_26+AZD	CXCR3	0.320321	80	3191
AZD+BBIBP	CXCR3	0.177358	1	293.8
Sput_26+AZD	CXCR3	0.196781	20	1403
AZD+BBIBP	CXCR3	0.325143	20	959.5
Sput_26+BBIBP	CXCR3	0.285966	20	503.3
Sput_26+BBIBP	CXCR3	0.289961	160	3827.8
AZD+BBIBP	CXCR3	0.21747	1	1373.7
Sput_26+BBIBP	CCR6	0.556334	10	568
AZD+BBIBP	CCR6	0.287676	1	178
Sput_26+AZD	CCR6	0.416854	80	1867.9
Sput_26+AZD	CCR6	0.433678	10	755.6
Sput_26+AZD	CCR6	0.416827	10	406.3
Sput_26+AZD	CCR6	0.459954	10	618.2
Sput_26+BBIBP	CCR6	0.418965	10	407.5
Sput_26+BBIBP	CCR6	0.765951	1	218.9
Sput_26+BBIBP	CCR6	0.316603	1	72.9
AZD+Sput_26	CCR6	0.470417	20	787.1
Sput_26+mRNA1273	CCR6	0.474382	320	12750.9
Sput_26+mRNA1273	CCR6	0.333808	640	17212
AZD+mRNA1273	CCR6	0.437816	80	5216.8
AZD+Sput_26	CCR6	0.535213	80	4384.9
AZD+mRNA1273	CCR6	0.486557	40	3930.5
AZD+Sput_26	CCR6	0.440883	40	2428.6
AZD+mRNA1273	CCR6	0.319343	10	751.8
AZD+Sput_26	CCR6	0.229659	1	660.8
AZD+BBIBP	CCR6	0.376886	10	383.5
AZD+Sput_26	CCR6	0.479304	40	3119
Sput_26+Sput_5	CCR6	0.467635	10	1929.2
Sput_26+Sput_5	CCR6	0.461662	40	1290.3
Sput_26+Sput_5	CCR6	0.355444	160	3356.9
Sput_26+Sput_5	CCR6	0.353909	40	1559
Sput_26+Sput_5	CCR6	0.474223	10	358.9
Sput_26+Sput_5	CCR6	0.321474	40	1044.3
Sput_26+AZD	CCR6	0.524247	40	2840.4
AZD+BBIBP	CCR6	0.544493	20	1007.3
AZD+mRNA1273	CCR6	0.371804	320	17682
Sput_26+mRNA1273	CCR6	0.402009	10	2388.9
BBIBP+Sput_26	CCR6	0.260968	20	2789.9
AZD+AZD	CCR6	0.369727	20	876.5
AZD+AZD	CCR6	0.395161	20	1466
BBIBP+Sput_26	CCR6	0.433405	40	5806.7
Sput_26+BBIBP	CCR6	0.0924268	160	8856.9
AZD+BBIBP	CCR6	0.210479	1	493.7
BBIBP+AZD	CCR6	0.469456	40	3864.5
BBIBP+AZD	CCR6	0.55268	40	4235.8
BBIBP+mRNA1273	CCR6	0.574432	160	11922.5
BBIBP+mRNA1273	CCR6	0.431891	640	40000
BBIBP+Sput_26	CCR6	0.467036	20	4399.2
BBIBP+mRNA1273	CCR6	0.494746	160	7865.4
BBIBP+mRNA1273	CCR6	0.353491	160	17863.4
AZD+Sput_26	CCR6	0.193847	40	3646.2
AZD+Sput_26	CCR6	0.220712	20	1596.6
BBIBP+BBIBP	CCR6	0.637741	10	542
AZD+AZD	CCR6	0.421372	1	364.7
BBIBP+Sput_26	CCR6	0.342455	80	4256.4
BBIBP+mRNA1273	CCR6	0.664698	80	7059.8
AZD+mRNA1273	CCR6	0.473447	160	11243.6
AZD+mRNA1273	CCR6	0.455509	640	34702.4
BBIBP+BBIBP	CCR6	0.473858	10	685.6
Sput_26+Sput_26	CCR6	0.434697	80	2910.6
Sput_26+Sput_26	CCR6	0.488759	40	3671.2
BBIBP+BBIBP	CCR6	0.431914	1	95.4
Sput_26+Sput_26	CCR6	0.40061	40	1658.3
AZD+mRNA1273	CCR6	0.380958	80	4430.9
BBIBP+Sput_26	CCR6	0.601121	40	2212.8
Sput_26+Sput_26	CCR6	0.360855	20	673.1
BBIBP+AZD	CCR6	0.261613	320	9684
BBIBP+AZD	CCR6	0.40649	20	2103.3
BBIBP+Sput_26	CCR6	0.445252	80	3685.9
BBIBP+AZD	CCR6	0.344806	40	3183.8
BBIBP+AZD	CCR6	0.280162	160	17697.3
BBIBP+BBIBP	CCR6	0.438462	1	208.1
BBIBP+BBIBP	CCR6	0.574518	20	1028.4
AZD+mRNA1273	CCR6	0.561585	640	14727.8
AZD+mRNA1273	CCR6	0.33719	20	5661.8
Sput_26+Sput_26	CCR6	0.317523	20	625.6
Sput_26+BBIBP	CCR6	0.342321	1	85.9
Sput_26+mRNA1273	CCR6	0.34212	160	8581.6
AZD+mRNA1273	CCR6	0.422225	80	8018.3
Sput_26+mRNA1273	CCR6	0.443799	640	17684
BBIBP+BBIBP	CCR6	0.521736	10	476.1
Sput_26+Sput_5	CCR6	0.501572	20	1929.4
Sput_26+Sput_26	CCR6	0.354046	1	549.1
AZD+AZD	CCR6	0.368592	320	16881.8
Sput_26+Ad5	CCR6	0.569867	40	3193.9
Sput_26+Ad5	CCR6	0.445489	160	6825.3
Sput_26+Ad5	CCR6	0.400967	80	4703.5
AZD+Ad5	CCR6	0.387306	80	2886.3
Sput_26+Ad5	CCR6	0.360463	10	427.3
AZD+Ad5	CCR6	0.518452	80	3915.5
Sput_26+Ad5	CCR6	0.42097	20	678.1
Sput_26+Ad5	CCR6	0.369528	10	888.4
AZD+Ad5	CCR6	0.575416	160	5097
Sput_26+Ad5	CCR6	0.553088	40	965.6
Sput_26+Ad5	CCR6	0.453108	80	2546.5
Sput_26+Ad5	CCR6	0.52168	20	1143.5
BBIBP+BBIBP	CCR6	0.317009	20	238
mRNA1273+mRNA1273	CCR6	0.312675	640	20504.2
mRNA1273+mRNA1273	CCR6	0.300682	40	6457.4
mRNA1273+mRNA1273	CCR6	0.456693	160	9259.2
AZD+Sput_26	CCR6	0.629221	80	2851.8
Sput_26+AZD	CCR6	0.330007	20	948.3
Sput_26+BBIBP	CCR6	0.757632	1	321.7
Sput_26+AZD	CCR6	0.572573	80	2673.7
Sput_26+BBIBP	CCR6	0.660209	10	375.8
Sput_26+BBIBP	CCR6	0.501262	10	404.3
Sput_26+mRNA1273	CCR6	0.543957	320	28858.6
AZD+mRNA1273	CCR6	0.370299	80	7952.1
AZD+mRNA1273	CCR6	0.305121	160	17367.7
AZD+mRNA1273	CCR6	0.529174	160	10233
AZD+Sput_26	CCR6	0.460832	160	8480.1
AZD+Sput_26	CCR6	0.434315	40	1817.6
Sput_26+mRNA1273	CCR6	0.354797	320	13508.7
AZD+mRNA1273	CCR6	0.372491	320	30954.8
Sput_26+Sput_5	CCR6	0.372468	640	20242.2
Sput_26+Sput_5	CCR6	0.376963	80	4634.3
Sput_26+Sput_5	CCR6	0.282201	40	2274
AZD+AZD	CCR6	0.404008	1	408.2
Sput_26+AZD	CCR6	0.557245	10	557.4
AZD+mRNA1273	CCR6	0.401611	80	6118.7
BBIBP+Sput_26	CCR6	0.355396	1	1948.2
Sput_26+BBIBP	CCR6	0.58159	10	926.3
BBIBP+AZD	CCR6	0.336287	40	1354.1
BBIBP+AZD	CCR6	0.420998	20	2336.1
BBIBP+AZD	CCR6	0.338311	80	3400.4
BBIBP+AZD	CCR6	0.632079	40	2323.6
BBIBP+mRNA1273	CCR6	0.444263	640	40000
BBIBP+mRNA1273	CCR6	0.312783	160	9852.9
Sput_26+Sput_26	CCR6	0.269784	160	4690.9
Sput_26+Sput_26	CCR6	0.326623	160	2015
Sput_26+Sput_26	CCR6	0.373569	80	2446.3
Sput_26+Sput_26	CCR6	0.541435	20	677.9
AZD+AZD	CCR6	0.129586	20	623.3
BBIBP+BBIBP	CCR6	0.315224	20	547.2
BBIBP+mRNA1273	CCR6	0.396236	160	10443.7
AZD+Ad5	CCR6	0.283117	80	6765.6
Sput_26+Ad5	CCR6	0.442673	320	3424.2
Sput_26+Ad5	CCR6	0.477023	40	2189.9
AZD+Ad5	CCR6	0.294696	80	2235.8
Sput_26+Ad5	CCR6	0.25854	80	3390.4
BBIBP+Sput_26	CCR6	0.0770366	80	6087.9
BBIBP+BBIBP	CCR6	0.158865	20	1061.9
BBIBP+BBIBP	CCR6	0.351298	20	603.1
BBIBP+BBIBP	CCR6	0.148335	10	800.5
Sput_26+AZD	CCR6	0.27917	40	1403
Sput_26+AZD	CCR6	0.311568	40	2466.7
Sput_26+BBIBP	CCR6	0.350759	10	395.7
AZD+BBIBP	CCR6	0.490329	20	728
Sput_26+BBIBP	CCR6	0.510882	20	546.1
AZD+Sput_26	CCR6	0.431156	10	795
Sput_26+mRNA1273	CCR6	0.660162	320	14935.6
AZD+mRNA1273	CCR6	0.470902	320	36605.3
Sput_26+mRNA1273	CCR6	0.524469	160	9564.6
AZD+BBIBP	CCR6	0.508478	80	5485.9
AZD+Sput_26	CCR6	0.367698	80	8253.9
AZD+mRNA1273	CCR6	0.535101	640	40000
Sput_26+Sput_5	CCR6	0.467861	40	1729.3
AZD+AZD	CCR6	0.512533	20	930.1
AZD+AZD	CCR6	0.529164	20	4181.2
BBIBP+Sput_26	CCR6	0.377258	640	11368.8
BBIBP+AZD	CCR6	0.5673	80	7467.4
Sput_26+AZD	CCR6	0.390695	80	4251.9
Sput_26+Sput_5	CCR6	0.350503	10	2119.1
BBIBP+BBIBP	CCR6	0.4301	20	676.1
BBIBP+Sput_26	CCR6	0.535556	320	10074.1
AZD+Ad5	CCR6	0.408495	40	1818.5
Sput_26+Ad5	CCR6	0.5737	40	2142.2
AZD+Ad5	CCR6	0.393292	40	4155.9
mRNA1273+mRNA1273	CCR6	0.382077	320	NA
BBIBP+BBIBP	CCR6	0.350758	10	481.5
AZD+BBIBP	CCR6	0.641698	1	373.3
Sput_26+AZD	CCR6	0.514146	20	855.1
AZD+BBIBP	CCR6	0.523034	10	287.8
AZD+mRNA1273	CCR6	0.325126	320	25884.6
Sput_26+mRNA1273	CCR6	0.380747	80	5665.5
Sput_26+mRNA1273	CCR6	0.420914	320	35394.9
Sput_26+mRNA1273	CCR6	0.515348	160	9346
Sput_26+mRNA1273	CCR6	0.395621	160	12520.9
AZD+Sput_26	CCR6	0.460584	80	6939.3
AZD+mRNA1273	CCR6	0.497581	80	14717.4
AZD+Sput_26	CCR6	0.569917	40	4323.2
AZD+Sput_26	CCR6	0.511952	20	565.4
AZD+Sput_26	CCR6	0.456858	80	3615.4
AZD+Sput_26	CCR6	0.455789	10	493.1
Sput_26+Sput_5	CCR6	0.200455	10	2550
Sput_26+Sput_5	CCR6	0.324724	80	3711.3
Sput_26+Sput_5	CCR6	0.344543	10	755.6
Sput_26+Sput_5	CCR6	0.211355	40	1117
Sput_26+Sput_5	CCR6	0.321475	80	1748.7
AZD+Sput_26	CCR6	0.385409	40	1967.6
AZD+AZD	CCR6	0.348694	20	493.8
AZD+AZD	CCR6	0.301235	20	1075.1
AZD+AZD	CCR6	0.278587	10	1239
Sput_26+mRNA1273	CCR6	0.331056	160	13988.5
Sput_26+Sput_5	CCR6	0.208798	10	680
Sput_26+Sput_5	CCR6	0.488088	80	4930.5
BBIBP+Sput_26	CCR6	0.456794	10	4689.4
BBIBP+Sput_26	CCR6	0.497014	320	28388.8
AZD+AZD	CCR6	0.510124	80	5641.4
Sput_26+AZD	CCR6	0.240266	10	697.7
Sput_26+mRNA1273	CCR6	0.400129	320	20648.9
BBIBP+Sput_26	CCR6	0.370111	1	1917.3
Sput_26+BBIBP	CCR6	0.662828	1	463.2
Sput_26+Sput_5	CCR6	0.155711	160	5793.3
BBIBP+AZD	CCR6	0.27546	20	3222.2
BBIBP+AZD	CCR6	0.422046	80	3837
BBIBP+AZD	CCR6	0.629422	320	10097.3
BBIBP+mRNA1273	CCR6	0.426125	640	40000
BBIBP+mRNA1273	CCR6	0.410559	160	6089.4
BBIBP+mRNA1273	CCR6	0.386697	40	7410.6
BBIBP+AZD	CCR6	0.388595	20	1357.3
BBIBP+mRNA1273	CCR6	0.412671	320	18751.7
BBIBP+mRNA1273	CCR6	0.337393	640	40000
BBIBP+mRNA1273	CCR6	0.427518	320	21544.4
Sput_26+BBIBP	CCR6	0.320755	1	208.3
AZD+AZD	CCR6	0.39438	20	598.3
AZD+BBIBP	CCR6	0.348418	40	1069.7
Sput_26+AZD	CCR6	0.35212	160	3025.9
BBIBP+BBIBP	CCR6	0.410772	10	1009
Sput_26+Sput_26	CCR6	0.294383	40	2722.9
BBIBP+AZD	CCR6	0.41087	80	6421.8
BBIBP+Sput_26	CCR6	0.36987	20	1700.2
Sput_26+Sput_26	CCR6	0.417796	80	2058.9
Sput_26+Sput_26	CCR6	0.424712	80	3003.5
Sput_26+Sput_26	CCR6	0.403158	20	1477
Sput_26+Sput_26	CCR6	0.257172	10	659.7
Sput_26+Sput_26	CCR6	0.246133	40	1849.1
BBIBP+BBIBP	CCR6	0.484083	20	1824.9
BBIBP+mRNA1273	CCR6	0.190983	320	11225.5
AZD+AZD	CCR6	0.216491	40	2422.3
AZD+BBIBP	CCR6	0.201511	10	367
BBIBP+AZD	CCR6	0.362605	80	1876.9
BBIBP+BBIBP	CCR6	0.5635	20	604.4
AZD+mRNA1273	CCR6	0.408408	320	20731.5
AZD+Ad5	CCR6	0.278495	80	2424.5
Sput_26+Ad5	CCR6	0.563009	160	5193.6
Sput_26+Ad5	CCR6	0.287826	40	3236
AZD+Ad5	CCR6	0.463358	20	5559
AZD+Ad5	CCR6	0.427851	80	8722.8
AZD+Ad5	CCR6	0.35529	80	6797.5
Sput_26+Ad5	CCR6	0.581114	160	3445.4
Sput_26+Ad5	CCR6	0.475484	160	4209.8
AZD+Ad5	CCR6	0.34387	40	1445.4
AZD+Ad5	CCR6	0.341315	80	2233.3
mRNA1273+mRNA1273	CCR6	0.341097	640	30464.7
mRNA1273+mRNA1273	CCR6	0.428867	640	20919.1
mRNA1273+mRNA1273	CCR6	0.332925	320	16311.8
BBIBP+BBIBP	CCR6	0.308925	20	318.4
BBIBP+BBIBP	CCR6	0.477742	40	5037.9
mRNA1273+mRNA1273	CCR6	0.214204	160	16723.9
BBIBP+Sput_26	CCR6	0.213895	160	5001.6
Sput_26+BBIBP	CCR6	0.356833	20	1368.1
Sput_26+BBIBP	CCR6	0.485328	1	423.9
Sput_26+AZD	CCR6	0.24481	1	111.4
AZD+BBIBP	CCR6	0.280488	1	254.4
Sput_26+AZD	CCR6	0.322487	40	1720.7
Sput_26+BBIBP	CCR6	0.367127	1	465.1
AZD+BBIBP	CCR6	0.693494	1	206.1
Sput_26+AZD	CCR6	0.541668	80	2671.6
AZD+BBIBP	CCR6	0.259507	20	612.3
Sput_26+AZD	CCR6	0.50996	80	2868.6
Sput_26+BBIBP	CCR6	0.283262	10	572.5
Sput_26+mRNA1273	CCR6	0.308075	320	11413.2
Sput_26+mRNA1273	CCR6	0.383128	160	6272.7
Sput_26+mRNA1273	CCR6	0.373113	320	19645.8
AZD+mRNA1273	CCR6	0.51455	160	17243.7
AZD+mRNA1273	CCR6	0.371292	160	12855.9
AZD+mRNA1273	CCR6	0.45538	80	12900.9
AZD+mRNA1273	CCR6	0.516065	40	3701.3
AZD+Sput_26	CCR6	0.522157	20	1252.5
AZD+mRNA1273	CCR6	0.449473	320	13950.8
Sput_26+Sput_5	CCR6	0.581587	20	688.2
Sput_26+Sput_5	CCR6	0.361937	40	1975.2
AZD+AZD	CCR6	0.459179	10	898.9
Sput_26+mRNA1273	CCR6	0.354775	320	18373.4
AZD+AZD	CCR6	0.214988	80	2127.8
Sput_26+mRNA1273	CCR6	0.614362	80	10451
BBIBP+Sput_26	CCR6	0.121749	80	27466.8
AZD+Sput_26	CCR6	0.533651	40	2588.1
Sput_26+AZD	CCR6	0.582279	10	575.4
Sput_26+BBIBP	CCR6	0.468146	10	500.6
AZD+AZD	CCR6	0.508053	10	1223.4
BBIBP+AZD	CCR6	0.466827	80	10184.6
BBIBP+AZD	CCR6	0.47631	20	3826.2
BBIBP+mRNA1273	CCR6	0.39535	640	40000
BBIBP+Sput_26	CCR6	0.319413	20	1812.3
AZD+BBIBP	CCR6	0.526404	10	503.7
BBIBP+Sput_26	CCR6	0.274565	40	2857.8
BBIBP+mRNA1273	CCR6	0.34101	640	40000
Sput_26+Sput_26	CCR6	0.319585	1	98.5
Sput_26+Sput_26	CCR6	0.445939	40	1048.3
Sput_26+Sput_26	CCR6	0.298926	160	6174.8
Sput_26+Sput_26	CCR6	0.387238	80	3287.6
Sput_26+Sput_26	CCR6	0.444334	20	1905.9
Sput_26+Sput_26	CCR6	0.282952	40	1256.9
BBIBP+BBIBP	CCR6	0.561661	40	3695.6
BBIBP+Sput_26	CCR6	0.477453	320	2600.3
BBIBP+BBIBP	CCR6	0.385306	20	963.7
BBIBP+AZD	CCR6	0.202779	40	3966
BBIBP+BBIBP	CCR6	0.293659	20	521
[truncated: 2,080 more rows]

## Sheet: Fig. 4d
NAb status
Statistics - two-sided Wilcoxon test adjusted for multiple comparisons with the Benjamini Hochberg method, comparison between neg. and pos. samples
variable	group1	group2	p.adj
Anti-spike RBD IgG	neg	pos	2.4e-14
S-binding mBC CD21	neg	pos	1.2e-05
S-binding mBC CD38	neg	pos	1.7e-05
S-binding mBC CXCR5	neg	pos	0.00035
negative samples n = 32
positive samples n = 315
Data
Combination	NT_level	variable	value
Sput_26+BBIBP	pos	Anti-S RBD IgG	568
AZD+BBIBP	neg	Anti-S RBD IgG	178
Sput_26+AZD	pos	Anti-S RBD IgG	1867.9
Sput_26+AZD	pos	Anti-S RBD IgG	755.6
Sput_26+AZD	pos	Anti-S RBD IgG	406.3
Sput_26+AZD	pos	Anti-S RBD IgG	618.2
Sput_26+BBIBP	pos	Anti-S RBD IgG	407.5
Sput_26+BBIBP	neg	Anti-S RBD IgG	218.9
Sput_26+BBIBP	neg	Anti-S RBD IgG	72.9
AZD+Sput_26	pos	Anti-S RBD IgG	787.1
Sput_26+mRNA1273	pos	Anti-S RBD IgG	12750.9
Sput_26+mRNA1273	pos	Anti-S RBD IgG	17212
AZD+mRNA1273	pos	Anti-S RBD IgG	5216.8
AZD+Sput_26	pos	Anti-S RBD IgG	4384.9
AZD+mRNA1273	pos	Anti-S RBD IgG	3930.5
AZD+Sput_26	pos	Anti-S RBD IgG	2428.6
AZD+mRNA1273	pos	Anti-S RBD IgG	751.8
AZD+Sput_26	neg	Anti-S RBD IgG	660.8
AZD+BBIBP	pos	Anti-S RBD IgG	383.5
AZD+Sput_26	pos	Anti-S RBD IgG	3119
Sput_26+Sput_5	pos	Anti-S RBD IgG	1929.2
Sput_26+Sput_5	pos	Anti-S RBD IgG	1290.3
Sput_26+Sput_5	pos	Anti-S RBD IgG	3356.9
Sput_26+Sput_5	pos	Anti-S RBD IgG	1559
Sput_26+Sput_5	pos	Anti-S RBD IgG	358.9
Sput_26+Sput_5	pos	Anti-S RBD IgG	1044.3
AZD+AZD	pos	Anti-S RBD IgG	544
Sput_26+AZD	pos	Anti-S RBD IgG	2840.4
AZD+BBIBP	pos	Anti-S RBD IgG	1007.3
AZD+mRNA1273	pos	Anti-S RBD IgG	17682
Sput_26+mRNA1273	pos	Anti-S RBD IgG	2388.9
BBIBP+Sput_26	pos	Anti-S RBD IgG	2789.9
AZD+AZD	pos	Anti-S RBD IgG	876.5
AZD+AZD	pos	Anti-S RBD IgG	1466
BBIBP+Sput_26	pos	Anti-S RBD IgG	5806.7
Sput_26+BBIBP	pos	Anti-S RBD IgG	8856.9
AZD+BBIBP	neg	Anti-S RBD IgG	493.7
BBIBP+AZD	pos	Anti-S RBD IgG	3864.5
BBIBP+AZD	pos	Anti-S RBD IgG	4235.8
BBIBP+mRNA1273	pos	Anti-S RBD IgG	11922.5
BBIBP+mRNA1273	pos	Anti-S RBD IgG	40000
BBIBP+Sput_26	pos	Anti-S RBD IgG	4399.2
BBIBP+mRNA1273	pos	Anti-S RBD IgG	7865.4
BBIBP+mRNA1273	pos	Anti-S RBD IgG	17863.4
AZD+Sput_26	pos	Anti-S RBD IgG	3646.2
AZD+Sput_26	pos	Anti-S RBD IgG	1596.6
BBIBP+BBIBP	pos	Anti-S RBD IgG	542
AZD+AZD	neg	Anti-S RBD IgG	364.7
BBIBP+Sput_26	pos	Anti-S RBD IgG	4256.4
BBIBP+mRNA1273	pos	Anti-S RBD IgG	7059.8
AZD+mRNA1273	pos	Anti-S RBD IgG	11243.6
AZD+mRNA1273	pos	Anti-S RBD IgG	34702.4
BBIBP+BBIBP	pos	Anti-S RBD IgG	685.6
Sput_26+Sput_26	pos	Anti-S RBD IgG	2910.6
Sput_26+Sput_26	pos	Anti-S RBD IgG	3671.2
BBIBP+BBIBP	neg	Anti-S RBD IgG	95.4
Sput_26+Sput_26	pos	Anti-S RBD IgG	1658.3
AZD+mRNA1273	pos	Anti-S RBD IgG	4430.9
BBIBP+Sput_26	pos	Anti-S RBD IgG	2212.8
Sput_26+Sput_26	pos	Anti-S RBD IgG	673.1
BBIBP+AZD	pos	Anti-S RBD IgG	9684
BBIBP+AZD	pos	Anti-S RBD IgG	2103.3
BBIBP+Sput_26	pos	Anti-S RBD IgG	3685.9
BBIBP+AZD	pos	Anti-S RBD IgG	3183.8
BBIBP+AZD	pos	Anti-S RBD IgG	17697.3
BBIBP+BBIBP	neg	Anti-S RBD IgG	208.1
BBIBP+BBIBP	pos	Anti-S RBD IgG	1028.4
AZD+mRNA1273	pos	Anti-S RBD IgG	14727.8
AZD+mRNA1273	pos	Anti-S RBD IgG	5661.8
Sput_26+Sput_26	pos	Anti-S RBD IgG	625.6
Sput_26+BBIBP	neg	Anti-S RBD IgG	85.9
Sput_26+mRNA1273	pos	Anti-S RBD IgG	8581.6
AZD+mRNA1273	pos	Anti-S RBD IgG	8018.3
Sput_26+mRNA1273	pos	Anti-S RBD IgG	17684
BBIBP+BBIBP	pos	Anti-S RBD IgG	476.1
Sput_26+Sput_5	pos	Anti-S RBD IgG	1929.4
Sput_26+Sput_26	neg	Anti-S RBD IgG	549.1
AZD+AZD	pos	Anti-S RBD IgG	16881.8
Sput_26+Ad5	pos	Anti-S RBD IgG	3193.9
Sput_26+Ad5	pos	Anti-S RBD IgG	6825.3
Sput_26+Ad5	pos	Anti-S RBD IgG	4703.5
AZD+Ad5	pos	Anti-S RBD IgG	2886.3
Sput_26+Ad5	pos	Anti-S RBD IgG	427.3
AZD+Ad5	pos	Anti-S RBD IgG	3915.5
Sput_26+Ad5	pos	Anti-S RBD IgG	678.1
Sput_26+Ad5	pos	Anti-S RBD IgG	888.4
AZD+Ad5	pos	Anti-S RBD IgG	5097
Sput_26+Ad5	pos	Anti-S RBD IgG	965.6
Sput_26+Ad5	pos	Anti-S RBD IgG	2546.5
Sput_26+Ad5	pos	Anti-S RBD IgG	1143.5
BBIBP+BBIBP	pos	Anti-S RBD IgG	238
mRNA1273+mRNA1273	pos	Anti-S RBD IgG	21714.9
mRNA1273+mRNA1273	pos	Anti-S RBD IgG	20504.2
mRNA1273+mRNA1273	pos	Anti-S RBD IgG	6457.4
mRNA1273+mRNA1273	pos	Anti-S RBD IgG	9259.2
AZD+Sput_26	pos	Anti-S RBD IgG	2851.8
Sput_26+AZD	pos	Anti-S RBD IgG	948.3
Sput_26+BBIBP	neg	Anti-S RBD IgG	321.7
Sput_26+AZD	pos	Anti-S RBD IgG	2673.7
Sput_26+BBIBP	pos	Anti-S RBD IgG	375.8
Sput_26+BBIBP	pos	Anti-S RBD IgG	404.3
Sput_26+mRNA1273	pos	Anti-S RBD IgG	28858.6
AZD+mRNA1273	pos	Anti-S RBD IgG	7952.1
AZD+mRNA1273	pos	Anti-S RBD IgG	17367.7
AZD+mRNA1273	pos	Anti-S RBD IgG	10233
AZD+Sput_26	pos	Anti-S RBD IgG	8480.1
AZD+Sput_26	pos	Anti-S RBD IgG	1817.6
Sput_26+mRNA1273	pos	Anti-S RBD IgG	13508.7
AZD+mRNA1273	pos	Anti-S RBD IgG	30954.8
Sput_26+Sput_5	pos	Anti-S RBD IgG	20242.2
Sput_26+Sput_5	pos	Anti-S RBD IgG	4634.3
Sput_26+Sput_5	pos	Anti-S RBD IgG	2274
AZD+AZD	neg	Anti-S RBD IgG	408.2
Sput_26+AZD	pos	Anti-S RBD IgG	557.4
AZD+mRNA1273	pos	Anti-S RBD IgG	6118.7
BBIBP+Sput_26	neg	Anti-S RBD IgG	1948.2
Sput_26+BBIBP	pos	Anti-S RBD IgG	926.3
BBIBP+AZD	pos	Anti-S RBD IgG	1354.1
BBIBP+AZD	pos	Anti-S RBD IgG	2336.1
BBIBP+AZD	pos	Anti-S RBD IgG	3400.4
BBIBP+AZD	pos	Anti-S RBD IgG	2323.6
BBIBP+mRNA1273	pos	Anti-S RBD IgG	40000
BBIBP+mRNA1273	pos	Anti-S RBD IgG	9852.9
BBIBP+Sput_26	pos	Anti-S RBD IgG	14264.9
Sput_26+Sput_26	pos	Anti-S RBD IgG	4690.9
Sput_26+Sput_26	pos	Anti-S RBD IgG	2015
Sput_26+Sput_26	pos	Anti-S RBD IgG	2446.3
Sput_26+Sput_26	pos	Anti-S RBD IgG	677.9
AZD+AZD	pos	Anti-S RBD IgG	623.3
BBIBP+BBIBP	pos	Anti-S RBD IgG	547.2
BBIBP+mRNA1273	pos	Anti-S RBD IgG	10443.7
AZD+Ad5	pos	Anti-S RBD IgG	6765.6
Sput_26+Ad5	pos	Anti-S RBD IgG	3424.2
Sput_26+Ad5	pos	Anti-S RBD IgG	2189.9
AZD+Ad5	pos	Anti-S RBD IgG	2235.8
Sput_26+Ad5	pos	Anti-S RBD IgG	3390.4
BBIBP+Sput_26	pos	Anti-S RBD IgG	6087.9
BBIBP+BBIBP	pos	Anti-S RBD IgG	1061.9
BBIBP+BBIBP	pos	Anti-S RBD IgG	603.1
BBIBP+BBIBP	pos	Anti-S RBD IgG	800.5
Sput_26+AZD	pos	Anti-S RBD IgG	1403
Sput_26+AZD	pos	Anti-S RBD IgG	2466.7
Sput_26+BBIBP	pos	Anti-S RBD IgG	395.7
AZD+BBIBP	pos	Anti-S RBD IgG	728
Sput_26+BBIBP	pos	Anti-S RBD IgG	546.1
AZD+Sput_26	pos	Anti-S RBD IgG	795
Sput_26+mRNA1273	pos	Anti-S RBD IgG	14935.6
AZD+mRNA1273	pos	Anti-S RBD IgG	36605.3
Sput_26+mRNA1273	pos	Anti-S RBD IgG	9564.6
AZD+BBIBP	pos	Anti-S RBD IgG	5485.9
AZD+Sput_26	pos	Anti-S RBD IgG	8253.9
AZD+mRNA1273	pos	Anti-S RBD IgG	40000
Sput_26+Sput_5	pos	Anti-S RBD IgG	1729.3
AZD+AZD	pos	Anti-S RBD IgG	930.1
AZD+AZD	pos	Anti-S RBD IgG	4181.2
BBIBP+Sput_26	pos	Anti-S RBD IgG	11368.8
BBIBP+AZD	pos	Anti-S RBD IgG	7467.4
Sput_26+AZD	pos	Anti-S RBD IgG	4251.9
Sput_26+Sput_5	pos	Anti-S RBD IgG	2119.1
BBIBP+BBIBP	pos	Anti-S RBD IgG	676.1
BBIBP+Sput_26	pos	Anti-S RBD IgG	10074.1
AZD+Ad5	pos	Anti-S RBD IgG	1818.5
Sput_26+Ad5	pos	Anti-S RBD IgG	2142.2
AZD+Ad5	pos	Anti-S RBD IgG	4155.9
mRNA1273+mRNA1273	pos	Anti-S RBD IgG	NA
BBIBP+BBIBP	pos	Anti-S RBD IgG	481.5
AZD+BBIBP	neg	Anti-S RBD IgG	373.3
Sput_26+AZD	pos	Anti-S RBD IgG	855.1
AZD+BBIBP	pos	Anti-S RBD IgG	287.8
AZD+mRNA1273	pos	Anti-S RBD IgG	25884.6
Sput_26+mRNA1273	pos	Anti-S RBD IgG	5665.5
Sput_26+mRNA1273	pos	Anti-S RBD IgG	35394.9
Sput_26+mRNA1273	pos	Anti-S RBD IgG	9346
Sput_26+mRNA1273	pos	Anti-S RBD IgG	12520.9
AZD+Sput_26	pos	Anti-S RBD IgG	6939.3
AZD+mRNA1273	pos	Anti-S RBD IgG	14717.4
AZD+Sput_26	pos	Anti-S RBD IgG	4323.2
AZD+Sput_26	pos	Anti-S RBD IgG	565.4
AZD+Sput_26	pos	Anti-S RBD IgG	3615.4
AZD+Sput_26	pos	Anti-S RBD IgG	493.1
Sput_26+Sput_5	pos	Anti-S RBD IgG	2550
Sput_26+Sput_5	pos	Anti-S RBD IgG	3711.3
Sput_26+Sput_5	pos	Anti-S RBD IgG	755.6
Sput_26+Sput_5	pos	Anti-S RBD IgG	1117
Sput_26+Sput_5	pos	Anti-S RBD IgG	1748.7
AZD+Sput_26	pos	Anti-S RBD IgG	1967.6
AZD+AZD	pos	Anti-S RBD IgG	493.8
AZD+AZD	pos	Anti-S RBD IgG	1075.1
AZD+AZD	pos	Anti-S RBD IgG	1239
Sput_26+mRNA1273	pos	Anti-S RBD IgG	13988.5
Sput_26+Sput_5	pos	Anti-S RBD IgG	680
Sput_26+Sput_5	pos	Anti-S RBD IgG	4930.5
BBIBP+Sput_26	pos	Anti-S RBD IgG	4689.4
BBIBP+Sput_26	pos	Anti-S RBD IgG	28388.8
AZD+AZD	pos	Anti-S RBD IgG	5641.4
Sput_26+AZD	pos	Anti-S RBD IgG	697.7
Sput_26+mRNA1273	pos	Anti-S RBD IgG	20648.9
BBIBP+Sput_26	neg	Anti-S RBD IgG	1917.3
Sput_26+BBIBP	neg	Anti-S RBD IgG	463.2
Sput_26+Sput_5	pos	Anti-S RBD IgG	5793.3
BBIBP+AZD	pos	Anti-S RBD IgG	3222.2
BBIBP+AZD	pos	Anti-S RBD IgG	3837
BBIBP+AZD	pos	Anti-S RBD IgG	10097.3
BBIBP+mRNA1273	pos	Anti-S RBD IgG	40000
BBIBP+mRNA1273	pos	Anti-S RBD IgG	6089.4
BBIBP+mRNA1273	pos	Anti-S RBD IgG	7410.6
BBIBP+AZD	pos	Anti-S RBD IgG	1357.3
BBIBP+mRNA1273	pos	Anti-S RBD IgG	18751.7
BBIBP+mRNA1273	pos	Anti-S RBD IgG	40000
BBIBP+mRNA1273	pos	Anti-S RBD IgG	21544.4
Sput_26+BBIBP	neg	Anti-S RBD IgG	208.3
AZD+AZD	pos	Anti-S RBD IgG	598.3
AZD+BBIBP	pos	Anti-S RBD IgG	1069.7
Sput_26+AZD	pos	Anti-S RBD IgG	3025.9
BBIBP+BBIBP	pos	Anti-S RBD IgG	1009
BBIBP+BBIBP	neg	Anti-S RBD IgG	281.8
Sput_26+Sput_26	pos	Anti-S RBD IgG	2722.9
BBIBP+AZD	pos	Anti-S RBD IgG	6421.8
BBIBP+Sput_26	pos	Anti-S RBD IgG	1700.2
Sput_26+Sput_26	pos	Anti-S RBD IgG	2058.9
Sput_26+Sput_26	pos	Anti-S RBD IgG	3003.5
Sput_26+Sput_26	pos	Anti-S RBD IgG	1477
Sput_26+Sput_26	pos	Anti-S RBD IgG	659.7
Sput_26+Sput_26	pos	Anti-S RBD IgG	1849.1
BBIBP+BBIBP	pos	Anti-S RBD IgG	1824.9
BBIBP+mRNA1273	pos	Anti-S RBD IgG	11225.5
AZD+AZD	pos	Anti-S RBD IgG	2422.3
AZD+BBIBP	pos	Anti-S RBD IgG	367
BBIBP+AZD	pos	Anti-S RBD IgG	1876.9
BBIBP+BBIBP	pos	Anti-S RBD IgG	604.4
AZD+mRNA1273	pos	Anti-S RBD IgG	20731.5
AZD+Ad5	pos	Anti-S RBD IgG	2424.5
Sput_26+Ad5	pos	Anti-S RBD IgG	5193.6
Sput_26+Ad5	pos	Anti-S RBD IgG	3236
AZD+Ad5	pos	Anti-S RBD IgG	5559
AZD+Ad5	pos	Anti-S RBD IgG	8722.8
AZD+Ad5	pos	Anti-S RBD IgG	6797.5
Sput_26+Ad5	pos	Anti-S RBD IgG	3445.4
Sput_26+Ad5	pos	Anti-S RBD IgG	4209.8
AZD+Ad5	pos	Anti-S RBD IgG	1445.4
AZD+Ad5	pos	Anti-S RBD IgG	2233.3
mRNA1273+mRNA1273	pos	Anti-S RBD IgG	30464.7
mRNA1273+mRNA1273	pos	Anti-S RBD IgG	20919.1
mRNA1273+mRNA1273	pos	Anti-S RBD IgG	16311.8
BBIBP+BBIBP	pos	Anti-S RBD IgG	318.4
BBIBP+BBIBP	pos	Anti-S RBD IgG	5037.9
mRNA1273+mRNA1273	pos	Anti-S RBD IgG	16723.9
BBIBP+Sput_26	pos	Anti-S RBD IgG	5001.6
Sput_26+BBIBP	pos	Anti-S RBD IgG	1368.1
Sput_26+BBIBP	neg	Anti-S RBD IgG	423.9
Sput_26+AZD	neg	Anti-S RBD IgG	111.4
AZD+BBIBP	neg	Anti-S RBD IgG	254.4
Sput_26+AZD	pos	Anti-S RBD IgG	1720.7
Sput_26+BBIBP	neg	Anti-S RBD IgG	465.1
AZD+BBIBP	neg	Anti-S RBD IgG	206.1
Sput_26+AZD	pos	Anti-S RBD IgG	2671.6
AZD+BBIBP	pos	Anti-S RBD IgG	612.3
Sput_26+AZD	pos	Anti-S RBD IgG	2868.6
Sput_26+BBIBP	pos	Anti-S RBD IgG	572.5
Sput_26+mRNA1273	pos	Anti-S RBD IgG	11413.2
Sput_26+mRNA1273	pos	Anti-S RBD IgG	6272.7
Sput_26+mRNA1273	pos	Anti-S RBD IgG	19645.8
AZD+mRNA1273	pos	Anti-S RBD IgG	17243.7
AZD+mRNA1273	pos	Anti-S RBD IgG	12855.9
AZD+mRNA1273	pos	Anti-S RBD IgG	12900.9
AZD+mRNA1273	pos	Anti-S RBD IgG	3701.3
AZD+Sput_26	pos	Anti-S RBD IgG	1252.5
AZD+mRNA1273	pos	Anti-S RBD IgG	13950.8
Sput_26+Sput_5	pos	Anti-S RBD IgG	688.2
Sput_26+Sput_5	pos	Anti-S RBD IgG	1975.2
AZD+AZD	pos	Anti-S RBD IgG	898.9
Sput_26+mRNA1273	pos	Anti-S RBD IgG	18373.4
AZD+AZD	pos	Anti-S RBD IgG	2127.8
Sput_26+BBIBP	pos	Anti-S RBD IgG	226.7
AZD+BBIBP	neg	Anti-S RBD IgG	4258.2
Sput_26+AZD	pos	Anti-S RBD IgG	835.3
Sput_26+mRNA1273	pos	Anti-S RBD IgG	10451
BBIBP+Sput_26	pos	Anti-S RBD IgG	27466.8
AZD+Sput_26	pos	Anti-S RBD IgG	2588.1
Sput_26+AZD	pos	Anti-S RBD IgG	575.4
Sput_26+BBIBP	pos	Anti-S RBD IgG	500.6
AZD+AZD	pos	Anti-S RBD IgG	1223.4
BBIBP+AZD	pos	Anti-S RBD IgG	10184.6
BBIBP+AZD	pos	Anti-S RBD IgG	3826.2
BBIBP+mRNA1273	pos	Anti-S RBD IgG	40000
BBIBP+Sput_26	pos	Anti-S RBD IgG	1812.3
AZD+BBIBP	pos	Anti-S RBD IgG	503.7
BBIBP+Sput_26	pos	Anti-S RBD IgG	2857.8
BBIBP+mRNA1273	pos	Anti-S RBD IgG	40000
Sput_26+Sput_26	neg	Anti-S RBD IgG	98.5
Sput_26+Sput_26	pos	Anti-S RBD IgG	1048.3
Sput_26+Sput_26	pos	Anti-S RBD IgG	6174.8
Sput_26+Sput_26	pos	Anti-S RBD IgG	3287.6
Sput_26+Sput_26	pos	Anti-S RBD IgG	1905.9
Sput_26+Sput_26	pos	Anti-S RBD IgG	1256.9
BBIBP+BBIBP	pos	Anti-S RBD IgG	3695.6
BBIBP+Sput_26	pos	Anti-S RBD IgG	2600.3
BBIBP+BBIBP	pos	Anti-S RBD IgG	963.7
BBIBP+AZD	pos	Anti-S RBD IgG	3966
BBIBP+BBIBP	pos	Anti-S RBD IgG	521
BBIBP+mRNA1273	pos	Anti-S RBD IgG	6479.4
AZD+BBIBP	neg	Anti-S RBD IgG	114.9
Sput_26+Sput_26	pos	Anti-S RBD IgG	171.1
AZD+Sput_26	pos	Anti-S RBD IgG	3812.5
AZD+BBIBP	neg	Anti-S RBD IgG	420.8
Sput_26+Sput_5	pos	Anti-S RBD IgG	3077.2
Sput_26+mRNA1273	pos	Anti-S RBD IgG	10466.4
Sput_26+Sput_5	pos	Anti-S RBD IgG	2513.1
Sput_26+Sput_5	pos	Anti-S RBD IgG	3579
BBIBP+BBIBP	neg	Anti-S RBD IgG	718.6
BBIBP+mRNA1273	pos	Anti-S RBD IgG	8626.3
Sput_26+mRNA1273	pos	Anti-S RBD IgG	3188.1
Sput_26+Sput_5	pos	Anti-S RBD IgG	464.9
AZD+AZD	pos	Anti-S RBD IgG	3866.6
AZD+AZD	pos	Anti-S RBD IgG	1773.6
BBIBP+AZD	pos	Anti-S RBD IgG	2393.2
Sput_26+Sput_5	pos	Anti-S RBD IgG	5914.7
Sput_26+BBIBP	neg	Anti-S RBD IgG	154.2
Sput_26+Sput_5	pos	Anti-S RBD IgG	3410.7
BBIBP+Sput_26	pos	Anti-S RBD IgG	3434.5
BBIBP+BBIBP	neg	Anti-S RBD IgG	108.4
BBIBP+mRNA1273	pos	Anti-S RBD IgG	2231.6
BBIBP+Sput_26	pos	Anti-S RBD IgG	6696.1
BBIBP+Sput_26	pos	Anti-S RBD IgG	26145
AZD+Sput_26	pos	Anti-S RBD IgG	573.2
AZD+Ad5	pos	Anti-S RBD IgG	4498.2
AZD+Ad5	pos	Anti-S RBD IgG	3929.1
AZD+Ad5	pos	Anti-S RBD IgG	1871.9
Sput_26+Ad5	pos	Anti-S RBD IgG	1185.4
Sput_26+Ad5	pos	Anti-S RBD IgG	485.5
AZD+Ad5	pos	Anti-S RBD IgG	8936.7
Sput_26+Ad5	pos	Anti-S RBD IgG	3228.2
AZD+Ad5	pos	Anti-S RBD IgG	1819.8
AZD+Ad5	pos	Anti-S RBD IgG	4183.3
BBIBP+Sput_26	pos	Anti-S RBD IgG	1467.3
Sput_26+Ad5	pos	Anti-S RBD IgG	1146.5
mRNA1273+mRNA1273	pos	Anti-S RBD IgG	34205.3
mRNA1273+mRNA1273	pos	Anti-S RBD IgG	3442
mRNA1273+mRNA1273	pos	Anti-S RBD IgG	40000
Sput_26+AZD	pos	Anti-S RBD IgG	697.7
Sput_26+AZD	pos	Anti-S RBD IgG	3191
AZD+BBIBP	neg	Anti-S RBD IgG	293.8
Sput_26+AZD	pos	Anti-S RBD IgG	1403
AZD+BBIBP	pos	Anti-S RBD IgG	959.5
Sput_26+BBIBP	pos	Anti-S RBD IgG	503.3
Sput_26+BBIBP	pos	Anti-S RBD IgG	3827.8
AZD+BBIBP	neg	Anti-S RBD IgG	1373.7
Sput_26+BBIBP	pos	S-binding mBC CD21	0.4608
AZD+BBIBP	neg	S-binding mBC CD21	0.291107
Sput_26+AZD	pos	S-binding mBC CD21	0.0403462
Sput_26+AZD	pos	S-binding mBC CD21	0.168194
Sput_26+AZD	pos	S-binding mBC CD21	0.139111
Sput_26+AZD	pos	S-binding mBC CD21	0.362612
Sput_26+BBIBP	pos	S-binding mBC CD21	0.272326
Sput_26+BBIBP	neg	S-binding mBC CD21	0.623274
Sput_26+BBIBP	neg	S-binding mBC CD21	0.175974
AZD+Sput_26	pos	S-binding mBC CD21	-0.0369803
Sput_26+mRNA1273	pos	S-binding mBC CD21	0.0214143
Sput_26+mRNA1273	pos	S-binding mBC CD21	0.0219814
AZD+mRNA1273	pos	S-binding mBC CD21	0.0371127
AZD+Sput_26	pos	S-binding mBC CD21	0.236147
AZD+mRNA1273	pos	S-binding mBC CD21	0.107453
AZD+Sput_26	pos	S-binding mBC CD21	0.224224
AZD+mRNA1273	pos	S-binding mBC CD21	0.189756
AZD+Sput_26	neg	S-binding mBC CD21	0.18641
AZD+BBIBP	pos	S-binding mBC CD21	0.34921
AZD+Sput_26	pos	S-binding mBC CD21	0.265593
Sput_26+Sput_5	pos	S-binding mBC CD21	0.217811
Sput_26+Sput_5	pos	S-binding mBC CD21	0.27252
Sput_26+Sput_5	pos	S-binding mBC CD21	0.166856
Sput_26+Sput_5	pos	S-binding mBC CD21	0.441684
Sput_26+Sput_5	pos	S-binding mBC CD21	0.304657
Sput_26+Sput_5	pos	S-binding mBC CD21	0.415287
AZD+AZD	pos	S-binding mBC CD21	NA
Sput_26+AZD	pos	S-binding mBC CD21	0.0736375
AZD+BBIBP	pos	S-binding mBC CD21	0.34657
AZD+mRNA1273	pos	S-binding mBC CD21	0.195855
Sput_26+mRNA1273	pos	S-binding mBC CD21	0.3788
BBIBP+Sput_26	pos	S-binding mBC CD21	0.173794
AZD+AZD	pos	S-binding mBC CD21	0.273092
AZD+AZD	pos	S-binding mBC CD21	0.183171
BBIBP+Sput_26	pos	S-binding mBC CD21	0.192986
Sput_26+BBIBP	pos	S-binding mBC CD21	0.078948
AZD+BBIBP	neg	S-binding mBC CD21	0.0537406
BBIBP+AZD	pos	S-binding mBC CD21	0.0607353
BBIBP+AZD	pos	S-binding mBC CD21	0.135112
BBIBP+mRNA1273	pos	S-binding mBC CD21	0.10054
BBIBP+mRNA1273	pos	S-binding mBC CD21	0.0638173
BBIBP+Sput_26	pos	S-binding mBC CD21	0.123509
BBIBP+mRNA1273	pos	S-binding mBC CD21	0.0434945
BBIBP+mRNA1273	pos	S-binding mBC CD21	0.0221559
AZD+Sput_26	pos	S-binding mBC CD21	0.25325
AZD+Sput_26	pos	S-binding mBC CD21	0.236377
BBIBP+BBIBP	pos	S-binding mBC CD21	0.535809
AZD+AZD	neg	S-binding mBC CD21	0.266546
BBIBP+Sput_26	pos	S-binding mBC CD21	0.17798
BBIBP+mRNA1273	pos	S-binding mBC CD21	0.122843
AZD+mRNA1273	pos	S-binding mBC CD21	0.240096
AZD+mRNA1273	pos	S-binding mBC CD21	0.0422185
BBIBP+BBIBP	pos	S-binding mBC CD21	0.581949
Sput_26+Sput_26	pos	S-binding mBC CD21	0.126881
Sput_26+Sput_26	pos	S-binding mBC CD21	0.17798
BBIBP+BBIBP	neg	S-binding mBC CD21	0.45149
Sput_26+Sput_26	pos	S-binding mBC CD21	0.0482564
AZD+mRNA1273	pos	S-binding mBC CD21	0.150028
BBIBP+Sput_26	pos	S-binding mBC CD21	0.451555
Sput_26+Sput_26	pos	S-binding mBC CD21	0.0314994
BBIBP+AZD	pos	S-binding mBC CD21	0.428762
BBIBP+AZD	pos	S-binding mBC CD21	0.0743066
BBIBP+Sput_26	pos	S-binding mBC CD21	0.351816
BBIBP+AZD	pos	S-binding mBC CD21	0.176991
BBIBP+AZD	pos	S-binding mBC CD21	0.161606
BBIBP+BBIBP	neg	S-binding mBC CD21	0.495731
BBIBP+BBIBP	pos	S-binding mBC CD21	0.371658
AZD+mRNA1273	pos	S-binding mBC CD21	0.040325
AZD+mRNA1273	pos	S-binding mBC CD21	0.178565
Sput_26+Sput_26	pos	S-binding mBC CD21	0.350969
Sput_26+BBIBP	neg	S-binding mBC CD21	0.427643
Sput_26+mRNA1273	pos	S-binding mBC CD21	0.00339731
AZD+mRNA1273	pos	S-binding mBC CD21	0.150857
Sput_26+mRNA1273	pos	S-binding mBC CD21	0.40665
BBIBP+BBIBP	pos	S-binding mBC CD21	0.0177397
Sput_26+Sput_5	pos	S-binding mBC CD21	0.493054
Sput_26+Sput_26	neg	S-binding mBC CD21	0.38706
AZD+AZD	pos	S-binding mBC CD21	0.0640367
Sput_26+Ad5	pos	S-binding mBC CD21	0.138417
Sput_26+Ad5	pos	S-binding mBC CD21	0.0608377
Sput_26+Ad5	pos	S-binding mBC CD21	0.220327
AZD+Ad5	pos	S-binding mBC CD21	0.137193
Sput_26+Ad5	pos	S-binding mBC CD21	0.331085
AZD+Ad5	pos	S-binding mBC CD21	0.142689
Sput_26+Ad5	pos	S-binding mBC CD21	0.28853
Sput_26+Ad5	pos	S-binding mBC CD21	0.176737
AZD+Ad5	pos	S-binding mBC CD21	0.129746
Sput_26+Ad5	pos	S-binding mBC CD21	0.375941
Sput_26+Ad5	pos	S-binding mBC CD21	0.458616
Sput_26+Ad5	pos	S-binding mBC CD21	0.0799669
BBIBP+BBIBP	pos	S-binding mBC CD21	0.182322
mRNA1273+mRNA1273	pos	S-binding mBC CD21	NA
mRNA1273+mRNA1273	pos	S-binding mBC CD21	0.123094
mRNA1273+mRNA1273	pos	S-binding mBC CD21	0.0648448
mRNA1273+mRNA1273	pos	S-binding mBC CD21	-0.00670167
AZD+Sput_26	pos	S-binding mBC CD21	0.0558095
Sput_26+AZD	pos	S-binding mBC CD21	0.16066
Sput_26+BBIBP	neg	S-binding mBC CD21	0.340838
Sput_26+AZD	pos	S-binding mBC CD21	0.165755
Sput_26+BBIBP	pos	S-binding mBC CD21	0.303852
Sput_26+BBIBP	pos	S-binding mBC CD21	0.433324
Sput_26+mRNA1273	pos	S-binding mBC CD21	0.0936559
AZD+mRNA1273	pos	S-binding mBC CD21	0.186404
AZD+mRNA1273	pos	S-binding mBC CD21	0.0743336
AZD+mRNA1273	pos	S-binding mBC CD21	0.133112
AZD+Sput_26	pos	S-binding mBC CD21	0.207216
AZD+Sput_26	pos	S-binding mBC CD21	0.183309
Sput_26+mRNA1273	pos	S-binding mBC CD21	0.0538087
AZD+mRNA1273	pos	S-binding mBC CD21	0.0498097
Sput_26+Sput_5	pos	S-binding mBC CD21	0.112612
Sput_26+Sput_5	pos	S-binding mBC CD21	0.0358219
Sput_26+Sput_5	pos	S-binding mBC CD21	0.290366
AZD+AZD	neg	S-binding mBC CD21	0.386935
Sput_26+AZD	pos	S-binding mBC CD21	0.0485157
AZD+mRNA1273	pos	S-binding mBC CD21	0.226157
BBIBP+Sput_26	neg	S-binding mBC CD21	0.119253
Sput_26+BBIBP	pos	S-binding mBC CD21	0.170154
BBIBP+AZD	pos	S-binding mBC CD21	0.424861
BBIBP+AZD	pos	S-binding mBC CD21	0.306786
BBIBP+AZD	pos	S-binding mBC CD21	0.277779
BBIBP+AZD	pos	S-binding mBC CD21	0.177405
BBIBP+mRNA1273	pos	S-binding mBC CD21	0.170766
BBIBP+mRNA1273	pos	S-binding mBC CD21	0.119499
BBIBP+Sput_26	pos	S-binding mBC CD21	NA
Sput_26+Sput_26	pos	S-binding mBC CD21	0.00512024
Sput_26+Sput_26	pos	S-binding mBC CD21	0.143096
Sput_26+Sput_26	pos	S-binding mBC CD21	0.124681
Sput_26+Sput_26	pos	S-binding mBC CD21	0.537743
AZD+AZD	pos	S-binding mBC CD21	0.124038
BBIBP+BBIBP	pos	S-binding mBC CD21	0.0671274
BBIBP+mRNA1273	pos	S-binding mBC CD21	0.111879
AZD+Ad5	pos	S-binding mBC CD21	0.253421
Sput_26+Ad5	pos	S-binding mBC CD21	0.40932
Sput_26+Ad5	pos	S-binding mBC CD21	0.36992
AZD+Ad5	pos	S-binding mBC CD21	0.410632
Sput_26+Ad5	pos	S-binding mBC CD21	0.0717826
BBIBP+Sput_26	pos	S-binding mBC CD21	-0.134997
BBIBP+BBIBP	pos	S-binding mBC CD21	0.116468
BBIBP+BBIBP	pos	S-binding mBC CD21	0.0510295
BBIBP+BBIBP	pos	S-binding mBC CD21	0.0513832
Sput_26+AZD	pos	S-binding mBC CD21	0.146689
Sput_26+AZD	pos	S-binding mBC CD21	0.36502
Sput_26+BBIBP	pos	S-binding mBC CD21	0.459904
AZD+BBIBP	pos	S-binding mBC CD21	0.398241
Sput_26+BBIBP	pos	S-binding mBC CD21	0.300364
AZD+Sput_26	pos	S-binding mBC CD21	0.203741
Sput_26+mRNA1273	pos	S-binding mBC CD21	0.043406
AZD+mRNA1273	pos	S-binding mBC CD21	0.0521754
Sput_26+mRNA1273	pos	S-binding mBC CD21	0.0472378
AZD+BBIBP	pos	S-binding mBC CD21	0.412005
AZD+Sput_26	pos	S-binding mBC CD21	0.0938765
AZD+mRNA1273	pos	S-binding mBC CD21	0.084086
Sput_26+Sput_5	pos	S-binding mBC CD21	0.273831
AZD+AZD	pos	S-binding mBC CD21	0.535167
AZD+AZD	pos	S-binding mBC CD21	0.073389
BBIBP+Sput_26	pos	S-binding mBC CD21	0.0992544
BBIBP+AZD	pos	S-binding mBC CD21	0.339622
Sput_26+AZD	pos	S-binding mBC CD21	0.302571
Sput_26+Sput_5	pos	S-binding mBC CD21	0.159417
BBIBP+BBIBP	pos	S-binding mBC CD21	0.571478
BBIBP+Sput_26	pos	S-binding mBC CD21	0.429664
AZD+Ad5	pos	S-binding mBC CD21	0.0676388
Sput_26+Ad5	pos	S-binding mBC CD21	0.44947
AZD+Ad5	pos	S-binding mBC CD21	0.429008
mRNA1273+mRNA1273	pos	S-binding mBC CD21	0.3094
BBIBP+BBIBP	pos	S-binding mBC CD21	0.325448
AZD+BBIBP	neg	S-binding mBC CD21	0.324858
Sput_26+AZD	pos	S-binding mBC CD21	0.292317
AZD+BBIBP	pos	S-binding mBC CD21	0.510749
AZD+mRNA1273	pos	S-binding mBC CD21	0.0681351
Sput_26+mRNA1273	pos	S-binding mBC CD21	0.0907415
Sput_26+mRNA1273	pos	S-binding mBC CD21	0.0161636
Sput_26+mRNA1273	pos	S-binding mBC CD21	0.0915127
Sput_26+mRNA1273	pos	S-binding mBC CD21	0.0369921
AZD+Sput_26	pos	S-binding mBC CD21	0.101743
AZD+mRNA1273	pos	S-binding mBC CD21	0.15085
AZD+Sput_26	pos	S-binding mBC CD21	0.253424
AZD+Sput_26	pos	S-binding mBC CD21	0.487678
AZD+Sput_26	pos	S-binding mBC CD21	-0.0406722
AZD+Sput_26	pos	S-binding mBC CD21	0.631978
Sput_26+Sput_5	pos	S-binding mBC CD21	0.101004
Sput_26+Sput_5	pos	S-binding mBC CD21	0.0305153
Sput_26+Sput_5	pos	S-binding mBC CD21	0.258171
Sput_26+Sput_5	pos	S-binding mBC CD21	0.0926941
Sput_26+Sput_5	pos	S-binding mBC CD21	0.230898
AZD+Sput_26	pos	S-binding mBC CD21	0.189848
AZD+AZD	pos	S-binding mBC CD21	0.384794
AZD+AZD	pos	S-binding mBC CD21	0.318219
AZD+AZD	pos	S-binding mBC CD21	0.175339
Sput_26+mRNA1273	pos	S-binding mBC CD21	0.0247349
Sput_26+Sput_5	pos	S-binding mBC CD21	0.155095
Sput_26+Sput_5	pos	S-binding mBC CD21	0.080343
BBIBP+Sput_26	pos	S-binding mBC CD21	0.143396
BBIBP+Sput_26	pos	S-binding mBC CD21	0.080805
AZD+AZD	pos	S-binding mBC CD21	0.136778
Sput_26+AZD	pos	S-binding mBC CD21	0.164198
Sput_26+mRNA1273	pos	S-binding mBC CD21	0.247605
BBIBP+Sput_26	neg	S-binding mBC CD21	0.166017
Sput_26+BBIBP	neg	S-binding mBC CD21	0.514754
Sput_26+Sput_5	pos	S-binding mBC CD21	0.164469
BBIBP+AZD	pos	S-binding mBC CD21	0.251399
BBIBP+AZD	pos	S-binding mBC CD21	0.0618773
BBIBP+AZD	pos	S-binding mBC CD21	0.0114697
BBIBP+mRNA1273	pos	S-binding mBC CD21	0.225665
BBIBP+mRNA1273	pos	S-binding mBC CD21	0.104777
BBIBP+mRNA1273	pos	S-binding mBC CD21	0.41539
BBIBP+AZD	pos	S-binding mBC CD21	0.0793446
BBIBP+mRNA1273	pos	S-binding mBC CD21	0.0651231
BBIBP+mRNA1273	pos	S-binding mBC CD21	0.0308177
BBIBP+mRNA1273	pos	S-binding mBC CD21	0.0711384
Sput_26+BBIBP	neg	S-binding mBC CD21	0.346928
AZD+AZD	pos	S-binding mBC CD21	0.209063
AZD+BBIBP	pos	S-binding mBC CD21	0.474326
Sput_26+AZD	pos	S-binding mBC CD21	0.165594
BBIBP+BBIBP	pos	S-binding mBC CD21	0.0177084
BBIBP+BBIBP	neg	S-binding mBC CD21	NA
Sput_26+Sput_26	pos	S-binding mBC CD21	0.0362726
BBIBP+AZD	pos	S-binding mBC CD21	0.309261
BBIBP+Sput_26	pos	S-binding mBC CD21	0.345271
Sput_26+Sput_26	pos	S-binding mBC CD21	0.0626584
Sput_26+Sput_26	pos	S-binding mBC CD21	0.46405
Sput_26+Sput_26	pos	S-binding mBC CD21	0.318272
Sput_26+Sput_26	pos	S-binding mBC CD21	0.330506
Sput_26+Sput_26	pos	S-binding mBC CD21	0.0866842
BBIBP+BBIBP	pos	S-binding mBC CD21	0.147203
BBIBP+mRNA1273	pos	S-binding mBC CD21	0.099651
AZD+AZD	pos	S-binding mBC CD21	0.168992
AZD+BBIBP	pos	S-binding mBC CD21	0.468241
BBIBP+AZD	pos	S-binding mBC CD21	0.0653215
BBIBP+BBIBP	pos	S-binding mBC CD21	0.442344
AZD+mRNA1273	pos	S-binding mBC CD21	0.273791
AZD+Ad5	pos	S-binding mBC CD21	0.256133
Sput_26+Ad5	pos	S-binding mBC CD21	0.211981
Sput_26+Ad5	pos	S-binding mBC CD21	0.225363
AZD+Ad5	pos	S-binding mBC CD21	0.0607746
AZD+Ad5	pos	S-binding mBC CD21	0.0236874
AZD+Ad5	pos	S-binding mBC CD21	0.262541
Sput_26+Ad5	pos	S-binding mBC CD21	0.0321682
Sput_26+Ad5	pos	S-binding mBC CD21	0.0490683
AZD+Ad5	pos	S-binding mBC CD21	0.211105
AZD+Ad5	pos	S-binding mBC CD21	0.0404186
mRNA1273+mRNA1273	pos	S-binding mBC CD21	0.137088
mRNA1273+mRNA1273	pos	S-binding mBC CD21	0.300112
mRNA1273+mRNA1273	pos	S-binding mBC CD21	0.220685
BBIBP+BBIBP	pos	S-binding mBC CD21	0.137352
BBIBP+BBIBP	pos	S-binding mBC CD21	0.301071
mRNA1273+mRNA1273	pos	S-binding mBC CD21	0.0715043
BBIBP+Sput_26	pos	S-binding mBC CD21	0.0529169
Sput_26+BBIBP	pos	S-binding mBC CD21	0.251673
Sput_26+BBIBP	neg	S-binding mBC CD21	0.320843
Sput_26+AZD	neg	S-binding mBC CD21	0.270114
AZD+BBIBP	neg	S-binding mBC CD21	0.371174
Sput_26+AZD	pos	S-binding mBC CD21	0.541957
Sput_26+BBIBP	neg	S-binding mBC CD21	0.511792
AZD+BBIBP	neg	S-binding mBC CD21	0.611253
Sput_26+AZD	pos	S-binding mBC CD21	0.176121
AZD+BBIBP	pos	S-binding mBC CD21	0.471098
Sput_26+AZD	pos	S-binding mBC CD21	0.233056
Sput_26+BBIBP	pos	S-binding mBC CD21	0.388235
Sput_26+mRNA1273	pos	S-binding mBC CD21	0.0335062
Sput_26+mRNA1273	pos	S-binding mBC CD21	0.0652573
Sput_26+mRNA1273	pos	S-binding mBC CD21	0.10084
AZD+mRNA1273	pos	S-binding mBC CD21	0.0548529
AZD+mRNA1273	pos	S-binding mBC CD21	0.125247
AZD+mRNA1273	pos	S-binding mBC CD21	0.154978
AZD+mRNA1273	pos	S-binding mBC CD21	0.126628
AZD+Sput_26	pos	S-binding mBC CD21	0.132717
AZD+mRNA1273	pos	S-binding mBC CD21	0.0965994
Sput_26+Sput_5	pos	S-binding mBC CD21	0.429203
Sput_26+Sput_5	pos	S-binding mBC CD21	0.0719164
AZD+AZD	pos	S-binding mBC CD21	0.477555
Sput_26+mRNA1273	pos	S-binding mBC CD21	0.0125279
AZD+AZD	pos	S-binding mBC CD21	0.329627
Sput_26+BBIBP	pos	S-binding mBC CD21	NA
AZD+BBIBP	neg	S-binding mBC CD21	NA
Sput_26+AZD	pos	S-binding mBC CD21	NA
Sput_26+mRNA1273	pos	S-binding mBC CD21	0.10053
BBIBP+Sput_26	pos	S-binding mBC CD21	0.041152
AZD+Sput_26	pos	S-binding mBC CD21	0.0311483
Sput_26+AZD	pos	S-binding mBC CD21	0.00580574
Sput_26+BBIBP	pos	S-binding mBC CD21	0.335658
AZD+AZD	pos	S-binding mBC CD21	0.209696
BBIBP+AZD	pos	S-binding mBC CD21	0.202517
BBIBP+AZD	pos	S-binding mBC CD21	0.146049
BBIBP+mRNA1273	pos	S-binding mBC CD21	0.0315312
BBIBP+Sput_26	pos	S-binding mBC CD21	0.0784612
AZD+BBIBP	pos	S-binding mBC CD21	0.249982
BBIBP+Sput_26	pos	S-binding mBC CD21	0.232637
BBIBP+mRNA1273	pos	S-binding mBC CD21	0.0550258
Sput_26+Sput_26	neg	S-binding mBC CD21	0.404251
Sput_26+Sput_26	pos	S-binding mBC CD21	0.0997807
Sput_26+Sput_26	pos	S-binding mBC CD21	0.186709
Sput_26+Sput_26	pos	S-binding mBC CD21	0.155559
Sput_26+Sput_26	pos	S-binding mBC CD21	0.345191
Sput_26+Sput_26	pos	S-binding mBC CD21	0.505148
BBIBP+BBIBP	pos	S-binding mBC CD21	0.553208
BBIBP+Sput_26	pos	S-binding mBC CD21	0.048147
BBIBP+BBIBP	pos	S-binding mBC CD21	0.273762
BBIBP+AZD	pos	S-binding mBC CD21	0.291668
BBIBP+BBIBP	pos	S-binding mBC CD21	0.505871
BBIBP+mRNA1273	pos	S-binding mBC CD21	0.0259367
AZD+BBIBP	neg	S-binding mBC CD21	0.326113
Sput_26+Sput_26	pos	S-binding mBC CD21	0.251999
AZD+Sput_26	pos	S-binding mBC CD21	0.177732
AZD+BBIBP	neg	S-binding mBC CD21	0.0603902
Sput_26+Sput_5	pos	S-binding mBC CD21	0.100601
Sput_26+mRNA1273	pos	S-binding mBC CD21	0.0672781
Sput_26+Sput_5	pos	S-binding mBC CD21	0.0766857
Sput_26+Sput_5	pos	S-binding mBC CD21	0.041775
BBIBP+BBIBP	neg	S-binding mBC CD21	0.496399
BBIBP+mRNA1273	pos	S-binding mBC CD21	0.406707
Sput_26+mRNA1273	pos	S-binding mBC CD21	0.0177438
Sput_26+Sput_5	pos	S-binding mBC CD21	0.391298
AZD+AZD	pos	S-binding mBC CD21	0.0170133
AZD+AZD	pos	S-binding mBC CD21	0.372089
BBIBP+AZD	pos	S-binding mBC CD21	0.161423
Sput_26+Sput_5	pos	S-binding mBC CD21	0.0346609
Sput_26+BBIBP	neg	S-binding mBC CD21	NA
Sput_26+Sput_5	pos	S-binding mBC CD21	0.153165
BBIBP+Sput_26	pos	S-binding mBC CD21	0.184319
BBIBP+BBIBP	neg	S-binding mBC CD21	0.447891
BBIBP+mRNA1273	pos	S-binding mBC CD21	0.162959
BBIBP+Sput_26	pos	S-binding mBC CD21	0.0642861
BBIBP+Sput_26	pos	S-binding mBC CD21	0.184051
AZD+Sput_26	pos	S-binding mBC CD21	0.256391
AZD+Ad5	pos	S-binding mBC CD21	0.0484633
AZD+Ad5	pos	S-binding mBC CD21	0.141012
AZD+Ad5	pos	S-binding mBC CD21	0.283742
Sput_26+Ad5	pos	S-binding mBC CD21	0.216592
Sput_26+Ad5	pos	S-binding mBC CD21	0.340884
AZD+Ad5	pos	S-binding mBC CD21	0.0682452
Sput_26+Ad5	pos	S-binding mBC CD21	0.386724
AZD+Ad5	pos	S-binding mBC CD21	0.0704609
AZD+Ad5	pos	S-binding mBC CD21	0.0225386
BBIBP+Sput_26	pos	S-binding mBC CD21	0.501852
Sput_26+Ad5	pos	S-binding mBC CD21	0.527963
mRNA1273+mRNA1273	pos	S-binding mBC CD21	0.165981
mRNA1273+mRNA1273	pos	S-binding mBC CD21	0.0932812
mRNA1273+mRNA1273	pos	S-binding mBC CD21	0.0674997
Sput_26+AZD	pos	S-binding mBC CD21	0.29422
Sput_26+AZD	pos	S-binding mBC CD21	0.0322815
AZD+BBIBP	neg	S-binding mBC CD21	0.456313
Sput_26+AZD	pos	S-binding mBC CD21	0.417876
AZD+BBIBP	pos	S-binding mBC CD21	0.430432
Sput_26+BBIBP	pos	S-binding mBC CD21	0.216804
Sput_26+BBIBP	pos	S-binding mBC CD21	0.321792
AZD+BBIBP	neg	S-binding mBC CD21	0.348856
Sput_26+BBIBP	pos	S-binding mBC CD38	0.128442
AZD+BBIBP	neg	S-binding mBC CD38	0.0481208
Sput_26+AZD	pos	S-binding mBC CD38	0.0610063
Sput_26+AZD	pos	S-binding mBC CD38	0.171625
Sput_26+AZD	pos	S-binding mBC CD38	0.052233
Sput_26+AZD	pos	S-binding mBC CD38	0.213063
Sput_26+BBIBP	pos	S-binding mBC CD38	0.0302034
Sput_26+BBIBP	neg	S-binding mBC CD38	0.238046
Sput_26+BBIBP	neg	S-binding mBC CD38	0.130321
AZD+Sput_26	pos	S-binding mBC CD38	0.0304907
Sput_26+mRNA1273	pos	S-binding mBC CD38	0.0535237
Sput_26+mRNA1273	pos	S-binding mBC CD38	0.077026
AZD+mRNA1273	pos	S-binding mBC CD38	0.0561481
AZD+Sput_26	pos	S-binding mBC CD38	0.0965826
AZD+mRNA1273	pos	S-binding mBC CD38	0.0743116
AZD+Sput_26	pos	S-binding mBC CD38	0.0811803
AZD+mRNA1273	pos	S-binding mBC CD38	0.307721
AZD+Sput_26	neg	S-binding mBC CD38	0.330677
AZD+BBIBP	pos	S-binding mBC CD38	0.179001
AZD+Sput_26	pos	S-binding mBC CD38	0.0917676
Sput_26+Sput_5	pos	S-binding mBC CD38	0.132494
Sput_26+Sput_5	pos	S-binding mBC CD38	0.0860937
Sput_26+Sput_5	pos	S-binding mBC CD38	0.102896
Sput_26+Sput_5	pos	S-binding mBC CD38	0.155319
Sput_26+Sput_5	pos	S-binding mBC CD38	0.0577876
Sput_26+Sput_5	pos	S-binding mBC CD38	0.074532
AZD+AZD	pos	S-binding mBC CD38	NA
Sput_26+AZD	pos	S-binding mBC CD38	0.0592303
AZD+BBIBP	pos	S-binding mBC CD38	0.104707
AZD+mRNA1273	pos	S-binding mBC CD38	0.106486
Sput_26+mRNA1273	pos	S-binding mBC CD38	0.0359831
BBIBP+Sput_26	pos	S-binding mBC CD38	0.0615482
AZD+AZD	pos	S-binding mBC CD38	0.10784
AZD+AZD	pos	S-binding mBC CD38	0.0722974
BBIBP+Sput_26	pos	S-binding mBC CD38	0.0992464
Sput_26+BBIBP	pos	S-binding mBC CD38	0.252731
AZD+BBIBP	neg	S-binding mBC CD38	0.233513
BBIBP+AZD	pos	S-binding mBC CD38	0.0689742
BBIBP+AZD	pos	S-binding mBC CD38	0.0659724
BBIBP+mRNA1273	pos	S-binding mBC CD38	0.0797938
BBIBP+mRNA1273	pos	S-binding mBC CD38	0.0490193
BBIBP+Sput_26	pos	S-binding mBC CD38	0.0496681
BBIBP+mRNA1273	pos	S-binding mBC CD38	0.0531752
BBIBP+mRNA1273	pos	S-binding mBC CD38	0.0349173
AZD+Sput_26	pos	S-binding mBC CD38	0.269156
AZD+Sput_26	pos	S-binding mBC CD38	0.102724
BBIBP+BBIBP	pos	S-binding mBC CD38	0.295316
AZD+AZD	neg	S-binding mBC CD38	0.119493
BBIBP+Sput_26	pos	S-binding mBC CD38	0.189629
BBIBP+mRNA1273	pos	S-binding mBC CD38	0.0650834
AZD+mRNA1273	pos	S-binding mBC CD38	0.0828509
AZD+mRNA1273	pos	S-binding mBC CD38	0.0505037
BBIBP+BBIBP	pos	S-binding mBC CD38	0.199251
Sput_26+Sput_26	pos	S-binding mBC CD38	0.0741007
Sput_26+Sput_26	pos	S-binding mBC CD38	0.0557806
BBIBP+BBIBP	neg	S-binding mBC CD38	0.236885
Sput_26+Sput_26	pos	S-binding mBC CD38	0.0495013
AZD+mRNA1273	pos	S-binding mBC CD38	0.0315181
BBIBP+Sput_26	pos	S-binding mBC CD38	0.130608
Sput_26+Sput_26	pos	S-binding mBC CD38	0.0593363
BBIBP+AZD	pos	S-binding mBC CD38	0.171003
BBIBP+AZD	pos	S-binding mBC CD38	0.0281736
BBIBP+Sput_26	pos	S-binding mBC CD38	0.29284
BBIBP+AZD	pos	S-binding mBC CD38	0.0736978
BBIBP+AZD	pos	S-binding mBC CD38	0.0569585
BBIBP+BBIBP	neg	S-binding mBC CD38	0.262231
BBIBP+BBIBP	pos	S-binding mBC CD38	0.129361
AZD+mRNA1273	pos	S-binding mBC CD38	0.0790296
AZD+mRNA1273	pos	S-binding mBC CD38	0.0652497
Sput_26+Sput_26	pos	S-binding mBC CD38	0.213462
Sput_26+BBIBP	neg	S-binding mBC CD38	0.202489
Sput_26+mRNA1273	pos	S-binding mBC CD38	0.0335559
AZD+mRNA1273	pos	S-binding mBC CD38	0.0711995
Sput_26+mRNA1273	pos	S-binding mBC CD38	0.167952
BBIBP+BBIBP	pos	S-binding mBC CD38	0.0743595
Sput_26+Sput_5	pos	S-binding mBC CD38	0.104897
Sput_26+Sput_26	neg	S-binding mBC CD38	0.153829
AZD+AZD	pos	S-binding mBC CD38	0.0919262
Sput_26+Ad5	pos	S-binding mBC CD38	0.102298
Sput_26+Ad5	pos	S-binding mBC CD38	0.0828026
Sput_26+Ad5	pos	S-binding mBC CD38	0.0796505
AZD+Ad5	pos	S-binding mBC CD38	0.127215
Sput_26+Ad5	pos	S-binding mBC CD38	0.288677
AZD+Ad5	pos	S-binding mBC CD38	0.14273
Sput_26+Ad5	pos	S-binding mBC CD38	0.0947354
Sput_26+Ad5	pos	S-binding mBC CD38	0.119572
AZD+Ad5	pos	S-binding mBC CD38	0.0817245
Sput_26+Ad5	pos	S-binding mBC CD38	0.118799
Sput_26+Ad5	pos	S-binding mBC CD38	0.156349
Sput_26+Ad5	pos	S-binding mBC CD38	0.0805833
BBIBP+BBIBP	pos	S-binding mBC CD38	0.113988
mRNA1273+mRNA1273	pos	S-binding mBC CD38	NA
mRNA1273+mRNA1273	pos	S-binding mBC CD38	0.0335277
mRNA1273+mRNA1273	pos	S-binding mBC CD38	0.0667722
mRNA1273+mRNA1273	pos	S-binding mBC CD38	0.208562
AZD+Sput_26	pos	S-binding mBC CD38	0.0299172
Sput_26+AZD	pos	S-binding mBC CD38	0.149914
Sput_26+BBIBP	neg	S-binding mBC CD38	0.178781
Sput_26+AZD	pos	S-binding mBC CD38	0.0735729
Sput_26+BBIBP	pos	S-binding mBC CD38	0.231446
Sput_26+BBIBP	pos	S-binding mBC CD38	0.202984
Sput_26+mRNA1273	pos	S-binding mBC CD38	0.0838843
AZD+mRNA1273	pos	S-binding mBC CD38	0.236707
AZD+mRNA1273	pos	S-binding mBC CD38	0.0599758
AZD+mRNA1273	pos	S-binding mBC CD38	0.109145
AZD+Sput_26	pos	S-binding mBC CD38	0.0887708
AZD+Sput_26	pos	S-binding mBC CD38	0.0947297
Sput_26+mRNA1273	pos	S-binding mBC CD38	0.0620785
AZD+mRNA1273	pos	S-binding mBC CD38	0.0584631
Sput_26+Sput_5	pos	S-binding mBC CD38	0.0516779
Sput_26+Sput_5	pos	S-binding mBC CD38	0.0523265
Sput_26+Sput_5	pos	S-binding mBC CD38	0.0961623
AZD+AZD	neg	S-binding mBC CD38	0.183422
Sput_26+AZD	pos	S-binding mBC CD38	0.0469797
AZD+mRNA1273	pos	S-binding mBC CD38	0.0927739
BBIBP+Sput_26	neg	S-binding mBC CD38	0.0621479
Sput_26+BBIBP	pos	S-binding mBC CD38	0.187542
BBIBP+AZD	pos	S-binding mBC CD38	0.129075
BBIBP+AZD	pos	S-binding mBC CD38	0.0641403
BBIBP+AZD	pos	S-binding mBC CD38	0.116234
BBIBP+AZD	pos	S-binding mBC CD38	0.14926
BBIBP+mRNA1273	pos	S-binding mBC CD38	0.113345
BBIBP+mRNA1273	pos	S-binding mBC CD38	0.109469
BBIBP+Sput_26	pos	S-binding mBC CD38	NA
Sput_26+Sput_26	pos	S-binding mBC CD38	0.0742617
Sput_26+Sput_26	pos	S-binding mBC CD38	0.152301
Sput_26+Sput_26	pos	S-binding mBC CD38	0.0846928
Sput_26+Sput_26	pos	S-binding mBC CD38	0.170655
AZD+AZD	pos	S-binding mBC CD38	0.0673985
BBIBP+BBIBP	pos	S-binding mBC CD38	0.147472
BBIBP+mRNA1273	pos	S-binding mBC CD38	0.142202
AZD+Ad5	pos	S-binding mBC CD38	0.128694
Sput_26+Ad5	pos	S-binding mBC CD38	0.0825654
Sput_26+Ad5	pos	S-binding mBC CD38	0.0935942
AZD+Ad5	pos	S-binding mBC CD38	0.263443
Sput_26+Ad5	pos	S-binding mBC CD38	0.115292
BBIBP+Sput_26	pos	S-binding mBC CD38	0.00081403
BBIBP+BBIBP	pos	S-binding mBC CD38	0.223641
BBIBP+BBIBP	pos	S-binding mBC CD38	0.0106223
BBIBP+BBIBP	pos	S-binding mBC CD38	0.649737
Sput_26+AZD	pos	S-binding mBC CD38	0.0700027
Sput_26+AZD	pos	S-binding mBC CD38	0.122758
Sput_26+BBIBP	pos	S-binding mBC CD38	0.209344
AZD+BBIBP	pos	S-binding mBC CD38	0.109465
Sput_26+BBIBP	pos	S-binding mBC CD38	0.122406
AZD+Sput_26	pos	S-binding mBC CD38	0.0835469
Sput_26+mRNA1273	pos	S-binding mBC CD38	0.0699957
AZD+mRNA1273	pos	S-binding mBC CD38	0.0676077
Sput_26+mRNA1273	pos	S-binding mBC CD38	0.0720408
AZD+BBIBP	pos	S-binding mBC CD38	0.228105
AZD+Sput_26	pos	S-binding mBC CD38	0.0725962
AZD+mRNA1273	pos	S-binding mBC CD38	0.066753
Sput_26+Sput_5	pos	S-binding mBC CD38	0.0806208
AZD+AZD	pos	S-binding mBC CD38	0.265112
AZD+AZD	pos	S-binding mBC CD38	0.0503789
BBIBP+Sput_26	pos	S-binding mBC CD38	0.0808548
BBIBP+AZD	pos	S-binding mBC CD38	0.125916
Sput_26+AZD	pos	S-binding mBC CD38	0.136077
Sput_26+Sput_5	pos	S-binding mBC CD38	0.111613
BBIBP+BBIBP	pos	S-binding mBC CD38	0.201314
BBIBP+Sput_26	pos	S-binding mBC CD38	0.153731
AZD+Ad5	pos	S-binding mBC CD38	0.110897
Sput_26+Ad5	pos	S-binding mBC CD38	0.211087
AZD+Ad5	pos	S-binding mBC CD38	0.108151
mRNA1273+mRNA1273	pos	S-binding mBC CD38	0.103647
BBIBP+BBIBP	pos	S-binding mBC CD38	0.0738705
AZD+BBIBP	neg	S-binding mBC CD38	0.170595
Sput_26+AZD	pos	S-binding mBC CD38	0.133733
AZD+BBIBP	pos	S-binding mBC CD38	0.148831
AZD+mRNA1273	pos	S-binding mBC CD38	0.0623562
Sput_26+mRNA1273	pos	S-binding mBC CD38	0.114429
Sput_26+mRNA1273	pos	S-binding mBC CD38	0.0489117
Sput_26+mRNA1273	pos	S-binding mBC CD38	0.0618677
Sput_26+mRNA1273	pos	S-binding mBC CD38	0.0532222
AZD+Sput_26	pos	S-binding mBC CD38	0.0661635
AZD+mRNA1273	pos	S-binding mBC CD38	0.0934585
AZD+Sput_26	pos	S-binding mBC CD38	0.131083
AZD+Sput_26	pos	S-binding mBC CD38	0.0752319
AZD+Sput_26	pos	S-binding mBC CD38	0.131343
AZD+Sput_26	pos	S-binding mBC CD38	0.181821
Sput_26+Sput_5	pos	S-binding mBC CD38	0.182386
Sput_26+Sput_5	pos	S-binding mBC CD38	0.0618304
Sput_26+Sput_5	pos	S-binding mBC CD38	0.109541
Sput_26+Sput_5	pos	S-binding mBC CD38	0.06711
Sput_26+Sput_5	pos	S-binding mBC CD38	0.0715535
AZD+Sput_26	pos	S-binding mBC CD38	0.0594205
AZD+AZD	pos	S-binding mBC CD38	0.112045
AZD+AZD	pos	S-binding mBC CD38	0.0670763
AZD+AZD	pos	S-binding mBC CD38	0.0712702
Sput_26+mRNA1273	pos	S-binding mBC CD38	0.0522949
Sput_26+Sput_5	pos	S-binding mBC CD38	0.111018
Sput_26+Sput_5	pos	S-binding mBC CD38	0.0722891
BBIBP+Sput_26	pos	S-binding mBC CD38	0.174558
BBIBP+Sput_26	pos	S-binding mBC CD38	0.0856258
AZD+AZD	pos	S-binding mBC CD38	0.0768425
Sput_26+AZD	pos	S-binding mBC CD38	0.0527131
Sput_26+mRNA1273	pos	S-binding mBC CD38	0.235116
BBIBP+Sput_26	neg	S-binding mBC CD38	0.088829
Sput_26+BBIBP	neg	S-binding mBC CD38	0.182289
Sput_26+Sput_5	pos	S-binding mBC CD38	0.0654708
BBIBP+AZD	pos	S-binding mBC CD38	0.134965
BBIBP+AZD	pos	S-binding mBC CD38	0.0912513
BBIBP+AZD	pos	S-binding mBC CD38	0.0657693
BBIBP+mRNA1273	pos	S-binding mBC CD38	0.0842524
BBIBP+mRNA1273	pos	S-binding mBC CD38	0.247765
BBIBP+mRNA1273	pos	S-binding mBC CD38	0.192437
BBIBP+AZD	pos	S-binding mBC CD38	0.103271
BBIBP+mRNA1273	pos	S-binding mBC CD38	0.108621
BBIBP+mRNA1273	pos	S-binding mBC CD38	0.0590246
BBIBP+mRNA1273	pos	S-binding mBC CD38	0.0500728
Sput_26+BBIBP	neg	S-binding mBC CD38	0.109426
AZD+AZD	pos	S-binding mBC CD38	0.0604139
AZD+BBIBP	pos	S-binding mBC CD38	0.13101
Sput_26+AZD	pos	S-binding mBC CD38	0.0803893
BBIBP+BBIBP	pos	S-binding mBC CD38	0.123771
BBIBP+BBIBP	neg	S-binding mBC CD38	NA
Sput_26+Sput_26	pos	S-binding mBC CD38	0.0505464
BBIBP+AZD	pos	S-binding mBC CD38	0.0779264
BBIBP+Sput_26	pos	S-binding mBC CD38	0.0598727
Sput_26+Sput_26	pos	S-binding mBC CD38	0.0828996
Sput_26+Sput_26	pos	S-binding mBC CD38	0.0979667
Sput_26+Sput_26	pos	S-binding mBC CD38	0.135428
Sput_26+Sput_26	pos	S-binding mBC CD38	0.124679
Sput_26+Sput_26	pos	S-binding mBC CD38	0.0599835
BBIBP+BBIBP	pos	S-binding mBC CD38	0.0280088
BBIBP+mRNA1273	pos	S-binding mBC CD38	0.052403
AZD+AZD	pos	S-binding mBC CD38	0.0943179
AZD+BBIBP	pos	S-binding mBC CD38	0.137281
BBIBP+AZD	pos	S-binding mBC CD38	0.0716767
BBIBP+BBIBP	pos	S-binding mBC CD38	0.108668
AZD+mRNA1273	pos	S-binding mBC CD38	0.164957
AZD+Ad5	pos	S-binding mBC CD38	0.0479684
Sput_26+Ad5	pos	S-binding mBC CD38	0.101287
Sput_26+Ad5	pos	S-binding mBC CD38	0.0717353
AZD+Ad5	pos	S-binding mBC CD38	0.0552581
AZD+Ad5	pos	S-binding mBC CD38	0.0474804
AZD+Ad5	pos	S-binding mBC CD38	0.108845
Sput_26+Ad5	pos	S-binding mBC CD38	0.0602303
Sput_26+Ad5	pos	S-binding mBC CD38	0.0427604
AZD+Ad5	pos	S-binding mBC CD38	0.076418
AZD+Ad5	pos	S-binding mBC CD38	0.0648505
mRNA1273+mRNA1273	pos	S-binding mBC CD38	0.107961
mRNA1273+mRNA1273	pos	S-binding mBC CD38	0.137976
mRNA1273+mRNA1273	pos	S-binding mBC CD38	0.17242
BBIBP+BBIBP	pos	S-binding mBC CD38	0.0705297
BBIBP+BBIBP	pos	S-binding mBC CD38	0.0802419
mRNA1273+mRNA1273	pos	S-binding mBC CD38	0.0721545
BBIBP+Sput_26	pos	S-binding mBC CD38	0.104989
Sput_26+BBIBP	pos	S-binding mBC CD38	0.138794
Sput_26+BBIBP	neg	S-binding mBC CD38	0.0975511
Sput_26+AZD	neg	S-binding mBC CD38	0.048103
AZD+BBIBP	neg	S-binding mBC CD38	0.113918
Sput_26+AZD	pos	S-binding mBC CD38	0.194692
Sput_26+BBIBP	neg	S-binding mBC CD38	0.178133
AZD+BBIBP	neg	S-binding mBC CD38	0.359815
Sput_26+AZD	pos	S-binding mBC CD38	0.102459
AZD+BBIBP	pos	S-binding mBC CD38	0.0940323
Sput_26+AZD	pos	S-binding mBC CD38	0.0779794
Sput_26+BBIBP	pos	S-binding mBC CD38	0.0945671
Sput_26+mRNA1273	pos	S-binding mBC CD38	0.0864077
Sput_26+mRNA1273	pos	S-binding mBC CD38	0.0653294
Sput_26+mRNA1273	pos	S-binding mBC CD38	0.0657848
AZD+mRNA1273	pos	S-binding mBC CD38	0.0641294
AZD+mRNA1273	pos	S-binding mBC CD38	0.096827
AZD+mRNA1273	pos	S-binding mBC CD38	0.0719092
AZD+mRNA1273	pos	S-binding mBC CD38	0.0902447
AZD+Sput_26	pos	S-binding mBC CD38	0.091432
AZD+mRNA1273	pos	S-binding mBC CD38	0.0611443
Sput_26+Sput_5	pos	S-binding mBC CD38	0.162794
Sput_26+Sput_5	pos	S-binding mBC CD38	0.0675993
AZD+AZD	pos	S-binding mBC CD38	0.142247
Sput_26+mRNA1273	pos	S-binding mBC CD38	0.0600597
AZD+AZD	pos	S-binding mBC CD38	0.134592
Sput_26+BBIBP	pos	S-binding mBC CD38	NA
AZD+BBIBP	neg	S-binding mBC CD38	NA
Sput_26+AZD	pos	S-binding mBC CD38	NA
Sput_26+mRNA1273	pos	S-binding mBC CD38	0.0907858
BBIBP+Sput_26	pos	S-binding mBC CD38	0.0299502
AZD+Sput_26	pos	S-binding mBC CD38	0.0821794
Sput_26+AZD	pos	S-binding mBC CD38	0.0541732
Sput_26+BBIBP	pos	S-binding mBC CD38	0.0474359
AZD+AZD	pos	S-binding mBC CD38	0.0886073
BBIBP+AZD	pos	S-binding mBC CD38	0.0706053
BBIBP+AZD	pos	S-binding mBC CD38	0.114538
BBIBP+mRNA1273	pos	S-binding mBC CD38	0.0625039
BBIBP+Sput_26	pos	S-binding mBC CD38	0.0682236
AZD+BBIBP	pos	S-binding mBC CD38	0.279796
BBIBP+Sput_26	pos	S-binding mBC CD38	0.315503
BBIBP+mRNA1273	pos	S-binding mBC CD38	0.0516429
Sput_26+Sput_26	neg	S-binding mBC CD38	0.123276
Sput_26+Sput_26	pos	S-binding mBC CD38	0.119708
Sput_26+Sput_26	pos	S-binding mBC CD38	0.0867473
Sput_26+Sput_26	pos	S-binding mBC CD38	0.070021
Sput_26+Sput_26	pos	S-binding mBC CD38	0.210404
Sput_26+Sput_26	pos	S-binding mBC CD38	0.142416
BBIBP+BBIBP	pos	S-binding mBC CD38	0.1873
BBIBP+Sput_26	pos	S-binding mBC CD38	0.0737461
BBIBP+BBIBP	pos	S-binding mBC CD38	0.0812783
BBIBP+AZD	pos	S-binding mBC CD38	0.0732613
BBIBP+BBIBP	pos	S-binding mBC CD38	0.194073
BBIBP+mRNA1273	pos	S-binding mBC CD38	0.0501706
AZD+BBIBP	neg	S-binding mBC CD38	0.11794
Sput_26+Sput_26	pos	S-binding mBC CD38	0.113737
AZD+Sput_26	pos	S-binding mBC CD38	0.0909207
AZD+BBIBP	neg	S-binding mBC CD38	0.15231
Sput_26+Sput_5	pos	S-binding mBC CD38	0.0865017
Sput_26+mRNA1273	pos	S-binding mBC CD38	0.0611245
Sput_26+Sput_5	pos	S-binding mBC CD38	0.0603129
Sput_26+Sput_5	pos	S-binding mBC CD38	0.0587678
BBIBP+BBIBP	neg	S-binding mBC CD38	0.142654
BBIBP+mRNA1273	pos	S-binding mBC CD38	0.0839746
Sput_26+mRNA1273	pos	S-binding mBC CD38	0.0600655
Sput_26+Sput_5	pos	S-binding mBC CD38	0.285082
AZD+AZD	pos	S-binding mBC CD38	0.0407178
AZD+AZD	pos	S-binding mBC CD38	0.127455
BBIBP+AZD	pos	S-binding mBC CD38	0.0828471
Sput_26+Sput_5	pos	S-binding mBC CD38	0.0660888
Sput_26+BBIBP	neg	S-binding mBC CD38	NA
Sput_26+Sput_5	pos	S-binding mBC CD38	0.138519
BBIBP+Sput_26	pos	S-binding mBC CD38	0.240527
BBIBP+BBIBP	neg	S-binding mBC CD38	0.514683
BBIBP+mRNA1273	pos	S-binding mBC CD38	0.162515
BBIBP+Sput_26	pos	S-binding mBC CD38	0.0714207
BBIBP+Sput_26	pos	S-binding mBC CD38	0.0695514
AZD+Sput_26	pos	S-binding mBC CD38	0.0442667
AZD+Ad5	pos	S-binding mBC CD38	0.0635247
AZD+Ad5	pos	S-binding mBC CD38	0.0811998
AZD+Ad5	pos	S-binding mBC CD38	0.130734
Sput_26+Ad5	pos	S-binding mBC CD38	0.122025
Sput_26+Ad5	pos	S-binding mBC CD38	0.148451
AZD+Ad5	pos	S-binding mBC CD38	0.0745901
Sput_26+Ad5	pos	S-binding mBC CD38	0.156365
AZD+Ad5	pos	S-binding mBC CD38	0.0681467
AZD+Ad5	pos	S-binding mBC CD38	0.058498
BBIBP+Sput_26	pos	S-binding mBC CD38	0.230309
Sput_26+Ad5	pos	S-binding mBC CD38	0.180261
mRNA1273+mRNA1273	pos	S-binding mBC CD38	0.141672
mRNA1273+mRNA1273	pos	S-binding mBC CD38	0.0630499
mRNA1273+mRNA1273	pos	S-binding mBC CD38	0.15844
Sput_26+AZD	pos	S-binding mBC CD38	0.133762
Sput_26+AZD	pos	S-binding mBC CD38	0.0531983
AZD+BBIBP	neg	S-binding mBC CD38	0.167403
Sput_26+AZD	pos	S-binding mBC CD38	0.2406
AZD+BBIBP	pos	S-binding mBC CD38	0.0830299
Sput_26+BBIBP	pos	S-binding mBC CD38	0.0546743
Sput_26+BBIBP	pos	S-binding mBC CD38	0.0958965
AZD+BBIBP	neg	S-binding mBC CD38	0.217398
Sput_26+BBIBP	pos	S-binding mBC CXCR5	0.365583
AZD+BBIBP	neg	S-binding mBC CXCR5	0.198323
Sput_26+AZD	pos	S-binding mBC CXCR5	0.0766001
Sput_26+AZD	pos	S-binding mBC CXCR5	0.312063
Sput_26+AZD	pos	S-binding mBC CXCR5	0.30956
Sput_26+AZD	pos	S-binding mBC CXCR5	0.337377
Sput_26+BBIBP	pos	S-binding mBC CXCR5	0.261654
Sput_26+BBIBP	neg	S-binding mBC CXCR5	0.467411
Sput_26+BBIBP	neg	S-binding mBC CXCR5	0.244553
AZD+Sput_26	pos	S-binding mBC CXCR5	0.273697
Sput_26+mRNA1273	pos	S-binding mBC CXCR5	0.0596757
Sput_26+mRNA1273	pos	S-binding mBC CXCR5	0.29018
AZD+mRNA1273	pos	S-binding mBC CXCR5	0.089059
AZD+Sput_26	pos	S-binding mBC CXCR5	0.367328
AZD+mRNA1273	pos	S-binding mBC CXCR5	0.245775
AZD+Sput_26	pos	S-binding mBC CXCR5	0.369452
AZD+mRNA1273	pos	S-binding mBC CXCR5	0.23868
AZD+Sput_26	neg	S-binding mBC CXCR5	0.225155
AZD+BBIBP	pos	S-binding mBC CXCR5	0.497166
AZD+Sput_26	pos	S-binding mBC CXCR5	0.206938
Sput_26+Sput_5	pos	S-binding mBC CXCR5	0.371302
Sput_26+Sput_5	pos	S-binding mBC CXCR5	0.140572
Sput_26+Sput_5	pos	S-binding mBC CXCR5	0.265384
Sput_26+Sput_5	pos	S-binding mBC CXCR5	0.369569
Sput_26+Sput_5	pos	S-binding mBC CXCR5	0.516201
Sput_26+Sput_5	pos	S-binding mBC CXCR5	0.297089
AZD+AZD	pos	S-binding mBC CXCR5	NA
Sput_26+AZD	pos	S-binding mBC CXCR5	0.22188
AZD+BBIBP	pos	S-binding mBC CXCR5	0.249866
AZD+mRNA1273	pos	S-binding mBC CXCR5	0.338733
Sput_26+mRNA1273	pos	S-binding mBC CXCR5	0.225042
BBIBP+Sput_26	pos	S-binding mBC CXCR5	0.189139
AZD+AZD	pos	S-binding mBC CXCR5	0.177472
AZD+AZD	pos	S-binding mBC CXCR5	0.357743
BBIBP+Sput_26	pos	S-binding mBC CXCR5	0.340462
Sput_26+BBIBP	pos	S-binding mBC CXCR5	0.131305
AZD+BBIBP	neg	S-binding mBC CXCR5	0.0761231
BBIBP+AZD	pos	S-binding mBC CXCR5	0.265102
BBIBP+AZD	pos	S-binding mBC CXCR5	0.263068
BBIBP+mRNA1273	pos	S-binding mBC CXCR5	0.267773
BBIBP+mRNA1273	pos	S-binding mBC CXCR5	0.185946
BBIBP+Sput_26	pos	S-binding mBC CXCR5	0.189023
BBIBP+mRNA1273	pos	S-binding mBC CXCR5	0.233073
BBIBP+mRNA1273	pos	S-binding mBC CXCR5	0.127801
AZD+Sput_26	pos	S-binding mBC CXCR5	0.106997
AZD+Sput_26	pos	S-binding mBC CXCR5	0.322045
BBIBP+BBIBP	pos	S-binding mBC CXCR5	0.589594
AZD+AZD	neg	S-binding mBC CXCR5	0.205399
BBIBP+Sput_26	pos	S-binding mBC CXCR5	0.314479
BBIBP+mRNA1273	pos	S-binding mBC CXCR5	0.343583
AZD+mRNA1273	pos	S-binding mBC CXCR5	0.24347
AZD+mRNA1273	pos	S-binding mBC CXCR5	0.228871
BBIBP+BBIBP	pos	S-binding mBC CXCR5	0.365545
Sput_26+Sput_26	pos	S-binding mBC CXCR5	0.292008
Sput_26+Sput_26	pos	S-binding mBC CXCR5	0.226949
BBIBP+BBIBP	neg	S-binding mBC CXCR5	0.512561
Sput_26+Sput_26	pos	S-binding mBC CXCR5	0.104076
AZD+mRNA1273	pos	S-binding mBC CXCR5	0.217415
BBIBP+Sput_26	pos	S-binding mBC CXCR5	0.615015
Sput_26+Sput_26	pos	S-binding mBC CXCR5	0.33507
BBIBP+AZD	pos	S-binding mBC CXCR5	0.165908
BBIBP+AZD	pos	S-binding mBC CXCR5	0.325482
BBIBP+Sput_26	pos	S-binding mBC CXCR5	0.145782
BBIBP+AZD	pos	S-binding mBC CXCR5	0.334675
BBIBP+AZD	pos	S-binding mBC CXCR5	0.343974
BBIBP+BBIBP	neg	S-binding mBC CXCR5	0.426288
BBIBP+BBIBP	pos	S-binding mBC CXCR5	0.479845
AZD+mRNA1273	pos	S-binding mBC CXCR5	0.305943
AZD+mRNA1273	pos	S-binding mBC CXCR5	0.315195
Sput_26+Sput_26	pos	S-binding mBC CXCR5	0.372752
Sput_26+BBIBP	neg	S-binding mBC CXCR5	0.383242
Sput_26+mRNA1273	pos	S-binding mBC CXCR5	0.0650054
AZD+mRNA1273	pos	S-binding mBC CXCR5	0.218416
Sput_26+mRNA1273	pos	S-binding mBC CXCR5	0.479846
BBIBP+BBIBP	pos	S-binding mBC CXCR5	0.0559138
Sput_26+Sput_5	pos	S-binding mBC CXCR5	0.443322
Sput_26+Sput_26	neg	S-binding mBC CXCR5	0.388314
AZD+AZD	pos	S-binding mBC CXCR5	0.191603
Sput_26+Ad5	pos	S-binding mBC CXCR5	0.109124
Sput_26+Ad5	pos	S-binding mBC CXCR5	0.307725
Sput_26+Ad5	pos	S-binding mBC CXCR5	0.239948
AZD+Ad5	pos	S-binding mBC CXCR5	0.289478
Sput_26+Ad5	pos	S-binding mBC CXCR5	0.38924
AZD+Ad5	pos	S-binding mBC CXCR5	0.33469
Sput_26+Ad5	pos	S-binding mBC CXCR5	0.339461
Sput_26+Ad5	pos	S-binding mBC CXCR5	0.449001
AZD+Ad5	pos	S-binding mBC CXCR5	0.383045
Sput_26+Ad5	pos	S-binding mBC CXCR5	0.383172
Sput_26+Ad5	pos	S-binding mBC CXCR5	0.570454
Sput_26+Ad5	pos	S-binding mBC CXCR5	0.397737
BBIBP+BBIBP	pos	S-binding mBC CXCR5	0.258272
mRNA1273+mRNA1273	pos	S-binding mBC CXCR5	NA
mRNA1273+mRNA1273	pos	S-binding mBC CXCR5	0.376314
mRNA1273+mRNA1273	pos	S-binding mBC CXCR5	0.293254
mRNA1273+mRNA1273	pos	S-binding mBC CXCR5	0.196205
AZD+Sput_26	pos	S-binding mBC CXCR5	0.119491
Sput_26+AZD	pos	S-binding mBC CXCR5	0.346868
Sput_26+BBIBP	neg	S-binding mBC CXCR5	0.410543
Sput_26+AZD	pos	S-binding mBC CXCR5	0.345712
Sput_26+BBIBP	pos	S-binding mBC CXCR5	0.521462
Sput_26+BBIBP	pos	S-binding mBC CXCR5	0.42971
Sput_26+mRNA1273	pos	S-binding mBC CXCR5	0.291253
AZD+mRNA1273	pos	S-binding mBC CXCR5	0.274817
AZD+mRNA1273	pos	S-binding mBC CXCR5	0.13603
AZD+mRNA1273	pos	S-binding mBC CXCR5	0.344665
AZD+Sput_26	pos	S-binding mBC CXCR5	0.290994
AZD+Sput_26	pos	S-binding mBC CXCR5	0.288173
Sput_26+mRNA1273	pos	S-binding mBC CXCR5	0.0995529
AZD+mRNA1273	pos	S-binding mBC CXCR5	0.0954205
Sput_26+Sput_5	pos	S-binding mBC CXCR5	0.136087
Sput_26+Sput_5	pos	S-binding mBC CXCR5	0.17883
Sput_26+Sput_5	pos	S-binding mBC CXCR5	0.180543
AZD+AZD	neg	S-binding mBC CXCR5	0.3453
Sput_26+AZD	pos	S-binding mBC CXCR5	0.185915
AZD+mRNA1273	pos	S-binding mBC CXCR5	0.314431
BBIBP+Sput_26	neg	S-binding mBC CXCR5	0.441052
Sput_26+BBIBP	pos	S-binding mBC CXCR5	0.305286
BBIBP+AZD	pos	S-binding mBC CXCR5	0.0365212
BBIBP+AZD	pos	S-binding mBC CXCR5	0.1661
BBIBP+AZD	pos	S-binding mBC CXCR5	0.260274
BBIBP+AZD	pos	S-binding mBC CXCR5	0.329096
BBIBP+mRNA1273	pos	S-binding mBC CXCR5	0.218433
BBIBP+mRNA1273	pos	S-binding mBC CXCR5	0.103998
BBIBP+Sput_26	pos	S-binding mBC CXCR5	NA
Sput_26+Sput_26	pos	S-binding mBC CXCR5	0.143351
Sput_26+Sput_26	pos	S-binding mBC CXCR5	0.160394
Sput_26+Sput_26	pos	S-binding mBC CXCR5	0.152111
Sput_26+Sput_26	pos	S-binding mBC CXCR5	0.215882
AZD+AZD	pos	S-binding mBC CXCR5	0.0960502
BBIBP+BBIBP	pos	S-binding mBC CXCR5	0.10118
BBIBP+mRNA1273	pos	S-binding mBC CXCR5	0.243367
AZD+Ad5	pos	S-binding mBC CXCR5	0.211428
Sput_26+Ad5	pos	S-binding mBC CXCR5	0.383967
Sput_26+Ad5	pos	S-binding mBC CXCR5	0.389138
AZD+Ad5	pos	S-binding mBC CXCR5	0.163789
Sput_26+Ad5	pos	S-binding mBC CXCR5	0.163785
BBIBP+Sput_26	pos	S-binding mBC CXCR5	0.275857
BBIBP+BBIBP	pos	S-binding mBC CXCR5	0.162054
BBIBP+BBIBP	pos	S-binding mBC CXCR5	0.191202
BBIBP+BBIBP	pos	S-binding mBC CXCR5	0.042915
Sput_26+AZD	pos	S-binding mBC CXCR5	0.0798875
Sput_26+AZD	pos	S-binding mBC CXCR5	0.367607
Sput_26+BBIBP	pos	S-binding mBC CXCR5	0.270417
AZD+BBIBP	pos	S-binding mBC CXCR5	0.375554
Sput_26+BBIBP	pos	S-binding mBC CXCR5	0.457826
AZD+Sput_26	pos	S-binding mBC CXCR5	0.389876
Sput_26+mRNA1273	pos	S-binding mBC CXCR5	0.248423
AZD+mRNA1273	pos	S-binding mBC CXCR5	0.222125
Sput_26+mRNA1273	pos	S-binding mBC CXCR5	0.0438788
AZD+BBIBP	pos	S-binding mBC CXCR5	0.28083
AZD+Sput_26	pos	S-binding mBC CXCR5	0.217156
AZD+mRNA1273	pos	S-binding mBC CXCR5	0.138648
Sput_26+Sput_5	pos	S-binding mBC CXCR5	0.143652
AZD+AZD	pos	S-binding mBC CXCR5	0.486262
AZD+AZD	pos	S-binding mBC CXCR5	0.101593
BBIBP+Sput_26	pos	S-binding mBC CXCR5	0.107393
BBIBP+AZD	pos	S-binding mBC CXCR5	0.236153
Sput_26+AZD	pos	S-binding mBC CXCR5	0.311645
Sput_26+Sput_5	pos	S-binding mBC CXCR5	0.273613
BBIBP+BBIBP	pos	S-binding mBC CXCR5	0.55314
BBIBP+Sput_26	pos	S-binding mBC CXCR5	0.491974
AZD+Ad5	pos	S-binding mBC CXCR5	0.261115
Sput_26+Ad5	pos	S-binding mBC CXCR5	0.419721
AZD+Ad5	pos	S-binding mBC CXCR5	0.41913
mRNA1273+mRNA1273	pos	S-binding mBC CXCR5	0.24152
BBIBP+BBIBP	pos	S-binding mBC CXCR5	0.241417
AZD+BBIBP	neg	S-binding mBC CXCR5	0.461744
Sput_26+AZD	pos	S-binding mBC CXCR5	0.457188
AZD+BBIBP	pos	S-binding mBC CXCR5	0.408319
AZD+mRNA1273	pos	S-binding mBC CXCR5	0.381799
Sput_26+mRNA1273	pos	S-binding mBC CXCR5	0.258533
Sput_26+mRNA1273	pos	S-binding mBC CXCR5	0.0898554
Sput_26+mRNA1273	pos	S-binding mBC CXCR5	0.3302
Sput_26+mRNA1273	pos	S-binding mBC CXCR5	0.236628
AZD+Sput_26	pos	S-binding mBC CXCR5	0.247282
AZD+mRNA1273	pos	S-binding mBC CXCR5	0.296613
AZD+Sput_26	pos	S-binding mBC CXCR5	0.405063
AZD+Sput_26	pos	S-binding mBC CXCR5	0.453878
AZD+Sput_26	pos	S-binding mBC CXCR5	0.273128
AZD+Sput_26	pos	S-binding mBC CXCR5	0.615907
Sput_26+Sput_5	pos	S-binding mBC CXCR5	0.0567888
Sput_26+Sput_5	pos	S-binding mBC CXCR5	0.168288
Sput_26+Sput_5	pos	S-binding mBC CXCR5	0.296366
Sput_26+Sput_5	pos	S-binding mBC CXCR5	0.214048
Sput_26+Sput_5	pos	S-binding mBC CXCR5	0.301025
AZD+Sput_26	pos	S-binding mBC CXCR5	0.231879
AZD+AZD	pos	S-binding mBC CXCR5	0.389626
AZD+AZD	pos	S-binding mBC CXCR5	0.396397
AZD+AZD	pos	S-binding mBC CXCR5	0.386924
Sput_26+mRNA1273	pos	S-binding mBC CXCR5	0.0955158
Sput_26+Sput_5	pos	S-binding mBC CXCR5	0.210779
Sput_26+Sput_5	pos	S-binding mBC CXCR5	0.390956
BBIBP+Sput_26	pos	S-binding mBC CXCR5	0.292243
BBIBP+Sput_26	pos	S-binding mBC CXCR5	0.348001
AZD+AZD	pos	S-binding mBC CXCR5	0.315911
Sput_26+AZD	pos	S-binding mBC CXCR5	0.201149
Sput_26+mRNA1273	pos	S-binding mBC CXCR5	0.348256
BBIBP+Sput_26	neg	S-binding mBC CXCR5	0.391296
Sput_26+BBIBP	neg	S-binding mBC CXCR5	0.521811
Sput_26+Sput_5	pos	S-binding mBC CXCR5	0.0775306
BBIBP+AZD	pos	S-binding mBC CXCR5	0.4943
BBIBP+AZD	pos	S-binding mBC CXCR5	0.233223
BBIBP+AZD	pos	S-binding mBC CXCR5	0.139721
BBIBP+mRNA1273	pos	S-binding mBC CXCR5	0.358601
BBIBP+mRNA1273	pos	S-binding mBC CXCR5	0.14011
BBIBP+mRNA1273	pos	S-binding mBC CXCR5	0.306457
BBIBP+AZD	pos	S-binding mBC CXCR5	0.293219
BBIBP+mRNA1273	pos	S-binding mBC CXCR5	0.256776
BBIBP+mRNA1273	pos	S-binding mBC CXCR5	0.0730601
BBIBP+mRNA1273	pos	S-binding mBC CXCR5	0.221602
Sput_26+BBIBP	neg	S-binding mBC CXCR5	0.445067
AZD+AZD	pos	S-binding mBC CXCR5	0.25864
AZD+BBIBP	pos	S-binding mBC CXCR5	0.376011
Sput_26+AZD	pos	S-binding mBC CXCR5	0.42471
BBIBP+BBIBP	pos	S-binding mBC CXCR5	0.187209
BBIBP+BBIBP	neg	S-binding mBC CXCR5	NA
Sput_26+Sput_26	pos	S-binding mBC CXCR5	0.327562
BBIBP+AZD	pos	S-binding mBC CXCR5	0.418194
BBIBP+Sput_26	pos	S-binding mBC CXCR5	0.482985
Sput_26+Sput_26	pos	S-binding mBC CXCR5	0.159045
Sput_26+Sput_26	pos	S-binding mBC CXCR5	0.402331
Sput_26+Sput_26	pos	S-binding mBC CXCR5	0.297793
Sput_26+Sput_26	pos	S-binding mBC CXCR5	0.376742
Sput_26+Sput_26	pos	S-binding mBC CXCR5	0.315298
BBIBP+BBIBP	pos	S-binding mBC CXCR5	0.116034
BBIBP+mRNA1273	pos	S-binding mBC CXCR5	0.25044
AZD+AZD	pos	S-binding mBC CXCR5	0.231738
AZD+BBIBP	pos	S-binding mBC CXCR5	0.238345
BBIBP+AZD	pos	S-binding mBC CXCR5	0.147619
BBIBP+BBIBP	pos	S-binding mBC CXCR5	0.486774
AZD+mRNA1273	pos	S-binding mBC CXCR5	0.330355
AZD+Ad5	pos	S-binding mBC CXCR5	0.337642
Sput_26+Ad5	pos	S-binding mBC CXCR5	0.412745
Sput_26+Ad5	pos	S-binding mBC CXCR5	0.333801
AZD+Ad5	pos	S-binding mBC CXCR5	0.264743
AZD+Ad5	pos	S-binding mBC CXCR5	0.107984
AZD+Ad5	pos	S-binding mBC CXCR5	0.309816
Sput_26+Ad5	pos	S-binding mBC CXCR5	0.185488
Sput_26+Ad5	pos	S-binding mBC CXCR5	0.156629
AZD+Ad5	pos	S-binding mBC CXCR5	0.292361
AZD+Ad5	pos	S-binding mBC CXCR5	0.334773
mRNA1273+mRNA1273	pos	S-binding mBC CXCR5	0.245323
mRNA1273+mRNA1273	pos	S-binding mBC CXCR5	0.283911
mRNA1273+mRNA1273	pos	S-binding mBC CXCR5	0.315339
BBIBP+BBIBP	pos	S-binding mBC CXCR5	0.361146
BBIBP+BBIBP	pos	S-binding mBC CXCR5	0.451083
mRNA1273+mRNA1273	pos	S-binding mBC CXCR5	0.164228
BBIBP+Sput_26	pos	S-binding mBC CXCR5	0.397792
Sput_26+BBIBP	pos	S-binding mBC CXCR5	0.175276
Sput_26+BBIBP	neg	S-binding mBC CXCR5	0.326451
Sput_26+AZD	neg	S-binding mBC CXCR5	0.542119
AZD+BBIBP	neg	S-binding mBC CXCR5	0.177652
Sput_26+AZD	pos	S-binding mBC CXCR5	0.360971
Sput_26+BBIBP	neg	S-binding mBC CXCR5	0.343551
AZD+BBIBP	neg	S-binding mBC CXCR5	0.243828
Sput_26+AZD	pos	S-binding mBC CXCR5	0.311624
AZD+BBIBP	pos	S-binding mBC CXCR5	0.384605
Sput_26+AZD	pos	S-binding mBC CXCR5	0.300232
Sput_26+BBIBP	pos	S-binding mBC CXCR5	0.262659
Sput_26+mRNA1273	pos	S-binding mBC CXCR5	0.0744495
Sput_26+mRNA1273	pos	S-binding mBC CXCR5	0.107979
Sput_26+mRNA1273	pos	S-binding mBC CXCR5	0.215187
AZD+mRNA1273	pos	S-binding mBC CXCR5	0.226443
AZD+mRNA1273	pos	S-binding mBC CXCR5	0.232778
AZD+mRNA1273	pos	S-binding mBC CXCR5	0.274843
AZD+mRNA1273	pos	S-binding mBC CXCR5	0.245561
AZD+Sput_26	pos	S-binding mBC CXCR5	0.224241
AZD+mRNA1273	pos	S-binding mBC CXCR5	0.188127
Sput_26+Sput_5	pos	S-binding mBC CXCR5	0.463636
Sput_26+Sput_5	pos	S-binding mBC CXCR5	0.0883561
AZD+AZD	pos	S-binding mBC CXCR5	0.484147
Sput_26+mRNA1273	pos	S-binding mBC CXCR5	0.247854
AZD+AZD	pos	S-binding mBC CXCR5	0.219212
Sput_26+BBIBP	pos	S-binding mBC CXCR5	NA
AZD+BBIBP	neg	S-binding mBC CXCR5	NA
Sput_26+AZD	pos	S-binding mBC CXCR5	NA
Sput_26+mRNA1273	pos	S-binding mBC CXCR5	0.391995
BBIBP+Sput_26	pos	S-binding mBC CXCR5	0.240425
AZD+Sput_26	pos	S-binding mBC CXCR5	0.165246
Sput_26+AZD	pos	S-binding mBC CXCR5	0.264892
Sput_26+BBIBP	pos	S-binding mBC CXCR5	0.401059
AZD+AZD	pos	S-binding mBC CXCR5	0.369141
BBIBP+AZD	pos	S-binding mBC CXCR5	0.415766
BBIBP+AZD	pos	S-binding mBC CXCR5	0.311803
BBIBP+mRNA1273	pos	S-binding mBC CXCR5	0.17752
BBIBP+Sput_26	pos	S-binding mBC CXCR5	0.282472
AZD+BBIBP	pos	S-binding mBC CXCR5	0.449408
BBIBP+Sput_26	pos	S-binding mBC CXCR5	0.306622
BBIBP+mRNA1273	pos	S-binding mBC CXCR5	0.328405
Sput_26+Sput_26	neg	S-binding mBC CXCR5	0.400124
Sput_26+Sput_26	pos	S-binding mBC CXCR5	0.234403
Sput_26+Sput_26	pos	S-binding mBC CXCR5	0.384004
Sput_26+Sput_26	pos	S-binding mBC CXCR5	0.272928
Sput_26+Sput_26	pos	S-binding mBC CXCR5	0.394605
Sput_26+Sput_26	pos	S-binding mBC CXCR5	0.449818
BBIBP+BBIBP	pos	S-binding mBC CXCR5	0.260846
BBIBP+Sput_26	pos	S-binding mBC CXCR5	0.139338
BBIBP+BBIBP	pos	S-binding mBC CXCR5	0.254144
BBIBP+AZD	pos	S-binding mBC CXCR5	0.0933562
BBIBP+BBIBP	pos	S-binding mBC CXCR5	0.524488
BBIBP+mRNA1273	pos	S-binding mBC CXCR5	0.261679
AZD+BBIBP	neg	S-binding mBC CXCR5	0.414158
Sput_26+Sput_26	pos	S-binding mBC CXCR5	0.383434
AZD+Sput_26	pos	S-binding mBC CXCR5	0.320539
AZD+BBIBP	neg	S-binding mBC CXCR5	0.440387
Sput_26+Sput_5	pos	S-binding mBC CXCR5	0.396156
Sput_26+mRNA1273	pos	S-binding mBC CXCR5	0.23268
Sput_26+Sput_5	pos	S-binding mBC CXCR5	0.404
Sput_26+Sput_5	pos	S-binding mBC CXCR5	0.182438
BBIBP+BBIBP	neg	S-binding mBC CXCR5	0.499174
BBIBP+mRNA1273	pos	S-binding mBC CXCR5	0.504452
Sput_26+mRNA1273	pos	S-binding mBC CXCR5	0.207609
Sput_26+Sput_5	pos	S-binding mBC CXCR5	0.568479
AZD+AZD	pos	S-binding mBC CXCR5	0.234521
AZD+AZD	pos	S-binding mBC CXCR5	0.505485
BBIBP+AZD	pos	S-binding mBC CXCR5	0.261486
Sput_26+Sput_5	pos	S-binding mBC CXCR5	0.109766
Sput_26+BBIBP	neg	S-binding mBC CXCR5	NA
Sput_26+Sput_5	pos	S-binding mBC CXCR5	0.327586
BBIBP+Sput_26	pos	S-binding mBC CXCR5	0.327132
BBIBP+BBIBP	neg	S-binding mBC CXCR5	0.365424
BBIBP+mRNA1273	pos	S-binding mBC CXCR5	0.205813
BBIBP+Sput_26	pos	S-binding mBC CXCR5	0.171458
BBIBP+Sput_26	pos	S-binding mBC CXCR5	0.348421
AZD+Sput_26	pos	S-binding mBC CXCR5	0.37593
AZD+Ad5	pos	S-binding mBC CXCR5	0.343701
AZD+Ad5	pos	S-binding mBC CXCR5	0.34812
AZD+Ad5	pos	S-binding mBC CXCR5	0.267855
Sput_26+Ad5	pos	S-binding mBC CXCR5	0.265558
Sput_26+Ad5	pos	S-binding mBC CXCR5	0.261216
AZD+Ad5	pos	S-binding mBC CXCR5	0.250266
Sput_26+Ad5	pos	S-binding mBC CXCR5	0.47249
AZD+Ad5	pos	S-binding mBC CXCR5	0.221043
AZD+Ad5	pos	S-binding mBC CXCR5	0.140454
BBIBP+Sput_26	pos	S-binding mBC CXCR5	0.454223
Sput_26+Ad5	pos	S-binding mBC CXCR5	0.289566
mRNA1273+mRNA1273	pos	S-binding mBC CXCR5	0.264763
mRNA1273+mRNA1273	pos	S-binding mBC CXCR5	0.23083
mRNA1273+mRNA1273	pos	S-binding mBC CXCR5	0.163375
Sput_26+AZD	pos	S-binding mBC CXCR5	0.30073
Sput_26+AZD	pos	S-binding mBC CXCR5	0.0718273
AZD+BBIBP	neg	S-binding mBC CXCR5	0.431216
Sput_26+AZD	pos	S-binding mBC CXCR5	0.243013
AZD+BBIBP	pos	S-binding mBC CXCR5	0.426044
Sput_26+BBIBP	pos	S-binding mBC CXCR5	0.328655
Sput_26+BBIBP	pos	S-binding mBC CXCR5	0.463424
AZD+BBIBP	neg	S-binding mBC CXCR5	0.372067
