# Supplementary material for: High-dimensional analysis of 16 SARS-CoV-2 vaccine combinations reveals lymphocyte signatures correlating with immunogenicity
Source: Nat Immunol. 2023 Apr 24;24(6):941–54. doi: 10.1038/s41590-023-01499-w (PMC10232362; doi:10.1038/s41590-023-01499-w)
Supplement: Source Data Fig. 5 — Statistical source data. [file 41590_2023_1499_MOESM9_ESM.xlsx]

## Sheet: Fig. 5a
Spike-specific T cells (IFNg)
Data				Statistics - two-sided Wilcoxon test adjusted for multiple comparisons with the Benjamini Hochberg method, comparison of T1 vs. T3
Combination	Time	S-induced IFNg		Combination	group1	group2	n1	n2	p.adj
Sput_26+AZD	1	1.24138		AZD+AZD	1	3	18	15	0.0685714
AZD+BBIBP	1	1.33333		AZD+Ad5	1	3	13	14	0.545333
AZD+AZD	1	0.583333		AZD+BBIBP	1	3	20	19	0.631385
Sput_26+BBIBP	3	1.71429		AZD+Sput_26	1	3	20	16	0.189091
AZD+BBIBP	3	0.216216		AZD+mRNA1273	1	3	21	19	0.0044
Sput_26+AZD	3	0.571429		BBIBP+AZD	1	3	18	14	0.0044
Sput_26+AZD	3	0.444444		BBIBP+BBIBP	1	3	31	17	0.00773333
Sput_26+AZD	3	0.5		BBIBP+Sput_26	1	3	24	13	0.006144
Sput_26+AZD	3	0.470588		BBIBP+mRNA1273	1	3	22	11	0.0004448
Sput_26+BBIBP	3	0		Sput_26+AZD	1	3	23	20	0.761
Sput_26+BBIBP	3	0.444444		Sput_26+Ad5	1	3	18	14	0.761
Sput_26+BBIBP	1	0.55814		Sput_26+BBIBP	1	3	20	19	0.109511
Sput_26+BBIBP	3	0.133333		Sput_26+Sput_26	1	3	20	18	0.0814
Sput_26+mRNA1273	3	1.8		Sput_26+Sput_5	1	3	24	22	5.856e-05
Sput_26+mRNA1273	3	0.16		Sput_26+mRNA1273	1	3	18	18	0.12656
AZD+mRNA1273	3	0.470588		mRNA1273+mRNA1273	1	3	17	5	0.741714
AZD+Sput_26	3	0.413793
AZD+mRNA1273	3	0.545455
AZD+mRNA1273	3	0.26087
AZD+Sput_26	3	0
Sput_26+BBIBP	1	0.48
AZD+BBIBP	3	0
AZD+Sput_26	3	0.625
Sput_26+Sput_5	3	0.888889
Sput_26+Sput_5	3	1.33333
Sput_26+Sput_5	3	0.711111
Sput_26+Sput_5	3	0.363636
Sput_26+Sput_5	3	1.92
Sput_26+Sput_5	3	1.89474
AZD+BBIBP	1	0.48
Sput_26+AZD	3	1.42857
AZD+BBIBP	3	0.444444
AZD+mRNA1273	3	0.923077
Sput_26+mRNA1273	3	0.228571
BBIBP+Sput_26	3	0.952381
AZD+AZD	3	0.266667
AZD+AZD	3	0.842105
BBIBP+Sput_26	3	2.66667
Sput_26+Ad5	1	1.6
AZD+BBIBP	1	0.363636
AZD+Ad5	1	1.8
Sput_26+Ad5	1	0.521739
Sput_26+Ad5	1	1.6
Sput_26+Ad5	1	0.461538
Sput_26+Ad5	1	0.622222
AZD+Ad5	1	1.06122
AZD+Ad5	1	2.91667
Sput_26+Ad5	1	1.30435
Sput_26+Ad5	1	1.12
Sput_26+BBIBP	3	1.96364
Sput_26+mRNA1273	1	0.333333
AZD+BBIBP	3	0.4
Sput_26+Ad5	1	0.166667
BBIBP+AZD	3	2.10526
BBIBP+AZD	3	3.5
BBIBP+mRNA1273	3	2.66667
BBIBP+mRNA1273	3	0.8
BBIBP+Sput_26	3	1.55556
AZD+mRNA1273	1	0.296296
BBIBP+mRNA1273	3	2.51852
AZD+Sput_26	3	0
BBIBP+BBIBP	3	1.62963
AZD+AZD	3	1.69697
BBIBP+Sput_26	3	0.432432
BBIBP+mRNA1273	3	2.61818
AZD+mRNA1273	3	2.27451
Sput_26+mRNA1273	1	0.421053
AZD+mRNA1273	3	0.8
BBIBP+BBIBP	3	1.44681
Sput_26+Sput_26	3	1.36842
Sput_26+Sput_26	3	2.13333
BBIBP+BBIBP	3	0
Sput_26+Sput_26	3	1.05882
AZD+mRNA1273	3	1.33333
BBIBP+Sput_26	3	0.292683
AZD+Sput_26	1	0
Sput_26+Sput_26	3	0.666667
BBIBP+AZD	3	0.6
BBIBP+AZD	3	0.521739
BBIBP+AZD	3	2.56
BBIBP+AZD	3	0.761905
BBIBP+BBIBP	3	0.592593
BBIBP+BBIBP	3	1.4359
mRNA1273+mRNA1273	1	0.347826
BBIBP+BBIBP	1	0.592593
AZD+Sput_26	1	0.521739
BBIBP+BBIBP	1	0.533333
mRNA1273+mRNA1273	1	0.142857
AZD+mRNA1273	3	0.342857
mRNA1273+mRNA1273	1	2.17391
mRNA1273+mRNA1273	1	4.58824
mRNA1273+mRNA1273	1	1.2459
mRNA1273+mRNA1273	1	2.35714
Sput_26+AZD	1	0.736842
AZD+Sput_26	1	0.521739
AZD+mRNA1273	3	0.972973
Sput_26+Sput_26	3	1.68421
Sput_26+BBIBP	3	0.390244
Sput_26+mRNA1273	3	0.26087
AZD+mRNA1273	3	1.10345
Sput_26+mRNA1273	3	2.02817
BBIBP+BBIBP	3	1.44262
Sput_26+Sput_5	3	0.553846
Sput_26+Sput_26	3	2.64
AZD+AZD	3	0.296296
AZD+Sput_26	1	0.823529
Sput_26+Ad5	3	0.25
Sput_26+Ad5	3	1.86667
Sput_26+Ad5	3	0.342857
AZD+Ad5	3	0.333333
Sput_26+Ad5	3	0.114286
AZD+Ad5	3	0.235294
Sput_26+Ad5	3	1.17073
Sput_26+Ad5	3	0.333333
AZD+Ad5	3	0.533333
AZD+mRNA1273	1	0.421053
Sput_26+Ad5	3	1.08475
mRNA1273+mRNA1273	3	0.173913
Sput_26+BBIBP	1	0.48
AZD+mRNA1273	1	0.941176
Sput_26+AZD	1	0.222222
Sput_26+BBIBP	1	0
Sput_26+BBIBP	1	0.4
Sput_26+AZD	1	0.301887
AZD+mRNA1273	1	0.4
AZD+Sput_26	1	0.333333
Sput_26+mRNA1273	1	0.470588
AZD+mRNA1273	1	0
AZD+Sput_26	1	0.941176
AZD+Sput_26	1	0.5
AZD+AZD	1	0.097561
AZD+AZD	1	0.489796
Sput_26+Sput_5	1	0.307692
Sput_26+AZD	1	0.595745
Sput_26+AZD	1	0.8
Sput_26+Sput_5	1	0
Sput_26+Sput_5	1	0.363636
Sput_26+Sput_5	1	0.533333
Sput_26+Sput_5	1	0.685714
Sput_26+Sput_5	1	0.3
Sput_26+Sput_5	1	0.4
BBIBP+AZD	1	1.26829
BBIBP+mRNA1273	1	0.363636
BBIBP+BBIBP	1	0
Sput_26+AZD	1	0.133333
Sput_26+Sput_26	1	0.689655
Sput_26+mRNA1273	1	0.347826
BBIBP+mRNA1273	1	0
BBIBP+Sput_26	1	0.384615
Sput_26+AZD	3	0
Sput_26+AZD	3	0
Sput_26+BBIBP	3	0.0851064
AZD+BBIBP	3	0.888889
Sput_26+BBIBP	3	0.5
AZD+Sput_26	3	0
Sput_26+mRNA1273	3	1.0303
AZD+mRNA1273	3	1
AZD+BBIBP	1	0.685714
Sput_26+mRNA1273	3	1.65517
AZD+BBIBP	3	1.18182
AZD+Sput_26	3	0.897959
AZD+mRNA1273	3	0.969697
Sput_26+Sput_5	3	0.965517
AZD+AZD	3	0.275862
AZD+AZD	3	1.82456
BBIBP+Sput_26	3	0.6
AZD+Ad5	1	0.816327
AZD+Ad5	1	0.656716
Sput_26+Ad5	1	1
mRNA1273+mRNA1273	1	0.590164
mRNA1273+mRNA1273	1	1.77778
BBIBP+BBIBP	1	0.285714
BBIBP+BBIBP	1	0.466667
Sput_26+AZD	3	0.48
Sput_26+AZD	1	1.23077
AZD+BBIBP	1	0.52459
Sput_26+Sput_5	3	0.777778
BBIBP+BBIBP	3	0.111111
BBIBP+Sput_26	3	0.2
AZD+Ad5	3	0
Sput_26+Ad5	3	0.125
AZD+Ad5	3	2.33333
mRNA1273+mRNA1273	3	0
AZD+mRNA1273	1	0.235294
BBIBP+BBIBP	3	0.526316
AZD+AZD	1	0.666667
AZD+AZD	1	0.5
Sput_26+AZD	1	0.342857
Sput_26+AZD	1	0.230769
AZD+Sput_26	1	0.266667
BBIBP+Sput_26	1	0.129032
Sput_26+BBIBP	1	0.444444
BBIBP+Sput_26	1	0.8
BBIBP+AZD	1	0.444444
BBIBP+AZD	1	0.275862
BBIBP+AZD	1	0.142857
BBIBP+mRNA1273	1	0.5
BBIBP+mRNA1273	1	0.148148
BBIBP+mRNA1273	1	0.857143
BBIBP+mRNA1273	1	0
BBIBP+mRNA1273	1	0.307692
AZD+Sput_26	1	0.521739
AZD+Sput_26	1	0.222222
AZD+AZD	1	0.275862
BBIBP+BBIBP	1	0.210526
BBIBP+Sput_26	1	0.170213
BBIBP+mRNA1273	1	0.0740741
BBIBP+BBIBP	1	0.5
AZD+mRNA1273	1	3.34884
AZD+mRNA1273	1	0.6
Sput_26+BBIBP	1	0.111111
BBIBP+BBIBP	1	0
AZD+mRNA1273	1	0.275862
Sput_26+Sput_26	1	1.28302
BBIBP+Sput_26	1	0.216216
Sput_26+Sput_26	1	0.666667
Sput_26+Sput_26	1	0.615385
Sput_26+Sput_26	1	2.06061
BBIBP+AZD	1	0.666667
BBIBP+Sput_26	1	0
BBIBP+AZD	1	1.11111
BBIBP+AZD	1	0.2
BBIBP+BBIBP	1	0.32
BBIBP+BBIBP	1	0
BBIBP+BBIBP	1	0.8
BBIBP+BBIBP	1	0.153846
Sput_26+BBIBP	1	0.296296
AZD+mRNA1273	1	0.153846
Sput_26+BBIBP	1	0.444444
Sput_26+AZD	1	0.695652
AZD+mRNA1273	1	1.12
Sput_26+mRNA1273	1	0.571429
BBIBP+BBIBP	1	0.32
Sput_26+Sput_26	1	0.983607
Sput_26+mRNA1273	1	0
Sput_26+Sput_5	1	0.266667
AZD+mRNA1273	1	0.857143
AZD+AZD	1	0.355556
Sput_26+Sput_26	1	1.625
BBIBP+BBIBP	1	0.727273
Sput_26+BBIBP	1	0.105263
Sput_26+BBIBP	1	0.105263
AZD+BBIBP	3	0.734694
Sput_26+AZD	3	0.656716
AZD+BBIBP	3	0.466667
Sput_26+mRNA1273	3	0.133333
Sput_26+mRNA1273	3	1.07317
Sput_26+mRNA1273	3	0.326531
Sput_26+mRNA1273	3	1.61538
AZD+Sput_26	3	1.33333
AZD+mRNA1273	3	1.66038
AZD+Sput_26	3	0.413793
AZD+Sput_26	3	1.41176
AZD+Sput_26	3	0.666667
AZD+Sput_26	3	0.4
Sput_26+Sput_5	3	0.342857
Sput_26+Sput_5	3	0.769231
Sput_26+Sput_5	3	1.92593
Sput_26+Sput_5	3	0.740741
Sput_26+Sput_5	3	3.68
AZD+Sput_26	3	3.14286
AZD+AZD	3	2.80851
AZD+AZD	3	2.21277
AZD+AZD	3	0.666667
Sput_26+mRNA1273	3	3.23077
AZD+BBIBP	1	0.333333
Sput_26+Sput_5	3	1.02326
Sput_26+Sput_5	3	1.47368
AZD+AZD	3	2.37037
Sput_26+AZD	3	1.375
Sput_26+mRNA1273	3	1.54839
BBIBP+Sput_26	3	3.22222
AZD+BBIBP	1	0.780488
AZD+Ad5	1	2.04082
Sput_26+Ad5	1	1.61404
AZD+Ad5	1	1.7037
AZD+Ad5	1	2.55319
AZD+Ad5	1	0.518519
Sput_26+Ad5	1	2.41667
Sput_26+BBIBP	3	2.21538
Sput_26+Ad5	1	0.833333
Sput_26+Ad5	1	1.2
Sput_26+Sput_5	3	0.969697
Sput_26+AZD	1	0.387097
BBIBP+AZD	3	2.97872
BBIBP+AZD	3	1.33333
BBIBP+AZD	3	2.73684
BBIBP+mRNA1273	3	3.16667
BBIBP+mRNA1273	3	1.3913
BBIBP+mRNA1273	3	2.27586
AZD+mRNA1273	1	0.333333
Sput_26+BBIBP	3	1.70213
AZD+AZD	3	0.727273
AZD+BBIBP	3	0.0930233
Sput_26+AZD	3	1.35849
BBIBP+BBIBP	3	1.33333
BBIBP+BBIBP	3	1.80645
Sput_26+Sput_26	3	1.67442
Sput_26+Sput_26	3	1.96078
AZD+mRNA1273	1	0.137931
Sput_26+Sput_26	3	1.45455
Sput_26+Sput_26	3	2.37037
Sput_26+Sput_26	3	0.218182
Sput_26+Sput_26	3	0.897959
mRNA1273+mRNA1273	1	0.296296
mRNA1273+mRNA1273	1	3.15385
BBIBP+BBIBP	1	1.3125
mRNA1273+mRNA1273	1	0.872727
BBIBP+BBIBP	1	1.85366
BBIBP+BBIBP	1	1.3
AZD+Sput_26	1	0.181818
BBIBP+BBIBP	3	0.421053
BBIBP+mRNA1273	3	0.390244
BBIBP+Sput_26	1	0.384615
BBIBP+BBIBP	1	0.896552
mRNA1273+mRNA1273	1	1.5873
AZD+BBIBP	3	0.5
BBIBP+AZD	3	1.64706
AZD+Sput_26	1	1.04348
AZD+mRNA1273	3	1.04918
AZD+Ad5	3	1.5814
Sput_26+Ad5	3	3.11111
Sput_26+Ad5	3	0.846154
AZD+Ad5	3	1.08475
AZD+Ad5	3	4.62069
Sput_26+Ad5	3	3.4
Sput_26+Ad5	3	4.40816
Sput_26+AZD	1	1.17647
AZD+Ad5	3	2.44776
mRNA1273+mRNA1273	3	2.68966
BBIBP+BBIBP	3	1.15385
Sput_26+AZD	1	0.375
AZD+Sput_26	1	0.421053
Sput_26+AZD	1	1.15254
Sput_26+BBIBP	1	1.19298
AZD+BBIBP	1	0.413793
Sput_26+AZD	1	0.230769
AZD+BBIBP	1	0.352941
AZD+BBIBP	1	0.0888889
Sput_26+BBIBP	1	0.121212
AZD+BBIBP	1	0.340426
Sput_26+mRNA1273	1	0.857143
AZD+BBIBP	1	0.275862
Sput_26+AZD	1	0.173913
Sput_26+BBIBP	1	0.392157
Sput_26+BBIBP	1	0.333333
AZD+mRNA1273	1	0.470588
AZD+mRNA1273	1	0.705882
AZD+mRNA1273	1	0.315789
Sput_26+mRNA1273	1	0.7
AZD+mRNA1273	1	1.90476
Sput_26+mRNA1273	1	0
Sput_26+mRNA1273	1	0.615385
AZD+Sput_26	1	0.148148
AZD+mRNA1273	1	0.114286
Sput_26+mRNA1273	1	0.444444
AZD+AZD	1	0.111111
AZD+AZD	1	0.776119
AZD+AZD	1	0.292683
Sput_26+Sput_5	1	0.369231
Sput_26+Sput_5	1	0
Sput_26+mRNA1273	1	0.244898
Sput_26+AZD	1	0.148148
BBIBP+Sput_26	1	0
Sput_26+AZD	1	0.25
Sput_26+BBIBP	1	2.13333
AZD+Sput_26	1	0.470588
BBIBP+Sput_26	1	0.62069
BBIBP+AZD	1	1.77778
AZD+Sput_26	1	0.6
BBIBP+AZD	1	0.645161
BBIBP+mRNA1273	1	0.121212
BBIBP+mRNA1273	1	0.150943
BBIBP+Sput_26	1	0.551724
AZD+BBIBP	1	0.711111
BBIBP+BBIBP	1	0.947368
BBIBP+BBIBP	1	0.6
BBIBP+mRNA1273	1	0.2
BBIBP+BBIBP	1	0.25
BBIBP+Sput_26	1	0.410256
Sput_26+Sput_26	1	0.37037
BBIBP+BBIBP	1	0
Sput_26+Sput_26	1	0.357143
Sput_26+Sput_26	1	0.474576
Sput_26+Sput_26	1	1.84615
Sput_26+Sput_26	1	0.344828
Sput_26+Sput_26	1	0.405797
BBIBP+Sput_26	1	1.35849
BBIBP+BBIBP	1	1.52381
BBIBP+BBIBP	1	1.09091
AZD+Sput_26	1	1.33333
BBIBP+mRNA1273	1	0
BBIBP+AZD	1	2.64286
Sput_26+Sput_26	1	0.454545
AZD+BBIBP	1	0.246154
BBIBP+mRNA1273	1	0.0833333
BBIBP+BBIBP	1	0.477612
AZD+Sput_26	1	0.153846
Sput_26+AZD	1	1.46341
Sput_26+mRNA1273	1	0.438356
Sput_26+Sput_5	1	0.41791
AZD+Sput_26	1	0.8
Sput_26+Sput_5	1	0
Sput_26+Sput_5	1	0.230769
BBIBP+BBIBP	1	0.606061
AZD+BBIBP	1	0.909091
Sput_26+Sput_5	1	0.181818
AZD+Sput_26	1	0.1
BBIBP+mRNA1273	1	0.235294
Sput_26+Sput_5	1	0.666667
BBIBP+Sput_26	1	0.27907
AZD+AZD	1	0.230769
Sput_26+mRNA1273	1	1.6
AZD+AZD	1	0.266667
BBIBP+AZD	1	0.0714286
Sput_26+mRNA1273	1	0.37037
BBIBP+Sput_26	1	0.615385
BBIBP+AZD	1	0.416667
Sput_26+BBIBP	1	0.338983
BBIBP+BBIBP	1	0.170213
Sput_26+Sput_5	1	0.507937
BBIBP+mRNA1273	1	3.09091
BBIBP+Sput_26	1	0.4
Sput_26+AZD	1	1.33333
Sput_26+BBIBP	3	0.470588
Sput_26+BBIBP	3	0.580645
Sput_26+AZD	3	0
AZD+BBIBP	3	0.631579
Sput_26+AZD	3	0.533333
Sput_26+BBIBP	3	0.689655
AZD+BBIBP	3	0.307692
Sput_26+AZD	3	1.84127
AZD+BBIBP	3	0.206897
Sput_26+AZD	3	0.26087
Sput_26+mRNA1273	1	1.11111
Sput_26+BBIBP	3	0.301887
Sput_26+mRNA1273	3	0.8125
Sput_26+mRNA1273	3	1.16667
Sput_26+mRNA1273	3	0.8
AZD+mRNA1273	3	3.5
AZD+mRNA1273	3	10.9677
AZD+mRNA1273	3	2.45455
AZD+mRNA1273	3	1.05263
AZD+Sput_26	3	0.896552
AZD+mRNA1273	3	1.37313
Sput_26+mRNA1273	1	1.47368
Sput_26+Sput_5	3	1.78723
AZD+AZD	3	1.12281
Sput_26+mRNA1273	3	0.457143
AZD+AZD	3	1.92308
Sput_26+BBIBP	3	0.6
AZD+AZD	1	1.2
Sput_26+AZD	3	1.2766
BBIBP+Sput_26	3	1.6
AZD+Sput_26	3	2.78788
Sput_26+AZD	3	1.50943
Sput_26+BBIBP	3	1.91667
Sput_26+Ad5	1	1.86207
Sput_26+Ad5	1	0.486486
AZD+Ad5	1	0.983607
AZD+Ad5	1	1.33333
AZD+AZD	1	0.466667
AZD+Ad5	1	2.28571
Sput_26+Ad5	1	1.08475
AZD+AZD	3	0.195122
Sput_26+Ad5	1	1.82857
AZD+Ad5	1	1.47368
BBIBP+AZD	3	1
BBIBP+AZD	3	1.94872
BBIBP+mRNA1273	3	4
Sput_26+Ad5	1	1.29577
BBIBP+Sput_26	1	1.18519
AZD+BBIBP	3	0.150943
BBIBP+Sput_26	3	2.06897
BBIBP+mRNA1273	3	1.07937
Sput_26+Sput_26	3	1.55932
Sput_26+Sput_26	3	0.878049
Sput_26+Sput_26	3	0.275862
Sput_26+Sput_26	3	0.313725
Sput_26+Sput_26	3	0.75
BBIBP+BBIBP	3	1.14286
BBIBP+Sput_26	3	1.9375
BBIBP+BBIBP	3	1.14286
BBIBP+AZD	3	2.6
BBIBP+BBIBP	3	1.86207
mRNA1273+mRNA1273	1	1.12
AZD+AZD	1	1.36364
AZD+BBIBP	3	0.0909091
Sput_26+Sput_26	3	0.41791
AZD+Sput_26	3	1.35714
mRNA1273+mRNA1273	1	1.93103
mRNA1273+mRNA1273	1	1.58333
mRNA1273+mRNA1273	1	1.43396
mRNA1273+mRNA1273	1	1.66667
AZD+BBIBP	3	3.14286
Sput_26+Sput_5	3	2.14085
Sput_26+Sput_5	1	0.27907
Sput_26+Sput_5	3	1.56522
Sput_26+Sput_5	3	2.6875
BBIBP+BBIBP	3	2.47059
BBIBP+mRNA1273	3	2.03774
Sput_26+mRNA1273	3	0.583333
AZD+AZD	3	0.967742
BBIBP+AZD	3	2.22951
Sput_26+Sput_5	3	2.45161
Sput_26+Sput_5	1	1.64706
Sput_26+BBIBP	3	0.551724
BBIBP+BBIBP	3	1.38776
BBIBP+Sput_26	3	3.11765
AZD+Sput_26	3	1.23944
AZD+Ad5	3	1.7037
AZD+Ad5	3	0.275862
Sput_26+BBIBP	1	0.421053
Sput_26+Sput_5	1	0.228571
AZD+Ad5	3	0.255319
AZD+Ad5	3	2.11321
Sput_26+Ad5	3	2.77966
AZD+Ad5	3	1.77778
BBIBP+Sput_26	3	2.19608
Sput_26+Ad5	3	0.514286
Sput_26+Sput_5	1	0.862745
mRNA1273+mRNA1273	3	0.947368
mRNA1273+mRNA1273	3	2.98039
Sput_26+Sput_5	1	0.888889
Sput_26+Sput_5	1	0.651163
Sput_26+Sput_5	1	0.37037
Sput_26+Sput_5	1	0.459016
Sput_26+mRNA1273	1	0.210526
AZD+AZD	1	0.827586
BBIBP+Sput_26	1	0.727273
AZD+BBIBP	1	1
BBIBP+Sput_26	1	0.190476
BBIBP+Sput_26	1	2.08
BBIBP+Sput_26	1	0.695652
BBIBP+AZD	1	0.301887
BBIBP+AZD	1	0.769231
BBIBP+AZD	1	0.153846
BBIBP+AZD	1	0.315789
BBIBP+mRNA1273	1	0.394366
BBIBP+mRNA1273	1	0.333333
BBIBP+mRNA1273	1	0.222222
Sput_26+AZD	1	0.533333
BBIBP+mRNA1273	1	0.363636
BBIBP+mRNA1273	1	0.727273
Sput_26+BBIBP	1	0
AZD+BBIBP	1	0.357143
Sput_26+AZD	1	1.0303
AZD+AZD	1	0.982456
BBIBP+BBIBP	1	0.615385
BBIBP+Sput_26	1	0.555556
BBIBP+BBIBP	1	0.666667
AZD+BBIBP	1	0.129032
BBIBP+AZD	1	2.10526
Sput_26+Sput_26	1	0.324324
Sput_26+Sput_26	1	0.695652
Sput_26+Sput_26	1	0.377358
Sput_26+Sput_26	1	0.131148
Sput_26+Sput_26	1	0.393443
Sput_26+Sput_26	1	0.590164
BBIBP+Sput_26	1	0.307692
BBIBP+mRNA1273	1	0.266667
BBIBP+BBIBP	1	0.333333
AZD+BBIBP	1	1.14286
AZD+mRNA1273	1	0.72
AZD+BBIBP	1	0.16
AZD+AZD	1	0.380952
AZD+mRNA1273	1	0.275862
BBIBP+AZD	1	0.4
BBIBP+BBIBP	1	0
BBIBP+Sput_26	1	0.0677966
BBIBP+Sput_26	1	0.20339
BBIBP+mRNA1273	1	0.428571
Sput_26+BBIBP	1	0.352941
Sput_26+AZD	3	0.285714
Sput_26+AZD	3	0.777778
AZD+BBIBP	3	0.461538
Sput_26+AZD	3	0.133333
AZD+BBIBP	3	0.355556
Sput_26+BBIBP	3	0.163265
Sput_26+BBIBP	3	0.40678
AZD+BBIBP	3	0.285714

## Sheet: Fig. 5c
Spike-specific T cells (IFNg) - T3
Statistics - two-sided Wilcoxon test adjusted for multiple comparisons with the Benjamini Hochberg method, comparison to the global mean across combinations
Combination	p.adj
Sput_26+BBIBP	0.17
AZD+BBIBP	0.011
Sput_26+AZD	0.087
Sput_26+mRNA1273	0.85
AZD+mRNA1273	0.72
AZD+Sput_26	0.6
Sput_26+Sput_5	0.39
BBIBP+Sput_26	0.39
AZD+AZD	0.94
BBIBP+AZD	0.043
BBIBP+mRNA1273	0.043
BBIBP+BBIBP	0.89
Sput_26+Sput_26	0.85
Sput_26+Ad5	0.89
AZD+Ad5	0.94
mRNA1273+mRNA1273	0.94
Data
Combination	S-induced IFNg
Sput_26+BBIBP	1.71429
AZD+BBIBP	0.216216
Sput_26+AZD	0.571429
Sput_26+AZD	0.444444
Sput_26+AZD	0.5
Sput_26+AZD	0.470588
Sput_26+BBIBP	0
Sput_26+BBIBP	0.444444
Sput_26+BBIBP	0.133333
Sput_26+mRNA1273	1.8
Sput_26+mRNA1273	0.16
AZD+mRNA1273	0.470588
AZD+Sput_26	0.413793
AZD+mRNA1273	0.545455
AZD+mRNA1273	0.26087
AZD+Sput_26	0
AZD+BBIBP	0
AZD+Sput_26	0.625
Sput_26+Sput_5	0.888889
Sput_26+Sput_5	1.33333
Sput_26+Sput_5	0.711111
Sput_26+Sput_5	0.363636
Sput_26+Sput_5	1.92
Sput_26+Sput_5	1.89474
Sput_26+AZD	1.42857
AZD+BBIBP	0.444444
AZD+mRNA1273	0.923077
Sput_26+mRNA1273	0.228571
BBIBP+Sput_26	0.952381
AZD+AZD	0.266667
AZD+AZD	0.842105
BBIBP+Sput_26	2.66667
Sput_26+BBIBP	1.96364
AZD+BBIBP	0.4
BBIBP+AZD	2.10526
BBIBP+AZD	3.5
BBIBP+mRNA1273	2.66667
BBIBP+mRNA1273	0.8
BBIBP+Sput_26	1.55556
BBIBP+mRNA1273	2.51852
AZD+Sput_26	0
BBIBP+BBIBP	1.62963
AZD+AZD	1.69697
BBIBP+Sput_26	0.432432
BBIBP+mRNA1273	2.61818
AZD+mRNA1273	2.27451
AZD+mRNA1273	0.8
BBIBP+BBIBP	1.44681
Sput_26+Sput_26	1.36842
Sput_26+Sput_26	2.13333
BBIBP+BBIBP	0
Sput_26+Sput_26	1.05882
AZD+mRNA1273	1.33333
BBIBP+Sput_26	0.292683
Sput_26+Sput_26	0.666667
BBIBP+AZD	0.6
BBIBP+AZD	0.521739
BBIBP+AZD	2.56
BBIBP+AZD	0.761905
BBIBP+BBIBP	0.592593
BBIBP+BBIBP	1.4359
AZD+mRNA1273	0.342857
AZD+mRNA1273	0.972973
Sput_26+Sput_26	1.68421
Sput_26+BBIBP	0.390244
Sput_26+mRNA1273	0.26087
AZD+mRNA1273	1.10345
Sput_26+mRNA1273	2.02817
BBIBP+BBIBP	1.44262
Sput_26+Sput_5	0.553846
Sput_26+Sput_26	2.64
AZD+AZD	0.296296
Sput_26+Ad5	0.25
Sput_26+Ad5	1.86667
Sput_26+Ad5	0.342857
AZD+Ad5	0.333333
Sput_26+Ad5	0.114286
AZD+Ad5	0.235294
Sput_26+Ad5	1.17073
Sput_26+Ad5	0.333333
AZD+Ad5	0.533333
Sput_26+Ad5	2.51852
Sput_26+Ad5	1.08475
mRNA1273+mRNA1273	0.173913
Sput_26+AZD	0
Sput_26+AZD	0
Sput_26+BBIBP	0.0851064
AZD+BBIBP	0.888889
Sput_26+BBIBP	0.5
AZD+Sput_26	0
Sput_26+mRNA1273	1.0303
AZD+mRNA1273	1
Sput_26+mRNA1273	1.65517
AZD+BBIBP	1.18182
AZD+Sput_26	0.897959
AZD+mRNA1273	0.969697
Sput_26+Sput_5	0.965517
AZD+AZD	0.275862
AZD+AZD	1.82456
BBIBP+Sput_26	0.6
Sput_26+AZD	0.48
Sput_26+Sput_5	0.777778
BBIBP+BBIBP	0.111111
BBIBP+Sput_26	0.2
AZD+Ad5	0
Sput_26+Ad5	0.125
AZD+Ad5	2.33333
mRNA1273+mRNA1273	0
BBIBP+BBIBP	0.526316
AZD+BBIBP	0.734694
Sput_26+AZD	0.656716
AZD+BBIBP	0.466667
Sput_26+mRNA1273	0.133333
Sput_26+mRNA1273	1.07317
Sput_26+mRNA1273	0.326531
Sput_26+mRNA1273	1.61538
AZD+Sput_26	1.33333
AZD+mRNA1273	1.66038
AZD+Sput_26	0.413793
AZD+Sput_26	1.41176
AZD+Sput_26	0.666667
AZD+Sput_26	0.4
Sput_26+Sput_5	0.342857
Sput_26+Sput_5	0.769231
Sput_26+Sput_5	1.92593
Sput_26+Sput_5	0.740741
Sput_26+Sput_5	3.68
AZD+Sput_26	3.14286
AZD+AZD	2.80851
AZD+AZD	2.21277
AZD+AZD	0.666667
Sput_26+mRNA1273	3.23077
Sput_26+Sput_5	1.02326
Sput_26+Sput_5	1.47368
AZD+AZD	2.37037
Sput_26+AZD	1.375
Sput_26+mRNA1273	1.54839
BBIBP+Sput_26	3.22222
Sput_26+BBIBP	2.21538
Sput_26+Sput_5	0.969697
BBIBP+AZD	2.97872
BBIBP+AZD	1.33333
BBIBP+AZD	2.73684
BBIBP+mRNA1273	3.16667
BBIBP+mRNA1273	1.3913
BBIBP+mRNA1273	2.27586
Sput_26+BBIBP	1.70213
AZD+AZD	0.727273
AZD+BBIBP	0.0930233
Sput_26+AZD	1.35849
BBIBP+BBIBP	1.33333
BBIBP+BBIBP	1.80645
Sput_26+Sput_26	1.67442
Sput_26+Sput_26	1.96078
Sput_26+Sput_26	1.45455
Sput_26+Sput_26	2.37037
Sput_26+Sput_26	0.218182
Sput_26+Sput_26	0.897959
BBIBP+BBIBP	0.421053
BBIBP+mRNA1273	0.390244
AZD+BBIBP	0.5
BBIBP+AZD	1.64706
AZD+mRNA1273	1.04918
AZD+Ad5	1.5814
Sput_26+Ad5	3.11111
Sput_26+Ad5	0.846154
AZD+Ad5	1.08475
AZD+Ad5	4.62069
Sput_26+Ad5	3.4
Sput_26+Ad5	4.40816
AZD+Ad5	2.44776
mRNA1273+mRNA1273	2.68966
BBIBP+BBIBP	1.15385
Sput_26+BBIBP	0.470588
Sput_26+BBIBP	0.580645
Sput_26+AZD	0
AZD+BBIBP	0.631579
Sput_26+AZD	0.533333
Sput_26+BBIBP	0.689655
AZD+BBIBP	0.307692
Sput_26+AZD	1.84127
AZD+BBIBP	0.206897
Sput_26+AZD	0.26087
Sput_26+BBIBP	0.301887
Sput_26+mRNA1273	0.8125
Sput_26+mRNA1273	1.16667
Sput_26+mRNA1273	0.8
AZD+mRNA1273	3.5
AZD+mRNA1273	10.9677
AZD+mRNA1273	2.45455
AZD+mRNA1273	1.05263
AZD+Sput_26	0.896552
AZD+mRNA1273	1.37313
Sput_26+Sput_5	1.78723
AZD+AZD	1.12281
Sput_26+mRNA1273	0.457143
AZD+AZD	1.92308
Sput_26+BBIBP	0.6
Sput_26+AZD	1.2766
BBIBP+Sput_26	1.6
AZD+Sput_26	2.78788
Sput_26+AZD	1.50943
Sput_26+BBIBP	1.91667
AZD+AZD	0.195122
BBIBP+AZD	1
BBIBP+AZD	1.94872
BBIBP+mRNA1273	4
AZD+BBIBP	0.150943
BBIBP+Sput_26	2.06897
BBIBP+mRNA1273	1.07937
Sput_26+Sput_26	1.55932
Sput_26+Sput_26	0.878049
Sput_26+Sput_26	0.275862
Sput_26+Sput_26	0.313725
Sput_26+Sput_26	0.75
BBIBP+BBIBP	1.14286
BBIBP+Sput_26	1.9375
BBIBP+BBIBP	1.14286
BBIBP+AZD	2.6
BBIBP+BBIBP	1.86207
AZD+BBIBP	0.0909091
Sput_26+Sput_26	0.41791
AZD+Sput_26	1.35714
AZD+BBIBP	3.14286
Sput_26+Sput_5	2.14085
Sput_26+Sput_5	1.56522
Sput_26+Sput_5	2.6875
BBIBP+BBIBP	2.47059
BBIBP+mRNA1273	2.03774
Sput_26+mRNA1273	0.583333
AZD+AZD	0.967742
BBIBP+AZD	2.22951
Sput_26+Sput_5	2.45161
Sput_26+BBIBP	0.551724
BBIBP+BBIBP	1.38776
BBIBP+Sput_26	3.11765
AZD+Sput_26	1.23944
AZD+Ad5	1.7037
AZD+Ad5	0.275862
AZD+Ad5	0.255319
AZD+Ad5	2.11321
Sput_26+Ad5	2.77966
AZD+Ad5	1.77778
BBIBP+Sput_26	2.19608
Sput_26+Ad5	0.514286
mRNA1273+mRNA1273	0.947368
mRNA1273+mRNA1273	2.98039
Sput_26+AZD	0.285714
Sput_26+AZD	0.777778
AZD+BBIBP	0.461538
Sput_26+AZD	0.133333
AZD+BBIBP	0.355556
Sput_26+BBIBP	0.163265
Sput_26+BBIBP	0.40678
AZD+BBIBP	0.285714

## Sheet: Fig. 5d
Correlation of EM CD8+ clusters 71&72 and S-induced IFNg production
Data			Stats
Frequency	S-induced IFNg		rs	p-value
0.165586	1.71429		0.3	1.5e-06
0.19642	0.216216
0.506195	0.571429
0.380003	0.444444
0.653347	0.5
1.38507	0.470588
1.39603	0
2.05364	0.444444
1.41442	0.133333
1.04851	1.8
1.43789	0.16
0.95611	0.470588
0.732427	0.413793
0.831734	0.545455
0.218369	0.26087
0.0808314	0
0.371214	0
0.240779	0.625
0.150494	0.888889
3.18851	1.33333
0.436152	0.711111
1.0083	0.363636
0.438584	1.92
1.22386	1.89474
0.197697	1.42857
0.349445	0.444444
1.08614	0.923077
0.375428	0.228571
1.13915	0.952381
1.46837	0.266667
0.518832	0.842105
0.553745	2.66667
0.889935	1.96364
0.113969	0.4
2.10585	2.10526
3.8479	3.5
0.747205	2.66667
0.53091	0.8
1.68601	1.55556
0.717818	2.51852
0.516569	0
3.9039	1.62963
3.09493	1.69697
1.00411	0.432432
1.62654	2.61818
0.551882	2.27451
0.25353	0.8
0.275296	1.44681
3.62438	1.36842
0.597925	2.13333
0.530667	0
1.31964	1.05882
0.907518	1.33333
0.884145	0.292683
0.748822	0.666667
0.348068	0.6
1.8727	0.521739
2.49313	2.56
1.21912	0.761905
1.17143	0.592593
2.7276	1.4359
0.42443	0.342857
0.914972	0.972973
1.33891	1.68421
2.1299	0.390244
3.12652	0.26087
0.994949	1.10345
3.80217	2.02817
4.38537	1.44262
2.68198	0.553846
1.39761	2.64
0.258109	0.296296
0.576407	0.25
1.46886	1.86667
0.419828	0.342857
0.227805	0.333333
0.905808	0.114286
0.775442	0.235294
1.89692	1.17073
0.52132	0.333333
3.97483	0.533333
0.19463	2.51852
0.248466	1.08475
0.737017	0.173913
0.384126	0
0.126589	0
0.151652	0.0851064
0.523188	0.888889
1.2429	0.5
1.6216	0
0.987165	1.0303
5.48635	1
0.411118	1.65517
2.069	1.18182
0.123471	0.897959
0.620675	0.969697
0.909682	0.965517
0.384169	0.275862
0.328458	1.82456
0.304104	0.6
0.990099	0.48
1.74501	0.777778
0.847983	0.111111
2.39246	0.2
0.965868	0
1.51343	0.125
2.92473	2.33333
0.271533	0
0.0392927	0.526316
0.308369	0.734694
0.723456	0.656716
0.313974	0.466667
0.0761286	0.133333
0.402078	1.07317
2.13107	0.326531
0.728209	1.61538
0.76635	1.33333
0.233152	1.66038
0.494423	0.413793
0.55986	1.41176
0.861277	0.666667
0.808733	0.4
0.0975564	0.342857
1.53348	0.769231
1.44877	1.92593
1.60213	0.740741
0.998311	3.68
1.09644	3.14286
1.59766	2.80851
0.321018	2.21277
0.075697	0.666667
0.370848	3.23077
0.137923	1.02326
1.96496	1.47368
1.54689	2.37037
0.514155	1.375
3.64211	1.54839
0.612079	3.22222
4.2411	2.21538
0.323192	0.969697
4.72521	2.97872
0.994822	1.33333
0.624862	2.73684
1.07414	3.16667
0.961097	1.3913
0.954768	2.27586
0.975864	1.70213
5.27598	0.727273
0.204295	0.0930233
0.66258	1.35849
1.73385	1.33333
4.67136	1.80645
0.561118	1.67442
1.78784	1.96078
0.932745	1.45455
1.09575	2.37037
2.60044	0.218182
0.292447	0.897959
0.678545	0.421053
0.624853	0.390244
1.21607	0.5
0.423487	1.64706
1.23976	1.04918
3.09544	1.5814
1.88266	3.11111
0.304508	0.846154
0.384764	1.08475
1.3519	4.62069
1.4373	3.4
2.03301	4.40816
3.56997	2.44776
2.72284	2.68966
0.349398	1.15385
3.02562	0.470588
3.75627	0.580645
0.113145	0
0.315101	0.631579
1.72941	0.533333
0.312599	0.689655
6.51562	0.307692
4.75355	1.84127
3.54268	0.206897
1.04671	0.26087
3.21999	0.301887
0.403045	0.8125
1.50325	1.16667
0.189773	0.8
2.09146	3.5
3.73429	10.9677
1.78857	2.45455
0.794136	1.05263
0.44655	0.896552
0.608717	1.37313
2.41829	1.78723
0.40386	1.12281
0.17243	0.457143
0.129802	1.92308
0.0390244	0.6
0.487321	1.2766
0.242829	1.6
0.253313	2.78788
1.54694	1.50943
3.95556	1.91667
0.702538	0.195122
1.22584	1
1.45491	1.94872
2.77744	4
1.64185	0.150943
1.09946	2.06897
0.871971	1.07937
0.69104	1.55932
1.0238	0.878049
0.669349	0.275862
1.42954	0.313725
1.08766	0.75
2.84211	1.14286
7.81708	1.9375
0.51557	1.14286
0.659341	2.6
7.29486	1.86207
1.57361	0.0909091
0.428323	0.41791
3.29015	1.35714
2.84253	3.14286
0.91721	2.14085
0.523418	1.56522
3.21333	2.6875
3.16302	2.47059
1.39118	2.03774
0.374946	0.583333
0.528904	0.967742
3.82067	2.22951
1.40848	2.45161
0.808025	0.551724
0.744706	1.38776
1.45014	3.11765
0.492287	1.23944
2.27473	1.7037
2.3096	0.275862
0.455725	0.255319
1.76018	2.11321
0.956844	2.77966
1.64756	1.77778
3.63296	2.19608
0.865457	0.514286
0.591547	0.947368
1.47145	2.98039
0.492121	0.285714
0.593219	0.777778
0.977785	0.461538
0.743245	0.133333
2.11384	0.355556
0.635189	0.163265
0.593622	0.40678
1.36497	0.285714

## Sheet: Fig. 5e
Correlation of EM CD4+ clusters 37&55 and S-induced IFNg production
Data			Stats
Frequency	S-induced IFNg		rs	p-value
4.38627	1.71429		-0.41	1.2e-11
4.97413	0.216216
3.90431	0.571429
6.03741	0.444444
3.75294	0.5
5.26513	0.470588
6.44725	0
4.11684	0.444444
6.11006	0.133333
1.23245	NA
2.19989	1.8
3.01342	0.16
4.54693	0.470588
2.36057	0.413793
5.91622	0.545455
3.49586	NA
4.89403	0.26087
4.3341	0
11.9267	0
5.70697	0.625
5.71876	0.888889
7.27335	1.33333
3.37883	0.711111
3.04152	0.363636
2.94559	1.92
1.7134	1.89474
2.04752	NA
2.67861	1.42857
3.00802	0.444444
4.8499	0.923077
1.31234	0.228571
1.8111	0.952381
1.25655	0.266667
2.32881	0.842105
0.928799	2.66667
2.48397	1.96364
0.610128	0.4
1.16376	2.10526
1.40451	3.5
1.69442	2.66667
2.95463	0.8
3.20078	1.55556
1.46301	NA
2.44196	2.51852
2.25145	NA
2.47178	0
0.470282	1.62963
1.46188	1.69697
5.10826	0.432432
1.68418	2.61818
1.32842	2.27451
0.612113	0.8
1.22116	1.44681
2.61326	1.36842
1.94867	2.13333
3.95433	0
5.69184	1.05882
1.70361	1.33333
5.83536	0.292683
5.78635	0.666667
2.33741	0.6
0.824798	0.521739
0.985072	NA
1.44613	2.56
1.67691	0.761905
1.48814	0.592593
1.83304	1.4359
3.61861	0.342857
1.63972	0.972973
3.02619	1.68421
2.42593	0.390244
3.70493	0.26087
1.80192	1.10345
8.63925	2.02817
3.43401	1.44262
6.42349	0.553846
2.1594	2.64
3.34089	0.296296
1.13422	0.25
7.62769	1.86667
2.65302	0.342857
3.6491	0.333333
3.41402	0.114286
1.29477	0.235294
4.37868	1.17073
2.8146	0.333333
1.68985	0.533333
0.973148	2.51852
4.76171	1.08475
0.902294	NA
0.997783	NA
1.3893	NA
2.97566	NA
2.7836	0.173913
3.74609	NA
0.518955	NA
1.43645	NA
0.805294	NA
0.737538	NA
0.487248	NA
0.87617	NA
0.618836	NA
2.78567	NA
0.260262	NA
0.847218	NA
0.974082	NA
1.25887	NA
1.8608	NA
1.51134	NA
1.85528	NA
2.30703	NA
0.693161	NA
0.430934	NA
0.271896	NA
1.3711	NA
1.15946	NA
3.77397	NA
1.41442	NA
1.85583	NA
1.30677	NA
2.14734	NA
2.05399	NA
1.81644	NA
0.803665	NA
6.85252	NA
5.74296	NA
4.67717	NA
0.827193	NA
3.11596	NA
3.38364	NA
2.21338	NA
3.70958	NA
2.83933	NA
1.2563	NA
6.30592	NA
1.00739	NA
1.38423	NA
1.63414	NA
4.06728	NA
1.71084	NA
2.35512	0
5.76738	0
2.70287	0.0851064
2.54491	0.888889
0.632887	0.5
3.95639	0
0.551785	1.0303
0.409793	1
1.02962	1.65517
1.01238	1.18182
1.50326	0.897959
1.21557	0.969697
0.435348	0.965517
2.48866	0.275862
2.26512	1.82456
0.366806	0.6
0.160114	NA
1.71293	0.48
1.87559	0.777778
6.08066	0.111111
3.90587	0.2
2.64343	0
0.907188	0.125
2.35761	2.33333
4.42967	0
3.55599	0.526316
3.8707	0.734694
2.10746	0.656716
4.3968	0.466667
3.45013	NA
3.17468	0.133333
1.17398	1.07317
1.78159	0.326531
4.28004	1.61538
1.70792	1.33333
1.04305	1.66038
3.25595	0.413793
1.92471	1.41176
1.29466	0.666667
1.5776	0.4
0.730099	0.342857
2.51241	0.769231
1.35103	1.92593
2.85806	0.740741
1.38612	3.68
2.18479	3.14286
2.94661	2.80851
1.13187	2.21277
3.15194	0.666667
0.835856	3.23077
4.70663	1.02326
0.426713	1.47368
0.766885	NA
0.894043	NA
0.982942	2.37037
0.923773	1.375
3.39753	1.54839
1.18424	3.22222
1.09333	2.21538
0.774593	0.969697
1.84789	2.97872
0.676437	1.33333
0.919936	2.73684
0.572566	3.16667
0.749275	NA
0.532359	NA
0.530811	NA
1.70486	1.3913
0.510268	2.27586
1.04559	NA
1.67737	1.70213
6.25042	0.727273
2.83119	0.0930233
1.02893	1.35849
1.63074	1.33333
0.781204	1.80645
2.10419	1.67442
0.961632	NA
1.14453	NA
2.17077	1.96078
1.01195	1.45455
1.44166	2.37037
5.39269	0.218182
3.82392	0.897959
0.934885	0.421053
1.30992	0.390244
1.43041	NA
2.29475	0.5
0.804432	1.64706
0.188143	NA
1.11877	1.04918
0.396289	1.5814
1.65262	3.11111
2.96981	0.846154
3.33213	1.08475
0.830977	NA
1.05427	4.62069
2.91851	3.4
1.0182	4.40816
0.55374	NA
1.06256	2.44776
0.310634	2.68966
0.34501	NA
0.93061	NA
4.00755	NA
1.99732	1.15385
7.06367	NA
2.74532	NA
2.56779	0.470588
1.57782	0.580645
0.930303	0
0.691375	0.631579
1.69782	0.533333
1.77022	0.689655
0.759871	0.307692
1.85824	1.84127
0.718318	0.206897
0.609458	0.26087
1.14519	0.301887
1.76823	0.8125
1.02691	1.16667
4.03139	0.8
0.416335	3.5
0.916649	10.9677
0.980202	2.45455
0.328167	1.05263
4.26869	0.896552
1.31174	1.37313
0.470053	1.78723
1.22964	NA
1.95991	1.12281
0.383178	0.457143
1.81723	1.92308
0.44878	0.6
0.226625	NA
0.743372	1.2766
0.320993	NA
2.70147	1.6
1.78536	2.78788
1.96726	1.50943
0.332872	1.91667
1.56055	0.195122
0.208887	1
0.35931	1.94872
0.534671	4
2.003	NA
1.88622	0.150943
0.911438	2.06897
2.70698	1.07937
2.9696	1.55932
2.6279	0.878049
1.53214	0.275862
1.93177	0.313725
2.13327	0.75
11.0168	NA
0.657754	1.14286
1.38188	1.9375
0.169189	1.14286
0.471723	2.6
0.297069	1.86207
0.921117	NA
3.42749	0.0909091
4.02891	0.41791
1.45954	1.35714
0.455059	3.14286
1.95588	2.14085
0.895178	NA
0.605934	1.56522
1.77024	2.6875
1.46368	2.47059
0.280983	2.03774
0.615166	0.583333
0.589939	NA
1.16339	0.967742
4.09986	NA
0.195298	2.22951
0.702019	2.45161
1.799	0.551724
0.436563	NA
0.370912	NA
0.428076	1.38776
1.42779	NA
1.84131	NA
1.85545	3.11765
1.04233	1.23944
1.1959	1.7037
2.72197	0.275862
3.19851	0.255319
2.11914	NA
0.860392	NA
1.44004	2.11321
0.518663	2.77966
0.380875	NA
1.41828	1.77778
0.362047	2.19608
2.38488	0.514286
1.50094	NA
2.28986	0.947368
0.615439	2.98039
4.03109	0.285714
2.17656	0.777778
2.73262	0.461538
1.898	0.133333
1.04564	0.355556
2.0818	0.163265
2.28511	0.40678
1.49464	0.285714

## Sheet: Fig. 5f
Relative frequency of the top T cell subsets at T3
Data				Statistics - two-sided Wilcoxon test adjusted for multiple comparisons with the Benjamini Hochberg method, comparison to the global mean across combinations per cluster
Combination	subset	Frequency		Combination	subset	p.adj
Sput_26+BBIBP	CM CD4+ cluster 9	0.27128		Sput_26+BBIBP	CM CD4+ cluster 9	0.36
Sput_26+BBIBP	EM CD4+ clusters 37&55	4.38627		AZD+BBIBP	CM CD4+ cluster 9	0.95
Sput_26+BBIBP	EM CD8+ clusters 71&72	0.165586		Sput_26+AZD	CM CD4+ cluster 9	0.66
Sput_26+BBIBP	CD4-CD8- clusters 3&8	0.380496		AZD+Sput_26	CM CD4+ cluster 9	0.73
AZD+BBIBP	CM CD4+ cluster 9	0.367942		Sput_26+mRNA1273	CM CD4+ cluster 9	0.79
AZD+BBIBP	EM CD4+ clusters 37&55	4.97413		AZD+mRNA1273	CM CD4+ cluster 9	1
AZD+BBIBP	EM CD8+ clusters 71&72	0.19642		Sput_26+Sput_5	CM CD4+ cluster 9	0.2
AZD+BBIBP	CD4-CD8- clusters 3&8	0.655656		AZD+AZD	CM CD4+ cluster 9	1
Sput_26+AZD	CM CD4+ cluster 9	0.246495		BBIBP+Sput_26	CM CD4+ cluster 9	0.79
Sput_26+AZD	EM CD4+ clusters 37&55	3.90431		BBIBP+AZD	CM CD4+ cluster 9	0.2
Sput_26+AZD	EM CD8+ clusters 71&72	0.506195		BBIBP+mRNA1273	CM CD4+ cluster 9	0.015
Sput_26+AZD	CD4-CD8- clusters 3&8	0.275106		BBIBP+BBIBP	CM CD4+ cluster 9	0.66
Sput_26+AZD	CM CD4+ cluster 9	0.276197		Sput_26+Sput_26	CM CD4+ cluster 9	0.36
Sput_26+AZD	EM CD4+ clusters 37&55	6.03741		Sput_26+Ad5	CM CD4+ cluster 9	0.88
Sput_26+AZD	EM CD8+ clusters 71&72	0.380003		AZD+Ad5	CM CD4+ cluster 9	0.81
Sput_26+AZD	CD4-CD8- clusters 3&8	0.431905		mRNA1273+mRNA1273	CM CD4+ cluster 9	0.34
Sput_26+AZD	CM CD4+ cluster 9	0.186128		Sput_26+BBIBP	EM CD4+ clusters 37&55	0.9
Sput_26+AZD	EM CD4+ clusters 37&55	3.75294		AZD+BBIBP	EM CD4+ clusters 37&55	0.9
Sput_26+AZD	EM CD8+ clusters 71&72	0.653347		Sput_26+AZD	EM CD4+ clusters 37&55	0.79
Sput_26+AZD	CD4-CD8- clusters 3&8	0.501405		AZD+Sput_26	EM CD4+ clusters 37&55	0.61
Sput_26+AZD	CM CD4+ cluster 9	0.299474		Sput_26+mRNA1273	EM CD4+ clusters 37&55	0.9
Sput_26+AZD	EM CD4+ clusters 37&55	5.26513		AZD+mRNA1273	EM CD4+ clusters 37&55	0.76
Sput_26+AZD	EM CD8+ clusters 71&72	1.38507		Sput_26+Sput_5	EM CD4+ clusters 37&55	0.9
Sput_26+AZD	CD4-CD8- clusters 3&8	0.714994		AZD+AZD	EM CD4+ clusters 37&55	0.66
Sput_26+BBIBP	CM CD4+ cluster 9	0.206402		BBIBP+Sput_26	EM CD4+ clusters 37&55	0.7
Sput_26+BBIBP	EM CD4+ clusters 37&55	6.44725		BBIBP+AZD	EM CD4+ clusters 37&55	0.015
Sput_26+BBIBP	EM CD8+ clusters 71&72	1.39603		BBIBP+mRNA1273	EM CD4+ clusters 37&55	0.36
Sput_26+BBIBP	CD4-CD8- clusters 3&8	0.514129		BBIBP+BBIBP	EM CD4+ clusters 37&55	0.79
Sput_26+BBIBP	CM CD4+ cluster 9	0.637775		Sput_26+Sput_26	EM CD4+ clusters 37&55	0.0085
Sput_26+BBIBP	EM CD4+ clusters 37&55	4.11684		Sput_26+Ad5	EM CD4+ clusters 37&55	0.79
Sput_26+BBIBP	EM CD8+ clusters 71&72	2.05364		AZD+Ad5	EM CD4+ clusters 37&55	1
Sput_26+BBIBP	CD4-CD8- clusters 3&8	0.229599		mRNA1273+mRNA1273	EM CD4+ clusters 37&55	0.95
Sput_26+BBIBP	CM CD4+ cluster 9	0.229056		Sput_26+BBIBP	EM CD8+ clusters 71&72	0.73
Sput_26+BBIBP	EM CD4+ clusters 37&55	6.11006		AZD+BBIBP	EM CD8+ clusters 71&72	0.79
Sput_26+BBIBP	EM CD8+ clusters 71&72	1.41442		Sput_26+AZD	EM CD8+ clusters 71&72	0.2
Sput_26+BBIBP	CD4-CD8- clusters 3&8	0.280593		AZD+Sput_26	EM CD8+ clusters 71&72	0.13
AZD+Sput_26	CM CD4+ cluster 9	0.273879		Sput_26+mRNA1273	EM CD8+ clusters 71&72	0.9
AZD+Sput_26	EM CD4+ clusters 37&55	1.23245		AZD+mRNA1273	EM CD8+ clusters 71&72	0.91
AZD+Sput_26	EM CD8+ clusters 71&72	0.684697		Sput_26+Sput_5	EM CD8+ clusters 71&72	0.95
AZD+Sput_26	CD4-CD8- clusters 3&8	0.479288		AZD+AZD	EM CD8+ clusters 71&72	0.36
Sput_26+mRNA1273	CM CD4+ cluster 9	0.688455		BBIBP+Sput_26	EM CD8+ clusters 71&72	0.9
Sput_26+mRNA1273	EM CD4+ clusters 37&55	2.19989		BBIBP+AZD	EM CD8+ clusters 71&72	0.13
Sput_26+mRNA1273	EM CD8+ clusters 71&72	1.04851		BBIBP+mRNA1273	EM CD8+ clusters 71&72	0.28
Sput_26+mRNA1273	CD4-CD8- clusters 3&8	0.601409		BBIBP+BBIBP	EM CD8+ clusters 71&72	0.97
Sput_26+mRNA1273	CM CD4+ cluster 9	0.464725		Sput_26+Sput_26	EM CD8+ clusters 71&72	0.95
Sput_26+mRNA1273	EM CD4+ clusters 37&55	3.01342		Sput_26+Ad5	EM CD8+ clusters 71&72	1
Sput_26+mRNA1273	EM CD8+ clusters 71&72	1.43789		AZD+Ad5	EM CD8+ clusters 71&72	0.1
Sput_26+mRNA1273	CD4-CD8- clusters 3&8	0.187833		mRNA1273+mRNA1273	EM CD8+ clusters 71&72	0.61
AZD+mRNA1273	CM CD4+ cluster 9	0.508339		Sput_26+BBIBP	CD4-CD8- clusters 3&8	0.33
AZD+mRNA1273	EM CD4+ clusters 37&55	4.54693		AZD+BBIBP	CD4-CD8- clusters 3&8	0.9
AZD+mRNA1273	EM CD8+ clusters 71&72	0.95611		Sput_26+AZD	CD4-CD8- clusters 3&8	0.85
AZD+mRNA1273	CD4-CD8- clusters 3&8	0.566744		AZD+Sput_26	CD4-CD8- clusters 3&8	0.58
AZD+Sput_26	CM CD4+ cluster 9	0.534259		Sput_26+mRNA1273	CD4-CD8- clusters 3&8	0.13
AZD+Sput_26	EM CD4+ clusters 37&55	2.36057		AZD+mRNA1273	CD4-CD8- clusters 3&8	0.73
AZD+Sput_26	EM CD8+ clusters 71&72	0.732427		Sput_26+Sput_5	CD4-CD8- clusters 3&8	0.28
AZD+Sput_26	CD4-CD8- clusters 3&8	0.412188		AZD+AZD	CD4-CD8- clusters 3&8	0.95
AZD+mRNA1273	CM CD4+ cluster 9	0.669903		BBIBP+Sput_26	CD4-CD8- clusters 3&8	0.0085
AZD+mRNA1273	EM CD4+ clusters 37&55	5.91622		BBIBP+AZD	CD4-CD8- clusters 3&8	9.2e-05
AZD+mRNA1273	EM CD8+ clusters 71&72	0.831734		BBIBP+mRNA1273	CD4-CD8- clusters 3&8	0.0085
AZD+mRNA1273	CD4-CD8- clusters 3&8	0.553235		BBIBP+BBIBP	CD4-CD8- clusters 3&8	0.047
AZD+Sput_26	CM CD4+ cluster 9	0.162763		Sput_26+Sput_26	CD4-CD8- clusters 3&8	0.0062
AZD+Sput_26	EM CD4+ clusters 37&55	3.49586		Sput_26+Ad5	CD4-CD8- clusters 3&8	0.76
AZD+Sput_26	EM CD8+ clusters 71&72	0.215838		AZD+Ad5	CD4-CD8- clusters 3&8	0.79
AZD+Sput_26	CD4-CD8- clusters 3&8	0.406907		mRNA1273+mRNA1273	CD4-CD8- clusters 3&8	0.95
AZD+mRNA1273	CM CD4+ cluster 9	0.179833
AZD+mRNA1273	EM CD4+ clusters 37&55	4.89403
AZD+mRNA1273	EM CD8+ clusters 71&72	0.218369
AZD+mRNA1273	CD4-CD8- clusters 3&8	0.372511
AZD+Sput_26	CM CD4+ cluster 9	0.157814
AZD+Sput_26	EM CD4+ clusters 37&55	4.3341
AZD+Sput_26	EM CD8+ clusters 71&72	0.0808314
AZD+Sput_26	CD4-CD8- clusters 3&8	0.0692841
AZD+BBIBP	CM CD4+ cluster 9	0.140611
AZD+BBIBP	EM CD4+ clusters 37&55	11.9267
AZD+BBIBP	EM CD8+ clusters 71&72	0.371214
AZD+BBIBP	CD4-CD8- clusters 3&8	0.286847
AZD+Sput_26	CM CD4+ cluster 9	0.445697
AZD+Sput_26	EM CD4+ clusters 37&55	5.70697
AZD+Sput_26	EM CD8+ clusters 71&72	0.240779
AZD+Sput_26	CD4-CD8- clusters 3&8	0.517418
Sput_26+Sput_5	CM CD4+ cluster 9	0.349145
Sput_26+Sput_5	EM CD4+ clusters 37&55	5.71876
Sput_26+Sput_5	EM CD8+ clusters 71&72	0.150494
Sput_26+Sput_5	CD4-CD8- clusters 3&8	0.47255
Sput_26+Sput_5	CM CD4+ cluster 9	0.393926
Sput_26+Sput_5	EM CD4+ clusters 37&55	7.27335
Sput_26+Sput_5	EM CD8+ clusters 71&72	3.18851
Sput_26+Sput_5	CD4-CD8- clusters 3&8	0.322562
Sput_26+Sput_5	CM CD4+ cluster 9	0.716151
Sput_26+Sput_5	EM CD4+ clusters 37&55	3.37883
Sput_26+Sput_5	EM CD8+ clusters 71&72	0.436152
Sput_26+Sput_5	CD4-CD8- clusters 3&8	0.320383
Sput_26+Sput_5	CM CD4+ cluster 9	0.546766
Sput_26+Sput_5	EM CD4+ clusters 37&55	3.04152
Sput_26+Sput_5	EM CD8+ clusters 71&72	1.0083
Sput_26+Sput_5	CD4-CD8- clusters 3&8	0.407476
Sput_26+Sput_5	CM CD4+ cluster 9	1.07524
Sput_26+Sput_5	EM CD4+ clusters 37&55	2.94559
Sput_26+Sput_5	EM CD8+ clusters 71&72	0.438584
Sput_26+Sput_5	CD4-CD8- clusters 3&8	1.50533
Sput_26+Sput_5	CM CD4+ cluster 9	0.303304
Sput_26+Sput_5	EM CD4+ clusters 37&55	1.7134
Sput_26+Sput_5	EM CD8+ clusters 71&72	1.22386
Sput_26+Sput_5	CD4-CD8- clusters 3&8	1.05624
AZD+AZD	CM CD4+ cluster 9	0.328376
AZD+AZD	EM CD4+ clusters 37&55	2.04752
AZD+AZD	EM CD8+ clusters 71&72	0.096581
AZD+AZD	CD4-CD8- clusters 3&8	0.444273
Sput_26+AZD	CM CD4+ cluster 9	0.224832
Sput_26+AZD	EM CD4+ clusters 37&55	2.67861
Sput_26+AZD	EM CD8+ clusters 71&72	0.197697
Sput_26+AZD	CD4-CD8- clusters 3&8	0.484552
AZD+BBIBP	CM CD4+ cluster 9	0.22644
AZD+BBIBP	EM CD4+ clusters 37&55	3.00802
AZD+BBIBP	EM CD8+ clusters 71&72	0.349445
AZD+BBIBP	CD4-CD8- clusters 3&8	0.369014
AZD+mRNA1273	CM CD4+ cluster 9	0.580781
AZD+mRNA1273	EM CD4+ clusters 37&55	4.8499
AZD+mRNA1273	EM CD8+ clusters 71&72	1.08614
AZD+mRNA1273	CD4-CD8- clusters 3&8	0.98054
Sput_26+mRNA1273	CM CD4+ cluster 9	0.0930263
Sput_26+mRNA1273	EM CD4+ clusters 37&55	1.31234
Sput_26+mRNA1273	EM CD8+ clusters 71&72	0.375428
Sput_26+mRNA1273	CD4-CD8- clusters 3&8	0.382072
BBIBP+Sput_26	CM CD4+ cluster 9	0.490267
BBIBP+Sput_26	EM CD4+ clusters 37&55	1.8111
BBIBP+Sput_26	EM CD8+ clusters 71&72	1.13915
BBIBP+Sput_26	CD4-CD8- clusters 3&8	1.22855
AZD+AZD	CM CD4+ cluster 9	1.12192
AZD+AZD	EM CD4+ clusters 37&55	1.25655
AZD+AZD	EM CD8+ clusters 71&72	1.46837
AZD+AZD	CD4-CD8- clusters 3&8	1.13449
AZD+AZD	CM CD4+ cluster 9	0.946572
AZD+AZD	EM CD4+ clusters 37&55	2.32881
AZD+AZD	EM CD8+ clusters 71&72	0.518832
AZD+AZD	CD4-CD8- clusters 3&8	1.18421
BBIBP+Sput_26	CM CD4+ cluster 9	0.538036
BBIBP+Sput_26	EM CD4+ clusters 37&55	0.928799
BBIBP+Sput_26	EM CD8+ clusters 71&72	0.553745
BBIBP+Sput_26	CD4-CD8- clusters 3&8	0.306327
Sput_26+BBIBP	CM CD4+ cluster 9	0.192649
Sput_26+BBIBP	EM CD4+ clusters 37&55	2.48397
Sput_26+BBIBP	EM CD8+ clusters 71&72	0.889935
Sput_26+BBIBP	CD4-CD8- clusters 3&8	0.397231
AZD+BBIBP	CM CD4+ cluster 9	0.130671
AZD+BBIBP	EM CD4+ clusters 37&55	0.610128
AZD+BBIBP	EM CD8+ clusters 71&72	0.113969
AZD+BBIBP	CD4-CD8- clusters 3&8	0.121829
BBIBP+AZD	CM CD4+ cluster 9	0.720421
BBIBP+AZD	EM CD4+ clusters 37&55	1.16376
BBIBP+AZD	EM CD8+ clusters 71&72	2.10585
BBIBP+AZD	CD4-CD8- clusters 3&8	1.57938
BBIBP+AZD	CM CD4+ cluster 9	0.35554
BBIBP+AZD	EM CD4+ clusters 37&55	1.40451
BBIBP+AZD	EM CD8+ clusters 71&72	3.8479
BBIBP+AZD	CD4-CD8- clusters 3&8	1.64154
BBIBP+mRNA1273	CM CD4+ cluster 9	0.738714
BBIBP+mRNA1273	EM CD4+ clusters 37&55	1.69442
BBIBP+mRNA1273	EM CD8+ clusters 71&72	0.747205
BBIBP+mRNA1273	CD4-CD8- clusters 3&8	0.725506
BBIBP+mRNA1273	CM CD4+ cluster 9	0.237126
BBIBP+mRNA1273	EM CD4+ clusters 37&55	2.95463
BBIBP+mRNA1273	EM CD8+ clusters 71&72	0.53091
BBIBP+mRNA1273	CD4-CD8- clusters 3&8	0.904436
BBIBP+Sput_26	CM CD4+ cluster 9	0.401744
BBIBP+Sput_26	EM CD4+ clusters 37&55	3.20078
BBIBP+Sput_26	EM CD8+ clusters 71&72	1.68601
BBIBP+Sput_26	CD4-CD8- clusters 3&8	0.605909
BBIBP+mRNA1273	CM CD4+ cluster 9	3.32812
BBIBP+mRNA1273	EM CD4+ clusters 37&55	1.46301
BBIBP+mRNA1273	EM CD8+ clusters 71&72	0.225275
BBIBP+mRNA1273	CD4-CD8- clusters 3&8	1.06942
BBIBP+mRNA1273	CM CD4+ cluster 9	0.436186
BBIBP+mRNA1273	EM CD4+ clusters 37&55	2.44196
BBIBP+mRNA1273	EM CD8+ clusters 71&72	0.717818
BBIBP+mRNA1273	CD4-CD8- clusters 3&8	1.89243
AZD+Sput_26	CM CD4+ cluster 9	1.28965
AZD+Sput_26	EM CD4+ clusters 37&55	2.25145
AZD+Sput_26	EM CD8+ clusters 71&72	1.20937
AZD+Sput_26	CD4-CD8- clusters 3&8	1.22663
AZD+Sput_26	CM CD4+ cluster 9	0.162719
AZD+Sput_26	EM CD4+ clusters 37&55	2.47178
AZD+Sput_26	EM CD8+ clusters 71&72	0.516569
AZD+Sput_26	CD4-CD8- clusters 3&8	0.591471
BBIBP+BBIBP	CM CD4+ cluster 9	1.77347
BBIBP+BBIBP	EM CD4+ clusters 37&55	0.470282
BBIBP+BBIBP	EM CD8+ clusters 71&72	3.9039
BBIBP+BBIBP	CD4-CD8- clusters 3&8	1.5185
AZD+AZD	CM CD4+ cluster 9	1.08253
AZD+AZD	EM CD4+ clusters 37&55	1.46188
AZD+AZD	EM CD8+ clusters 71&72	3.09493
AZD+AZD	CD4-CD8- clusters 3&8	0.478812
BBIBP+Sput_26	CM CD4+ cluster 9	0.371636
BBIBP+Sput_26	EM CD4+ clusters 37&55	5.10826
BBIBP+Sput_26	EM CD8+ clusters 71&72	1.00411
BBIBP+Sput_26	CD4-CD8- clusters 3&8	0.784821
BBIBP+mRNA1273	CM CD4+ cluster 9	0.690965
BBIBP+mRNA1273	EM CD4+ clusters 37&55	1.68418
BBIBP+mRNA1273	EM CD8+ clusters 71&72	1.62654
BBIBP+mRNA1273	CD4-CD8- clusters 3&8	1.01317
AZD+mRNA1273	CM CD4+ cluster 9	0.844354
AZD+mRNA1273	EM CD4+ clusters 37&55	1.32842
AZD+mRNA1273	EM CD8+ clusters 71&72	0.551882
AZD+mRNA1273	CD4-CD8- clusters 3&8	1.13683
AZD+mRNA1273	CM CD4+ cluster 9	0.607911
AZD+mRNA1273	EM CD4+ clusters 37&55	0.612113
AZD+mRNA1273	EM CD8+ clusters 71&72	0.25353
AZD+mRNA1273	CD4-CD8- clusters 3&8	0.738178
BBIBP+BBIBP	CM CD4+ cluster 9	0.416693
BBIBP+BBIBP	EM CD4+ clusters 37&55	1.22116
BBIBP+BBIBP	EM CD8+ clusters 71&72	0.275296
BBIBP+BBIBP	CD4-CD8- clusters 3&8	0.85374
Sput_26+Sput_26	CM CD4+ cluster 9	0.553954
Sput_26+Sput_26	EM CD4+ clusters 37&55	2.61326
Sput_26+Sput_26	EM CD8+ clusters 71&72	3.62438
Sput_26+Sput_26	CD4-CD8- clusters 3&8	0.282125
Sput_26+Sput_26	CM CD4+ cluster 9	0.577938
Sput_26+Sput_26	EM CD4+ clusters 37&55	1.94867
Sput_26+Sput_26	EM CD8+ clusters 71&72	0.597925
Sput_26+Sput_26	CD4-CD8- clusters 3&8	0.414717
BBIBP+BBIBP	CM CD4+ cluster 9	0.4485
BBIBP+BBIBP	EM CD4+ clusters 37&55	3.95433
BBIBP+BBIBP	EM CD8+ clusters 71&72	0.530667
BBIBP+BBIBP	CD4-CD8- clusters 3&8	0.866186
Sput_26+Sput_26	CM CD4+ cluster 9	0.894081
Sput_26+Sput_26	EM CD4+ clusters 37&55	5.69184
Sput_26+Sput_26	EM CD8+ clusters 71&72	1.31964
Sput_26+Sput_26	CD4-CD8- clusters 3&8	0.456247
AZD+mRNA1273	CM CD4+ cluster 9	0.652416
AZD+mRNA1273	EM CD4+ clusters 37&55	1.70361
AZD+mRNA1273	EM CD8+ clusters 71&72	0.907518
AZD+mRNA1273	CD4-CD8- clusters 3&8	0.447162
BBIBP+Sput_26	CM CD4+ cluster 9	0.291874
BBIBP+Sput_26	EM CD4+ clusters 37&55	5.83536
BBIBP+Sput_26	EM CD8+ clusters 71&72	0.884145
BBIBP+Sput_26	CD4-CD8- clusters 3&8	0.366441
Sput_26+Sput_26	CM CD4+ cluster 9	0.427649
Sput_26+Sput_26	EM CD4+ clusters 37&55	5.78635
Sput_26+Sput_26	EM CD8+ clusters 71&72	0.748822
Sput_26+Sput_26	CD4-CD8- clusters 3&8	0.279281
BBIBP+AZD	CM CD4+ cluster 9	0.530135
BBIBP+AZD	EM CD4+ clusters 37&55	2.33741
BBIBP+AZD	EM CD8+ clusters 71&72	0.348068
BBIBP+AZD	CD4-CD8- clusters 3&8	0.88088
BBIBP+AZD	CM CD4+ cluster 9	0.375215
BBIBP+AZD	EM CD4+ clusters 37&55	0.824798
BBIBP+AZD	EM CD8+ clusters 71&72	1.8727
BBIBP+AZD	CD4-CD8- clusters 3&8	1.37579
BBIBP+Sput_26	CM CD4+ cluster 9	1.00025
BBIBP+Sput_26	EM CD4+ clusters 37&55	0.985072
BBIBP+Sput_26	EM CD8+ clusters 71&72	5.2275
BBIBP+Sput_26	CD4-CD8- clusters 3&8	1.99912
BBIBP+AZD	CM CD4+ cluster 9	0.496023
BBIBP+AZD	EM CD4+ clusters 37&55	1.44613
BBIBP+AZD	EM CD8+ clusters 71&72	2.49313
BBIBP+AZD	CD4-CD8- clusters 3&8	2.3543
BBIBP+AZD	CM CD4+ cluster 9	0.500087
BBIBP+AZD	EM CD4+ clusters 37&55	1.67691
BBIBP+AZD	EM CD8+ clusters 71&72	1.21912
BBIBP+AZD	CD4-CD8- clusters 3&8	1.69432
BBIBP+BBIBP	CM CD4+ cluster 9	0.38574
BBIBP+BBIBP	EM CD4+ clusters 37&55	1.48814
BBIBP+BBIBP	EM CD8+ clusters 71&72	1.17143
BBIBP+BBIBP	CD4-CD8- clusters 3&8	1.28512
BBIBP+BBIBP	CM CD4+ cluster 9	0.65185
BBIBP+BBIBP	EM CD4+ clusters 37&55	1.83304
BBIBP+BBIBP	EM CD8+ clusters 71&72	2.7276
BBIBP+BBIBP	CD4-CD8- clusters 3&8	1.53138
AZD+mRNA1273	CM CD4+ cluster 9	0.183322
AZD+mRNA1273	EM CD4+ clusters 37&55	3.61861
AZD+mRNA1273	EM CD8+ clusters 71&72	0.42443
AZD+mRNA1273	CD4-CD8- clusters 3&8	0.169373
AZD+mRNA1273	CM CD4+ cluster 9	0.978643
AZD+mRNA1273	EM CD4+ clusters 37&55	1.63972
AZD+mRNA1273	EM CD8+ clusters 71&72	0.914972
AZD+mRNA1273	CD4-CD8- clusters 3&8	0.305777
Sput_26+Sput_26	CM CD4+ cluster 9	0.355
Sput_26+Sput_26	EM CD4+ clusters 37&55	3.02619
Sput_26+Sput_26	EM CD8+ clusters 71&72	1.33891
Sput_26+Sput_26	CD4-CD8- clusters 3&8	0.550292
Sput_26+BBIBP	CM CD4+ cluster 9	0.873427
Sput_26+BBIBP	EM CD4+ clusters 37&55	2.42593
Sput_26+BBIBP	EM CD8+ clusters 71&72	2.1299
Sput_26+BBIBP	CD4-CD8- clusters 3&8	0.288129
Sput_26+mRNA1273	CM CD4+ cluster 9	0.347391
Sput_26+mRNA1273	EM CD4+ clusters 37&55	3.70493
Sput_26+mRNA1273	EM CD8+ clusters 71&72	3.12652
Sput_26+mRNA1273	CD4-CD8- clusters 3&8	0.409921
AZD+mRNA1273	CM CD4+ cluster 9	0.683553
AZD+mRNA1273	EM CD4+ clusters 37&55	1.80192
AZD+mRNA1273	EM CD8+ clusters 71&72	0.994949
AZD+mRNA1273	CD4-CD8- clusters 3&8	0.434816
Sput_26+mRNA1273	CM CD4+ cluster 9	0.614246
Sput_26+mRNA1273	EM CD4+ clusters 37&55	8.63925
Sput_26+mRNA1273	EM CD8+ clusters 71&72	3.80217
Sput_26+mRNA1273	CD4-CD8- clusters 3&8	0.980623
BBIBP+BBIBP	CM CD4+ cluster 9	1.39657
BBIBP+BBIBP	EM CD4+ clusters 37&55	3.43401
BBIBP+BBIBP	EM CD8+ clusters 71&72	4.38537
BBIBP+BBIBP	CD4-CD8- clusters 3&8	1.28527
Sput_26+Sput_5	CM CD4+ cluster 9	0.354254
Sput_26+Sput_5	EM CD4+ clusters 37&55	6.42349
Sput_26+Sput_5	EM CD8+ clusters 71&72	2.68198
Sput_26+Sput_5	CD4-CD8- clusters 3&8	0.278227
Sput_26+Sput_26	CM CD4+ cluster 9	1.48356
Sput_26+Sput_26	EM CD4+ clusters 37&55	2.1594
Sput_26+Sput_26	EM CD8+ clusters 71&72	1.39761
Sput_26+Sput_26	CD4-CD8- clusters 3&8	0.284937
AZD+AZD	CM CD4+ cluster 9	0.400013
AZD+AZD	EM CD4+ clusters 37&55	3.34089
AZD+AZD	EM CD8+ clusters 71&72	0.258109
AZD+AZD	CD4-CD8- clusters 3&8	0.386605
Sput_26+Ad5	CM CD4+ cluster 9	1.24047
Sput_26+Ad5	EM CD4+ clusters 37&55	1.13422
Sput_26+Ad5	EM CD8+ clusters 71&72	0.576407
Sput_26+Ad5	CD4-CD8- clusters 3&8	1.9311
Sput_26+Ad5	CM CD4+ cluster 9	0.645562
Sput_26+Ad5	EM CD4+ clusters 37&55	7.62769
Sput_26+Ad5	EM CD8+ clusters 71&72	1.46886
Sput_26+Ad5	CD4-CD8- clusters 3&8	0.266609
Sput_26+Ad5	CM CD4+ cluster 9	0.511159
Sput_26+Ad5	EM CD4+ clusters 37&55	2.65302
Sput_26+Ad5	EM CD8+ clusters 71&72	0.419828
Sput_26+Ad5	CD4-CD8- clusters 3&8	0.290197
AZD+Ad5	CM CD4+ cluster 9	1.28668
AZD+Ad5	EM CD4+ clusters 37&55	3.6491
AZD+Ad5	EM CD8+ clusters 71&72	0.227805
AZD+Ad5	CD4-CD8- clusters 3&8	0.48514
Sput_26+Ad5	CM CD4+ cluster 9	0.277002
Sput_26+Ad5	EM CD4+ clusters 37&55	3.41402
Sput_26+Ad5	EM CD8+ clusters 71&72	0.905808
Sput_26+Ad5	CD4-CD8- clusters 3&8	0.690751
AZD+Ad5	CM CD4+ cluster 9	0.760028
AZD+Ad5	EM CD4+ clusters 37&55	1.29477
AZD+Ad5	EM CD8+ clusters 71&72	0.775442
AZD+Ad5	CD4-CD8- clusters 3&8	0.681772
Sput_26+Ad5	CM CD4+ cluster 9	1.4194
Sput_26+Ad5	EM CD4+ clusters 37&55	4.37868
Sput_26+Ad5	EM CD8+ clusters 71&72	1.89692
Sput_26+Ad5	CD4-CD8- clusters 3&8	0.534467
Sput_26+Ad5	CM CD4+ cluster 9	1.14138
Sput_26+Ad5	EM CD4+ clusters 37&55	2.8146
Sput_26+Ad5	EM CD8+ clusters 71&72	0.52132
Sput_26+Ad5	CD4-CD8- clusters 3&8	0.683245
AZD+Ad5	CM CD4+ cluster 9	2.77501
AZD+Ad5	EM CD4+ clusters 37&55	1.68985
AZD+Ad5	EM CD8+ clusters 71&72	3.97483
AZD+Ad5	CD4-CD8- clusters 3&8	1.19982
Sput_26+Ad5	CM CD4+ cluster 9	0.481626
Sput_26+Ad5	EM CD4+ clusters 37&55	0.973148
Sput_26+Ad5	EM CD8+ clusters 71&72	0.19463
Sput_26+Ad5	CD4-CD8- clusters 3&8	0.715841
Sput_26+Ad5	CM CD4+ cluster 9	0.457744
Sput_26+Ad5	EM CD4+ clusters 37&55	4.76171
Sput_26+Ad5	EM CD8+ clusters 71&72	0.248466
Sput_26+Ad5	CD4-CD8- clusters 3&8	0.542789
Sput_26+Ad5	CM CD4+ cluster 9	0.755785
Sput_26+Ad5	EM CD4+ clusters 37&55	0.902294
Sput_26+Ad5	EM CD8+ clusters 71&72	1.14176
Sput_26+Ad5	CD4-CD8- clusters 3&8	0.815399
BBIBP+BBIBP	CM CD4+ cluster 9	1.17101
BBIBP+BBIBP	EM CD4+ clusters 37&55	0.997783
BBIBP+BBIBP	EM CD8+ clusters 71&72	0.135116
BBIBP+BBIBP	CD4-CD8- clusters 3&8	0.571646
mRNA1273+mRNA1273	CM CD4+ cluster 9	0.0443393
mRNA1273+mRNA1273	EM CD4+ clusters 37&55	1.3893
mRNA1273+mRNA1273	EM CD8+ clusters 71&72	0.0443393
mRNA1273+mRNA1273	CD4-CD8- clusters 3&8	0.857227
mRNA1273+mRNA1273	CM CD4+ cluster 9	0.024424
mRNA1273+mRNA1273	EM CD4+ clusters 37&55	2.97566
mRNA1273+mRNA1273	EM CD8+ clusters 71&72	0.0651307
mRNA1273+mRNA1273	CD4-CD8- clusters 3&8	0.219816
mRNA1273+mRNA1273	CM CD4+ cluster 9	0.513584
mRNA1273+mRNA1273	EM CD4+ clusters 37&55	2.7836
mRNA1273+mRNA1273	EM CD8+ clusters 71&72	0.737017
mRNA1273+mRNA1273	CD4-CD8- clusters 3&8	0.328942
mRNA1273+mRNA1273	CM CD4+ cluster 9	0.432156
mRNA1273+mRNA1273	EM CD4+ clusters 37&55	3.74609
mRNA1273+mRNA1273	EM CD8+ clusters 71&72	0.806985
mRNA1273+mRNA1273	CD4-CD8- clusters 3&8	0.518146
AZD+Sput_26	CM CD4+ cluster 9	0.67728
AZD+Sput_26	EM CD4+ clusters 37&55	0.518955
AZD+Sput_26	EM CD8+ clusters 71&72	0.0439792
AZD+Sput_26	CD4-CD8- clusters 3&8	0.554138
Sput_26+AZD	CM CD4+ cluster 9	1.69841
Sput_26+AZD	EM CD4+ clusters 37&55	1.43645
Sput_26+AZD	EM CD8+ clusters 71&72	0.809475
Sput_26+AZD	CD4-CD8- clusters 3&8	0.48792
Sput_26+BBIBP	CM CD4+ cluster 9	0.843081
Sput_26+BBIBP	EM CD4+ clusters 37&55	0.805294
Sput_26+BBIBP	EM CD8+ clusters 71&72	0.346805
Sput_26+BBIBP	CD4-CD8- clusters 3&8	1.18233
Sput_26+AZD	CM CD4+ cluster 9	0.21483
Sput_26+AZD	EM CD4+ clusters 37&55	0.737538
Sput_26+AZD	EM CD8+ clusters 71&72	1.21509
Sput_26+AZD	CD4-CD8- clusters 3&8	1.47781
Sput_26+BBIBP	CM CD4+ cluster 9	0.37932
Sput_26+BBIBP	EM CD4+ clusters 37&55	0.487248
Sput_26+BBIBP	EM CD8+ clusters 71&72	0.891716
Sput_26+BBIBP	CD4-CD8- clusters 3&8	0.223191
Sput_26+BBIBP	CM CD4+ cluster 9	0.810118
Sput_26+BBIBP	EM CD4+ clusters 37&55	0.87617
Sput_26+BBIBP	EM CD8+ clusters 71&72	7.04822
Sput_26+BBIBP	CD4-CD8- clusters 3&8	1.14815
Sput_26+mRNA1273	CM CD4+ cluster 9	0.523852
Sput_26+mRNA1273	EM CD4+ clusters 37&55	0.618836
Sput_26+mRNA1273	EM CD8+ clusters 71&72	2.25755
Sput_26+mRNA1273	CD4-CD8- clusters 3&8	0.334843
AZD+mRNA1273	CM CD4+ cluster 9	1.47777
AZD+mRNA1273	EM CD4+ clusters 37&55	2.78567
AZD+mRNA1273	EM CD8+ clusters 71&72	4.05621
AZD+mRNA1273	CD4-CD8- clusters 3&8	0.605827
AZD+mRNA1273	CM CD4+ cluster 9	0.12928
AZD+mRNA1273	EM CD4+ clusters 37&55	0.260262
AZD+mRNA1273	EM CD8+ clusters 71&72	0.231344
AZD+mRNA1273	CD4-CD8- clusters 3&8	0.28918
AZD+mRNA1273	CM CD4+ cluster 9	1.43284
AZD+mRNA1273	EM CD4+ clusters 37&55	0.847218
AZD+mRNA1273	EM CD8+ clusters 71&72	4.37432
AZD+mRNA1273	CD4-CD8- clusters 3&8	1.44622
AZD+Sput_26	CM CD4+ cluster 9	0.976385
AZD+Sput_26	EM CD4+ clusters 37&55	0.974082
AZD+Sput_26	EM CD8+ clusters 71&72	5.93776
AZD+Sput_26	CD4-CD8- clusters 3&8	1.34713
AZD+Sput_26	CM CD4+ cluster 9	0.591938
AZD+Sput_26	EM CD4+ clusters 37&55	1.25887
AZD+Sput_26	EM CD8+ clusters 71&72	0.854426
AZD+Sput_26	CD4-CD8- clusters 3&8	1.50529
Sput_26+mRNA1273	CM CD4+ cluster 9	0.467214
Sput_26+mRNA1273	EM CD4+ clusters 37&55	1.8608
Sput_26+mRNA1273	EM CD8+ clusters 71&72	0.839778
Sput_26+mRNA1273	CD4-CD8- clusters 3&8	0.340342
AZD+mRNA1273	CM CD4+ cluster 9	0.553603
AZD+mRNA1273	EM CD4+ clusters 37&55	1.51134
AZD+mRNA1273	EM CD8+ clusters 71&72	1.61098
AZD+mRNA1273	CD4-CD8- clusters 3&8	2.42478
Sput_26+Sput_5	CM CD4+ cluster 9	0.682284
Sput_26+Sput_5	EM CD4+ clusters 37&55	1.85528
Sput_26+Sput_5	EM CD8+ clusters 71&72	0.26888
Sput_26+Sput_5	CD4-CD8- clusters 3&8	0.904111
Sput_26+Sput_5	CM CD4+ cluster 9	0.199462
Sput_26+Sput_5	EM CD4+ clusters 37&55	2.30703
Sput_26+Sput_5	EM CD8+ clusters 71&72	1.11987
Sput_26+Sput_5	CD4-CD8- clusters 3&8	1.16793
Sput_26+Sput_5	CM CD4+ cluster 9	0.404344
Sput_26+Sput_5	EM CD4+ clusters 37&55	0.693161
Sput_26+Sput_5	EM CD8+ clusters 71&72	1.28235
Sput_26+Sput_5	CD4-CD8- clusters 3&8	0.623845
AZD+AZD	CM CD4+ cluster 9	0.580823
AZD+AZD	EM CD4+ clusters 37&55	0.430934
AZD+AZD	EM CD8+ clusters 71&72	0.252939
AZD+AZD	CD4-CD8- clusters 3&8	2.0282
Sput_26+AZD	CM CD4+ cluster 9	0.682633
Sput_26+AZD	EM CD4+ clusters 37&55	0.271896
Sput_26+AZD	EM CD8+ clusters 71&72	0.532223
Sput_26+AZD	CD4-CD8- clusters 3&8	2.2041
AZD+mRNA1273	CM CD4+ cluster 9	0.602833
AZD+mRNA1273	EM CD4+ clusters 37&55	1.3711
AZD+mRNA1273	EM CD8+ clusters 71&72	0.87932
AZD+mRNA1273	CD4-CD8- clusters 3&8	0.568839
BBIBP+Sput_26	CM CD4+ cluster 9	1.06912
BBIBP+Sput_26	EM CD4+ clusters 37&55	1.15946
BBIBP+Sput_26	EM CD8+ clusters 71&72	0.899714
BBIBP+Sput_26	CD4-CD8- clusters 3&8	2.07047
Sput_26+BBIBP	CM CD4+ cluster 9	0.948587
Sput_26+BBIBP	EM CD4+ clusters 37&55	3.77397
Sput_26+BBIBP	EM CD8+ clusters 71&72	2.89579
Sput_26+BBIBP	CD4-CD8- clusters 3&8	1.1283
BBIBP+AZD	CM CD4+ cluster 9	0.756094
BBIBP+AZD	EM CD4+ clusters 37&55	1.41442
BBIBP+AZD	EM CD8+ clusters 71&72	1.85439
BBIBP+AZD	CD4-CD8- clusters 3&8	0.713727
BBIBP+AZD	CM CD4+ cluster 9	2.26078
BBIBP+AZD	EM CD4+ clusters 37&55	1.85583
BBIBP+AZD	EM CD8+ clusters 71&72	1.66584
BBIBP+AZD	CD4-CD8- clusters 3&8	1.26281
BBIBP+AZD	CM CD4+ cluster 9	1.05849
BBIBP+AZD	EM CD4+ clusters 37&55	1.30677
BBIBP+AZD	EM CD8+ clusters 71&72	0.679523
BBIBP+AZD	CD4-CD8- clusters 3&8	1.2657
BBIBP+AZD	CM CD4+ cluster 9	2.05107
BBIBP+AZD	EM CD4+ clusters 37&55	2.14734
BBIBP+AZD	EM CD8+ clusters 71&72	2.87149
BBIBP+AZD	CD4-CD8- clusters 3&8	1.3311
BBIBP+mRNA1273	CM CD4+ cluster 9	2.61575
BBIBP+mRNA1273	EM CD4+ clusters 37&55	2.05399
BBIBP+mRNA1273	EM CD8+ clusters 71&72	3.90702
BBIBP+mRNA1273	CD4-CD8- clusters 3&8	1.13144
BBIBP+mRNA1273	CM CD4+ cluster 9	2.14757
BBIBP+mRNA1273	EM CD4+ clusters 37&55	1.81644
BBIBP+mRNA1273	EM CD8+ clusters 71&72	3.12897
BBIBP+mRNA1273	CD4-CD8- clusters 3&8	2.26035
BBIBP+Sput_26	CM CD4+ cluster 9	0.779555
BBIBP+Sput_26	EM CD4+ clusters 37&55	0.803665
BBIBP+Sput_26	EM CD8+ clusters 71&72	0.779555
BBIBP+Sput_26	CD4-CD8- clusters 3&8	1.42249
Sput_26+Sput_26	CM CD4+ cluster 9	0.880094
Sput_26+Sput_26	EM CD4+ clusters 37&55	6.85252
Sput_26+Sput_26	EM CD8+ clusters 71&72	1.1955
Sput_26+Sput_26	CD4-CD8- clusters 3&8	1.25655
Sput_26+Sput_26	CM CD4+ cluster 9	0.201475
Sput_26+Sput_26	EM CD4+ clusters 37&55	5.74296
Sput_26+Sput_26	EM CD8+ clusters 71&72	0.951923
Sput_26+Sput_26	CD4-CD8- clusters 3&8	0.164507
Sput_26+Sput_26	CM CD4+ cluster 9	0.243397
Sput_26+Sput_26	EM CD4+ clusters 37&55	4.67717
Sput_26+Sput_26	EM CD8+ clusters 71&72	1.55248
Sput_26+Sput_26	CD4-CD8- clusters 3&8	0.266421
Sput_26+Sput_26	CM CD4+ cluster 9	0.791444
Sput_26+Sput_26	EM CD4+ clusters 37&55	0.827193
Sput_26+Sput_26	EM CD8+ clusters 71&72	0.607734
Sput_26+Sput_26	CD4-CD8- clusters 3&8	0.474668
AZD+AZD	CM CD4+ cluster 9	1.15689
AZD+AZD	EM CD4+ clusters 37&55	3.11596
AZD+AZD	EM CD8+ clusters 71&72	2.0191
AZD+AZD	CD4-CD8- clusters 3&8	0.360164
BBIBP+BBIBP	CM CD4+ cluster 9	1.67376
BBIBP+BBIBP	EM CD4+ clusters 37&55	3.38364
BBIBP+BBIBP	EM CD8+ clusters 71&72	1.12788
BBIBP+BBIBP	CD4-CD8- clusters 3&8	1.91057
BBIBP+mRNA1273	CM CD4+ cluster 9	1.53489
BBIBP+mRNA1273	EM CD4+ clusters 37&55	2.21338
BBIBP+mRNA1273	EM CD8+ clusters 71&72	5.18201
BBIBP+mRNA1273	CD4-CD8- clusters 3&8	2.2003
AZD+Ad5	CM CD4+ cluster 9	0.788697
AZD+Ad5	EM CD4+ clusters 37&55	3.70958
AZD+Ad5	EM CD8+ clusters 71&72	2.91971
AZD+Ad5	CD4-CD8- clusters 3&8	0.239783
Sput_26+Ad5	CM CD4+ cluster 9	0.909513
Sput_26+Ad5	EM CD4+ clusters 37&55	2.83933
Sput_26+Ad5	EM CD8+ clusters 71&72	1.44915
Sput_26+Ad5	CD4-CD8- clusters 3&8	0.632549
Sput_26+Ad5	CM CD4+ cluster 9	0.574538
Sput_26+Ad5	EM CD4+ clusters 37&55	1.2563
Sput_26+Ad5	EM CD8+ clusters 71&72	0.793025
Sput_26+Ad5	CD4-CD8- clusters 3&8	0.511825
AZD+Ad5	CM CD4+ cluster 9	0.72859
AZD+Ad5	EM CD4+ clusters 37&55	6.30592
AZD+Ad5	EM CD8+ clusters 71&72	1.05667
AZD+Ad5	CD4-CD8- clusters 3&8	1.60631
Sput_26+Ad5	CM CD4+ cluster 9	2.12261
Sput_26+Ad5	EM CD4+ clusters 37&55	1.00739
Sput_26+Ad5	EM CD8+ clusters 71&72	1.07825
Sput_26+Ad5	CD4-CD8- clusters 3&8	0.622304
BBIBP+Sput_26	CM CD4+ cluster 9	1.04866
BBIBP+Sput_26	EM CD4+ clusters 37&55	1.38423
BBIBP+Sput_26	EM CD8+ clusters 71&72	0.587248
BBIBP+Sput_26	CD4-CD8- clusters 3&8	0.545302
BBIBP+BBIBP	CM CD4+ cluster 9	0.569068
BBIBP+BBIBP	EM CD4+ clusters 37&55	1.63414
BBIBP+BBIBP	EM CD8+ clusters 71&72	0.661805
BBIBP+BBIBP	CD4-CD8- clusters 3&8	0.216386
BBIBP+BBIBP	CM CD4+ cluster 9	0.981646
BBIBP+BBIBP	EM CD4+ clusters 37&55	4.06728
BBIBP+BBIBP	EM CD8+ clusters 71&72	0.0511607
BBIBP+BBIBP	CD4-CD8- clusters 3&8	0.610731
BBIBP+BBIBP	CM CD4+ cluster 9	0.11741
BBIBP+BBIBP	EM CD4+ clusters 37&55	1.71084
BBIBP+BBIBP	EM CD8+ clusters 71&72	0.301912
BBIBP+BBIBP	CD4-CD8- clusters 3&8	1.12378
Sput_26+AZD	CM CD4+ cluster 9	1.50577
Sput_26+AZD	EM CD4+ clusters 37&55	2.35512
Sput_26+AZD	EM CD8+ clusters 71&72	0.384126
Sput_26+AZD	CD4-CD8- clusters 3&8	1.1814
Sput_26+AZD	CM CD4+ cluster 9	0.235455
Sput_26+AZD	EM CD4+ clusters 37&55	5.76738
Sput_26+AZD	EM CD8+ clusters 71&72	0.126589
Sput_26+AZD	CD4-CD8- clusters 3&8	0.212669
Sput_26+BBIBP	CM CD4+ cluster 9	1.01891
Sput_26+BBIBP	EM CD4+ clusters 37&55	2.70287
Sput_26+BBIBP	EM CD8+ clusters 71&72	0.151652
Sput_26+BBIBP	CD4-CD8- clusters 3&8	0.74562
AZD+BBIBP	CM CD4+ cluster 9	0.786515
AZD+BBIBP	EM CD4+ clusters 37&55	2.54491
AZD+BBIBP	EM CD8+ clusters 71&72	0.523188
AZD+BBIBP	CD4-CD8- clusters 3&8	1.26293
Sput_26+BBIBP	CM CD4+ cluster 9	0.419383
Sput_26+BBIBP	EM CD4+ clusters 37&55	0.632887
Sput_26+BBIBP	EM CD8+ clusters 71&72	1.2429
Sput_26+BBIBP	CD4-CD8- clusters 3&8	0.632887
AZD+Sput_26	CM CD4+ cluster 9	0.314758
AZD+Sput_26	EM CD4+ clusters 37&55	3.95639
AZD+Sput_26	EM CD8+ clusters 71&72	1.6216
AZD+Sput_26	CD4-CD8- clusters 3&8	0.325382
Sput_26+mRNA1273	CM CD4+ cluster 9	1.9955
Sput_26+mRNA1273	EM CD4+ clusters 37&55	0.551785
Sput_26+mRNA1273	EM CD8+ clusters 71&72	0.987165
Sput_26+mRNA1273	CD4-CD8- clusters 3&8	0.766451
AZD+mRNA1273	CM CD4+ cluster 9	0.70698
AZD+mRNA1273	EM CD4+ clusters 37&55	0.409793
AZD+mRNA1273	EM CD8+ clusters 71&72	5.48635
AZD+mRNA1273	CD4-CD8- clusters 3&8	0.390058
Sput_26+mRNA1273	CM CD4+ cluster 9	0.709452
Sput_26+mRNA1273	EM CD4+ clusters 37&55	1.02962
Sput_26+mRNA1273	EM CD8+ clusters 71&72	0.411118
Sput_26+mRNA1273	CD4-CD8- clusters 3&8	0.476606
AZD+BBIBP	CM CD4+ cluster 9	2.49287
AZD+BBIBP	EM CD4+ clusters 37&55	1.01238
AZD+BBIBP	EM CD8+ clusters 71&72	2.069
AZD+BBIBP	CD4-CD8- clusters 3&8	0.933753
AZD+Sput_26	CM CD4+ cluster 9	0.715102
AZD+Sput_26	EM CD4+ clusters 37&55	1.50326
AZD+Sput_26	EM CD8+ clusters 71&72	0.123471
AZD+Sput_26	CD4-CD8- clusters 3&8	0.291185
AZD+mRNA1273	CM CD4+ cluster 9	0.174503
AZD+mRNA1273	EM CD4+ clusters 37&55	1.21557
AZD+mRNA1273	EM CD8+ clusters 71&72	0.620675
AZD+mRNA1273	CD4-CD8- clusters 3&8	0.432291
Sput_26+Sput_5	CM CD4+ cluster 9	1.09162
Sput_26+Sput_5	EM CD4+ clusters 37&55	0.435348
Sput_26+Sput_5	EM CD8+ clusters 71&72	0.909682
Sput_26+Sput_5	CD4-CD8- clusters 3&8	1.24756
AZD+AZD	CM CD4+ cluster 9	0.873281
AZD+AZD	EM CD4+ clusters 37&55	2.48866
AZD+AZD	EM CD8+ clusters 71&72	0.384169
AZD+AZD	CD4-CD8- clusters 3&8	0.698999
AZD+AZD	CM CD4+ cluster 9	0.316063
AZD+AZD	EM CD4+ clusters 37&55	2.26512
AZD+AZD	EM CD8+ clusters 71&72	0.328458
AZD+AZD	CD4-CD8- clusters 3&8	1.25806
BBIBP+Sput_26	CM CD4+ cluster 9	1.03772
BBIBP+Sput_26	EM CD4+ clusters 37&55	0.366806
BBIBP+Sput_26	EM CD8+ clusters 71&72	0.304104
BBIBP+Sput_26	CD4-CD8- clusters 3&8	1.40139
BBIBP+AZD	CM CD4+ cluster 9	1.63672
BBIBP+AZD	EM CD4+ clusters 37&55	0.160114
BBIBP+AZD	EM CD8+ clusters 71&72	1.95695
BBIBP+AZD	CD4-CD8- clusters 3&8	2.06369
Sput_26+AZD	CM CD4+ cluster 9	0.279414
Sput_26+AZD	EM CD4+ clusters 37&55	1.71293
Sput_26+AZD	EM CD8+ clusters 71&72	0.990099
Sput_26+AZD	CD4-CD8- clusters 3&8	0.303711
Sput_26+Sput_5	CM CD4+ cluster 9	0.42735
Sput_26+Sput_5	EM CD4+ clusters 37&55	1.87559
Sput_26+Sput_5	EM CD8+ clusters 71&72	1.74501
Sput_26+Sput_5	CD4-CD8- clusters 3&8	0.296771
BBIBP+BBIBP	CM CD4+ cluster 9	0.320579
BBIBP+BBIBP	EM CD4+ clusters 37&55	6.08066
BBIBP+BBIBP	EM CD8+ clusters 71&72	0.847983
BBIBP+BBIBP	CD4-CD8- clusters 3&8	0.537746
BBIBP+Sput_26	CM CD4+ cluster 9	0.73405
BBIBP+Sput_26	EM CD4+ clusters 37&55	3.90587
BBIBP+Sput_26	EM CD8+ clusters 71&72	2.39246
BBIBP+Sput_26	CD4-CD8- clusters 3&8	1.08748
AZD+Ad5	CM CD4+ cluster 9	0.5374
AZD+Ad5	EM CD4+ clusters 37&55	2.64343
AZD+Ad5	EM CD8+ clusters 71&72	0.965868
AZD+Ad5	CD4-CD8- clusters 3&8	0.791576
Sput_26+Ad5	CM CD4+ cluster 9	1.29972
Sput_26+Ad5	EM CD4+ clusters 37&55	0.907188
Sput_26+Ad5	EM CD8+ clusters 71&72	1.51343
Sput_26+Ad5	CD4-CD8- clusters 3&8	1.47854
AZD+Ad5	CM CD4+ cluster 9	0.226849
AZD+Ad5	EM CD4+ clusters 37&55	2.35761
AZD+Ad5	EM CD8+ clusters 71&72	2.92473
AZD+Ad5	CD4-CD8- clusters 3&8	0.153933
mRNA1273+mRNA1273	CM CD4+ cluster 9	0.338265
mRNA1273+mRNA1273	EM CD4+ clusters 37&55	4.42967
mRNA1273+mRNA1273	EM CD8+ clusters 71&72	0.271533
mRNA1273+mRNA1273	CD4-CD8- clusters 3&8	0.628207
BBIBP+BBIBP	CM CD4+ cluster 9	0.21611
BBIBP+BBIBP	EM CD4+ clusters 37&55	3.55599
BBIBP+BBIBP	EM CD8+ clusters 71&72	0.0392927
BBIBP+BBIBP	CD4-CD8- clusters 3&8	0.171906
AZD+BBIBP	CM CD4+ cluster 9	0.258762
AZD+BBIBP	EM CD4+ clusters 37&55	3.8707
AZD+BBIBP	EM CD8+ clusters 71&72	0.308369
AZD+BBIBP	CD4-CD8- clusters 3&8	0.368702
Sput_26+AZD	CM CD4+ cluster 9	0.391435
Sput_26+AZD	EM CD4+ clusters 37&55	2.10746
Sput_26+AZD	EM CD8+ clusters 71&72	0.723456
Sput_26+AZD	CD4-CD8- clusters 3&8	0.739766
AZD+BBIBP	CM CD4+ cluster 9	0.751669
AZD+BBIBP	EM CD4+ clusters 37&55	4.3968
AZD+BBIBP	EM CD8+ clusters 71&72	0.313974
AZD+BBIBP	CD4-CD8- clusters 3&8	0.891732
AZD+mRNA1273	CM CD4+ cluster 9	0.91406
AZD+mRNA1273	EM CD4+ clusters 37&55	3.45013
AZD+mRNA1273	EM CD8+ clusters 71&72	0.107537
AZD+mRNA1273	CD4-CD8- clusters 3&8	0.994713
Sput_26+mRNA1273	CM CD4+ cluster 9	0.259064
Sput_26+mRNA1273	EM CD4+ clusters 37&55	3.17468
Sput_26+mRNA1273	EM CD8+ clusters 71&72	0.0761286
Sput_26+mRNA1273	CD4-CD8- clusters 3&8	0.272699
Sput_26+mRNA1273	CM CD4+ cluster 9	1.58873
Sput_26+mRNA1273	EM CD4+ clusters 37&55	1.17398
Sput_26+mRNA1273	EM CD8+ clusters 71&72	0.402078
Sput_26+mRNA1273	CD4-CD8- clusters 3&8	0.692404
Sput_26+mRNA1273	CM CD4+ cluster 9	1.2994
Sput_26+mRNA1273	EM CD4+ clusters 37&55	1.78159
Sput_26+mRNA1273	EM CD8+ clusters 71&72	2.13107
Sput_26+mRNA1273	CD4-CD8- clusters 3&8	0.420433
Sput_26+mRNA1273	CM CD4+ cluster 9	0.737131
Sput_26+mRNA1273	EM CD4+ clusters 37&55	4.28004
Sput_26+mRNA1273	EM CD8+ clusters 71&72	0.728209
Sput_26+mRNA1273	CD4-CD8- clusters 3&8	0.223035
AZD+Sput_26	CM CD4+ cluster 9	1.30934
AZD+Sput_26	EM CD4+ clusters 37&55	1.70792
AZD+Sput_26	EM CD8+ clusters 71&72	0.76635
AZD+Sput_26	CD4-CD8- clusters 3&8	0.967565
AZD+mRNA1273	CM CD4+ cluster 9	0.950458
AZD+mRNA1273	EM CD4+ clusters 37&55	1.04305
AZD+mRNA1273	EM CD8+ clusters 71&72	0.233152
AZD+mRNA1273	CD4-CD8- clusters 3&8	0.496425
AZD+Sput_26	CM CD4+ cluster 9	0.862225
AZD+Sput_26	EM CD4+ clusters 37&55	3.25595
AZD+Sput_26	EM CD8+ clusters 71&72	0.494423
AZD+Sput_26	CD4-CD8- clusters 3&8	0.753693
AZD+Sput_26	CM CD4+ cluster 9	1.03801
AZD+Sput_26	EM CD4+ clusters 37&55	1.92471
AZD+Sput_26	EM CD8+ clusters 71&72	0.55986
AZD+Sput_26	CD4-CD8- clusters 3&8	0.711173
AZD+Sput_26	CM CD4+ cluster 9	0.611671
AZD+Sput_26	EM CD4+ clusters 37&55	1.29466
AZD+Sput_26	EM CD8+ clusters 71&72	0.861277
AZD+Sput_26	CD4-CD8- clusters 3&8	0.429267
AZD+Sput_26	CM CD4+ cluster 9	0.827717
AZD+Sput_26	EM CD4+ clusters 37&55	1.5776
AZD+Sput_26	EM CD8+ clusters 71&72	0.808733
AZD+Sput_26	CD4-CD8- clusters 3&8	0.467015
Sput_26+Sput_5	CM CD4+ cluster 9	0.179378
Sput_26+Sput_5	EM CD4+ clusters 37&55	0.730099
Sput_26+Sput_5	EM CD8+ clusters 71&72	0.0975564
Sput_26+Sput_5	CD4-CD8- clusters 3&8	0.43743
Sput_26+Sput_5	CM CD4+ cluster 9	0.42015
Sput_26+Sput_5	EM CD4+ clusters 37&55	2.51241
Sput_26+Sput_5	EM CD8+ clusters 71&72	1.53348
Sput_26+Sput_5	CD4-CD8- clusters 3&8	0.336686
Sput_26+Sput_5	CM CD4+ cluster 9	0.328049
Sput_26+Sput_5	EM CD4+ clusters 37&55	1.35103
Sput_26+Sput_5	EM CD8+ clusters 71&72	1.44877
Sput_26+Sput_5	CD4-CD8- clusters 3&8	0.255744
Sput_26+Sput_5	CM CD4+ cluster 9	0.148941
Sput_26+Sput_5	EM CD4+ clusters 37&55	2.85806
Sput_26+Sput_5	EM CD8+ clusters 71&72	1.60213
Sput_26+Sput_5	CD4-CD8- clusters 3&8	0.249577
Sput_26+Sput_5	CM CD4+ cluster 9	0.821686
Sput_26+Sput_5	EM CD4+ clusters 37&55	1.38612
Sput_26+Sput_5	EM CD8+ clusters 71&72	0.998311
Sput_26+Sput_5	CD4-CD8- clusters 3&8	0.518354
AZD+Sput_26	CM CD4+ cluster 9	0.727878
AZD+Sput_26	EM CD4+ clusters 37&55	2.18479
AZD+Sput_26	EM CD8+ clusters 71&72	1.09644
AZD+Sput_26	CD4-CD8- clusters 3&8	1.19002
AZD+AZD	CM CD4+ cluster 9	0.412802
AZD+AZD	EM CD4+ clusters 37&55	2.94661
AZD+AZD	EM CD8+ clusters 71&72	1.59766
AZD+AZD	CD4-CD8- clusters 3&8	0.972417
AZD+AZD	CM CD4+ cluster 9	0.520271
AZD+AZD	EM CD4+ clusters 37&55	1.13187
AZD+AZD	EM CD8+ clusters 71&72	0.321018
AZD+AZD	CD4-CD8- clusters 3&8	0.719524
AZD+AZD	CM CD4+ cluster 9	0.182935
AZD+AZD	EM CD4+ clusters 37&55	3.15194
AZD+AZD	EM CD8+ clusters 71&72	0.075697
AZD+AZD	CD4-CD8- clusters 3&8	0.700198
Sput_26+mRNA1273	CM CD4+ cluster 9	0.186873
Sput_26+mRNA1273	EM CD4+ clusters 37&55	0.835856
Sput_26+mRNA1273	EM CD8+ clusters 71&72	0.370848
Sput_26+mRNA1273	CD4-CD8- clusters 3&8	0.130376
Sput_26+Sput_5	CM CD4+ cluster 9	0.370668
Sput_26+Sput_5	EM CD4+ clusters 37&55	4.70663
Sput_26+Sput_5	EM CD8+ clusters 71&72	0.137923
Sput_26+Sput_5	CD4-CD8- clusters 3&8	0.885007
Sput_26+Sput_5	CM CD4+ cluster 9	1.66535
Sput_26+Sput_5	EM CD4+ clusters 37&55	0.426713
Sput_26+Sput_5	EM CD8+ clusters 71&72	1.96496
Sput_26+Sput_5	CD4-CD8- clusters 3&8	4.04145
BBIBP+Sput_26	CM CD4+ cluster 9	0.547775
BBIBP+Sput_26	EM CD4+ clusters 37&55	0.766885
BBIBP+Sput_26	EM CD8+ clusters 71&72	0.112516
BBIBP+Sput_26	CD4-CD8- clusters 3&8	1.16365
BBIBP+Sput_26	CM CD4+ cluster 9	1.04453
BBIBP+Sput_26	EM CD4+ clusters 37&55	0.894043
BBIBP+Sput_26	EM CD8+ clusters 71&72	0.958219
BBIBP+Sput_26	CD4-CD8- clusters 3&8	1.70621
AZD+AZD	CM CD4+ cluster 9	1.27088
AZD+AZD	EM CD4+ clusters 37&55	0.982942
AZD+AZD	EM CD8+ clusters 71&72	1.54689
AZD+AZD	CD4-CD8- clusters 3&8	1.02861
Sput_26+AZD	CM CD4+ cluster 9	1.40379
Sput_26+AZD	EM CD4+ clusters 37&55	0.923773
Sput_26+AZD	EM CD8+ clusters 71&72	0.514155
Sput_26+AZD	CD4-CD8- clusters 3&8	0.610159
Sput_26+mRNA1273	CM CD4+ cluster 9	0.849893
Sput_26+mRNA1273	EM CD4+ clusters 37&55	3.39753
Sput_26+mRNA1273	EM CD8+ clusters 71&72	3.64211
Sput_26+mRNA1273	CD4-CD8- clusters 3&8	0.688882
BBIBP+Sput_26	CM CD4+ cluster 9	0.676946
BBIBP+Sput_26	EM CD4+ clusters 37&55	1.18424
BBIBP+Sput_26	EM CD8+ clusters 71&72	0.612079
BBIBP+Sput_26	CD4-CD8- clusters 3&8	1.18923
Sput_26+BBIBP	CM CD4+ cluster 9	1.78529
Sput_26+BBIBP	EM CD4+ clusters 37&55	1.09333
Sput_26+BBIBP	EM CD8+ clusters 71&72	4.2411
Sput_26+BBIBP	CD4-CD8- clusters 3&8	0.913487
Sput_26+Sput_5	CM CD4+ cluster 9	0.283127
Sput_26+Sput_5	EM CD4+ clusters 37&55	0.774593
Sput_26+Sput_5	EM CD8+ clusters 71&72	0.323192
Sput_26+Sput_5	CD4-CD8- clusters 3&8	0.251075
BBIBP+AZD	CM CD4+ cluster 9	0.770659
BBIBP+AZD	EM CD4+ clusters 37&55	1.84789
BBIBP+AZD	EM CD8+ clusters 71&72	4.72521
BBIBP+AZD	CD4-CD8- clusters 3&8	1.97446
BBIBP+AZD	CM CD4+ cluster 9	1.84141
BBIBP+AZD	EM CD4+ clusters 37&55	0.676437
BBIBP+AZD	EM CD8+ clusters 71&72	0.994822
BBIBP+AZD	CD4-CD8- clusters 3&8	1.35914
BBIBP+AZD	CM CD4+ cluster 9	2.22647
BBIBP+AZD	EM CD4+ clusters 37&55	0.919936
BBIBP+AZD	EM CD8+ clusters 71&72	0.624862
BBIBP+AZD	CD4-CD8- clusters 3&8	0.995676
BBIBP+mRNA1273	CM CD4+ cluster 9	0.737818
BBIBP+mRNA1273	EM CD4+ clusters 37&55	0.572566
BBIBP+mRNA1273	EM CD8+ clusters 71&72	1.07414
BBIBP+mRNA1273	CD4-CD8- clusters 3&8	1.24172
BBIBP+mRNA1273	CM CD4+ cluster 9	0.961435
BBIBP+mRNA1273	EM CD4+ clusters 37&55	0.749275
BBIBP+mRNA1273	EM CD8+ clusters 71&72	2.52981
BBIBP+mRNA1273	CD4-CD8- clusters 3&8	1.14808
BBIBP+mRNA1273	CM CD4+ cluster 9	1.1143
BBIBP+mRNA1273	EM CD4+ clusters 37&55	0.532359
BBIBP+mRNA1273	EM CD8+ clusters 71&72	4.75992
BBIBP+mRNA1273	CD4-CD8- clusters 3&8	2.17641
BBIBP+AZD	CM CD4+ cluster 9	1.58607
BBIBP+AZD	EM CD4+ clusters 37&55	0.530811
BBIBP+AZD	EM CD8+ clusters 71&72	1.61917
BBIBP+AZD	CD4-CD8- clusters 3&8	1.05653
BBIBP+mRNA1273	CM CD4+ cluster 9	1.79059
BBIBP+mRNA1273	EM CD4+ clusters 37&55	1.70486
BBIBP+mRNA1273	EM CD8+ clusters 71&72	0.961097
BBIBP+mRNA1273	CD4-CD8- clusters 3&8	1.44044
BBIBP+mRNA1273	CM CD4+ cluster 9	1.60678
BBIBP+mRNA1273	EM CD4+ clusters 37&55	0.510268
BBIBP+mRNA1273	EM CD8+ clusters 71&72	0.954768
BBIBP+mRNA1273	CD4-CD8- clusters 3&8	1.11125
BBIBP+mRNA1273	CM CD4+ cluster 9	1.9986
BBIBP+mRNA1273	EM CD4+ clusters 37&55	1.04559
BBIBP+mRNA1273	EM CD8+ clusters 71&72	1.77788
BBIBP+mRNA1273	CD4-CD8- clusters 3&8	1.16156
Sput_26+BBIBP	CM CD4+ cluster 9	0.406321
Sput_26+BBIBP	EM CD4+ clusters 37&55	1.67737
Sput_26+BBIBP	EM CD8+ clusters 71&72	0.975864
Sput_26+BBIBP	CD4-CD8- clusters 3&8	0.368119
AZD+AZD	CM CD4+ cluster 9	0.407128
AZD+AZD	EM CD4+ clusters 37&55	6.25042
AZD+AZD	EM CD8+ clusters 71&72	5.27598
AZD+AZD	CD4-CD8- clusters 3&8	0.530601
AZD+BBIBP	CM CD4+ cluster 9	0.337938
AZD+BBIBP	EM CD4+ clusters 37&55	2.83119
AZD+BBIBP	EM CD8+ clusters 71&72	0.204295
AZD+BBIBP	CD4-CD8- clusters 3&8	0.628208
Sput_26+AZD	CM CD4+ cluster 9	0.643235
Sput_26+AZD	EM CD4+ clusters 37&55	1.02893
Sput_26+AZD	EM CD8+ clusters 71&72	0.66258
Sput_26+AZD	CD4-CD8- clusters 3&8	0.856034
BBIBP+BBIBP	CM CD4+ cluster 9	1.46461
BBIBP+BBIBP	EM CD4+ clusters 37&55	1.63074
BBIBP+BBIBP	EM CD8+ clusters 71&72	1.73385
BBIBP+BBIBP	CD4-CD8- clusters 3&8	1.59636
BBIBP+BBIBP	CM CD4+ cluster 9	2.13146
BBIBP+BBIBP	EM CD4+ clusters 37&55	0.781204
BBIBP+BBIBP	EM CD8+ clusters 71&72	4.67136
BBIBP+BBIBP	CD4-CD8- clusters 3&8	1.22336
Sput_26+Sput_26	CM CD4+ cluster 9	0.87324
Sput_26+Sput_26	EM CD4+ clusters 37&55	2.10419
Sput_26+Sput_26	EM CD8+ clusters 71&72	0.561118
Sput_26+Sput_26	CD4-CD8- clusters 3&8	0.746988
BBIBP+AZD	CM CD4+ cluster 9	2.19825
BBIBP+AZD	EM CD4+ clusters 37&55	0.961632
BBIBP+AZD	EM CD8+ clusters 71&72	2.29206
BBIBP+AZD	CD4-CD8- clusters 3&8	1.98797
BBIBP+Sput_26	CM CD4+ cluster 9	1.68625
BBIBP+Sput_26	EM CD4+ clusters 37&55	1.14453
BBIBP+Sput_26	EM CD8+ clusters 71&72	1.82011
BBIBP+Sput_26	CD4-CD8- clusters 3&8	2.56756
Sput_26+Sput_26	CM CD4+ cluster 9	0.337281
Sput_26+Sput_26	EM CD4+ clusters 37&55	2.17077
Sput_26+Sput_26	EM CD8+ clusters 71&72	1.78784
Sput_26+Sput_26	CD4-CD8- clusters 3&8	0.365176
Sput_26+Sput_26	CM CD4+ cluster 9	0.677393
Sput_26+Sput_26	EM CD4+ clusters 37&55	1.01195
Sput_26+Sput_26	EM CD8+ clusters 71&72	0.932745
Sput_26+Sput_26	CD4-CD8- clusters 3&8	0.539077
Sput_26+Sput_26	CM CD4+ cluster 9	0.725293
Sput_26+Sput_26	EM CD4+ clusters 37&55	1.44166
Sput_26+Sput_26	EM CD8+ clusters 71&72	1.09575
Sput_26+Sput_26	CD4-CD8- clusters 3&8	0.476461
Sput_26+Sput_26	CM CD4+ cluster 9	0.574482
Sput_26+Sput_26	EM CD4+ clusters 37&55	5.39269
Sput_26+Sput_26	EM CD8+ clusters 71&72	2.60044
Sput_26+Sput_26	CD4-CD8- clusters 3&8	0.346407
Sput_26+Sput_26	CM CD4+ cluster 9	0.158126
Sput_26+Sput_26	EM CD4+ clusters 37&55	3.82392
Sput_26+Sput_26	EM CD8+ clusters 71&72	0.292447
Sput_26+Sput_26	CD4-CD8- clusters 3&8	0.416567
BBIBP+BBIBP	CM CD4+ cluster 9	2.13114
BBIBP+BBIBP	EM CD4+ clusters 37&55	0.934885
BBIBP+BBIBP	EM CD8+ clusters 71&72	0.678545
BBIBP+BBIBP	CD4-CD8- clusters 3&8	1.24651
BBIBP+mRNA1273	CM CD4+ cluster 9	1.66511
BBIBP+mRNA1273	EM CD4+ clusters 37&55	1.30992
BBIBP+mRNA1273	EM CD8+ clusters 71&72	0.624853
BBIBP+mRNA1273	CD4-CD8- clusters 3&8	1.14411
AZD+AZD	CM CD4+ cluster 9	1.05712
AZD+AZD	EM CD4+ clusters 37&55	1.43041
AZD+AZD	EM CD8+ clusters 71&72	1.08535
AZD+AZD	CD4-CD8- clusters 3&8	0.442297
AZD+BBIBP	CM CD4+ cluster 9	0.45895
AZD+BBIBP	EM CD4+ clusters 37&55	2.29475
AZD+BBIBP	EM CD8+ clusters 71&72	1.21607
AZD+BBIBP	CD4-CD8- clusters 3&8	1.00121
BBIBP+AZD	CM CD4+ cluster 9	0.762857
BBIBP+AZD	EM CD4+ clusters 37&55	0.804432
BBIBP+AZD	EM CD8+ clusters 71&72	0.423487
BBIBP+AZD	CD4-CD8- clusters 3&8	0.6507
BBIBP+BBIBP	CM CD4+ cluster 9	1.00748
BBIBP+BBIBP	EM CD4+ clusters 37&55	0.188143
BBIBP+BBIBP	EM CD8+ clusters 71&72	1.10337
BBIBP+BBIBP	CD4-CD8- clusters 3&8	1.57919
AZD+mRNA1273	CM CD4+ cluster 9	1.86419
AZD+mRNA1273	EM CD4+ clusters 37&55	1.11877
AZD+mRNA1273	EM CD8+ clusters 71&72	1.23976
AZD+mRNA1273	CD4-CD8- clusters 3&8	1.06934
AZD+Ad5	CM CD4+ cluster 9	2.86899
AZD+Ad5	EM CD4+ clusters 37&55	0.396289
AZD+Ad5	EM CD8+ clusters 71&72	3.09544
AZD+Ad5	CD4-CD8- clusters 3&8	0.788926
Sput_26+Ad5	CM CD4+ cluster 9	1.12537
Sput_26+Ad5	EM CD4+ clusters 37&55	1.65262
Sput_26+Ad5	EM CD8+ clusters 71&72	1.88266
Sput_26+Ad5	CD4-CD8- clusters 3&8	0.353155
Sput_26+Ad5	CM CD4+ cluster 9	0.387478
Sput_26+Ad5	EM CD4+ clusters 37&55	2.96981
Sput_26+Ad5	EM CD8+ clusters 71&72	0.304508
Sput_26+Ad5	CD4-CD8- clusters 3&8	0.313917
AZD+Ad5	CM CD4+ cluster 9	0.796922
AZD+Ad5	EM CD4+ clusters 37&55	3.33213
AZD+Ad5	EM CD8+ clusters 71&72	0.384764
AZD+Ad5	CD4-CD8- clusters 3&8	1.01234
AZD+Ad5	CM CD4+ cluster 9	1.23172
AZD+Ad5	EM CD4+ clusters 37&55	0.830977
AZD+Ad5	EM CD8+ clusters 71&72	1.8372
AZD+Ad5	CD4-CD8- clusters 3&8	0.555646
AZD+Ad5	CM CD4+ cluster 9	0.86278
AZD+Ad5	EM CD4+ clusters 37&55	1.05427
AZD+Ad5	EM CD8+ clusters 71&72	1.3519
AZD+Ad5	CD4-CD8- clusters 3&8	0.474063
Sput_26+Ad5	CM CD4+ cluster 9	0.649328
Sput_26+Ad5	EM CD4+ clusters 37&55	2.91851
Sput_26+Ad5	EM CD8+ clusters 71&72	1.4373
Sput_26+Ad5	CD4-CD8- clusters 3&8	0.62391
Sput_26+Ad5	CM CD4+ cluster 9	2.217
Sput_26+Ad5	EM CD4+ clusters 37&55	1.0182
Sput_26+Ad5	EM CD8+ clusters 71&72	2.03301
Sput_26+Ad5	CD4-CD8- clusters 3&8	1.90997
AZD+Ad5	CM CD4+ cluster 9	0.995357
AZD+Ad5	EM CD4+ clusters 37&55	0.55374
AZD+Ad5	EM CD8+ clusters 71&72	2.85262
AZD+Ad5	CD4-CD8- clusters 3&8	0.993293
AZD+Ad5	CM CD4+ cluster 9	1.06752
AZD+Ad5	EM CD4+ clusters 37&55	1.06256
AZD+Ad5	EM CD8+ clusters 71&72	3.56997
AZD+Ad5	CD4-CD8- clusters 3&8	0.879791
mRNA1273+mRNA1273	CM CD4+ cluster 9	0.543242
mRNA1273+mRNA1273	EM CD4+ clusters 37&55	0.310634
mRNA1273+mRNA1273	EM CD8+ clusters 71&72	2.72284
mRNA1273+mRNA1273	CD4-CD8- clusters 3&8	2.06623
mRNA1273+mRNA1273	CM CD4+ cluster 9	1.38641
mRNA1273+mRNA1273	EM CD4+ clusters 37&55	0.34501
mRNA1273+mRNA1273	EM CD8+ clusters 71&72	2.61989
mRNA1273+mRNA1273	CD4-CD8- clusters 3&8	3.73047
mRNA1273+mRNA1273	CM CD4+ cluster 9	0.764946
mRNA1273+mRNA1273	EM CD4+ clusters 37&55	0.93061
mRNA1273+mRNA1273	EM CD8+ clusters 71&72	4.08268
mRNA1273+mRNA1273	CD4-CD8- clusters 3&8	0.938393
BBIBP+BBIBP	CM CD4+ cluster 9	0.421083
BBIBP+BBIBP	EM CD4+ clusters 37&55	4.00755
BBIBP+BBIBP	EM CD8+ clusters 71&72	0.755046
BBIBP+BBIBP	CD4-CD8- clusters 3&8	0.936547
BBIBP+BBIBP	CM CD4+ cluster 9	1.33601
BBIBP+BBIBP	EM CD4+ clusters 37&55	1.99732
BBIBP+BBIBP	EM CD8+ clusters 71&72	0.349398
BBIBP+BBIBP	CD4-CD8- clusters 3&8	1.05622
mRNA1273+mRNA1273	CM CD4+ cluster 9	0.179247
mRNA1273+mRNA1273	EM CD4+ clusters 37&55	7.06367
mRNA1273+mRNA1273	EM CD8+ clusters 71&72	0.172608
mRNA1273+mRNA1273	CD4-CD8- clusters 3&8	0.909513
BBIBP+Sput_26	CM CD4+ cluster 9	0.37065
BBIBP+Sput_26	EM CD4+ clusters 37&55	2.74532
BBIBP+Sput_26	EM CD8+ clusters 71&72	0.194748
BBIBP+Sput_26	CD4-CD8- clusters 3&8	0.684759
Sput_26+BBIBP	CM CD4+ cluster 9	0.303174
Sput_26+BBIBP	EM CD4+ clusters 37&55	2.56779
Sput_26+BBIBP	EM CD8+ clusters 71&72	3.02562
Sput_26+BBIBP	CD4-CD8- clusters 3&8	0.485385
Sput_26+BBIBP	CM CD4+ cluster 9	0.865893
Sput_26+BBIBP	EM CD4+ clusters 37&55	1.57782
Sput_26+BBIBP	EM CD8+ clusters 71&72	3.75627
Sput_26+BBIBP	CD4-CD8- clusters 3&8	1.21652
Sput_26+AZD	CM CD4+ cluster 9	0.724128
Sput_26+AZD	EM CD4+ clusters 37&55	0.930303
Sput_26+AZD	EM CD8+ clusters 71&72	0.113145
Sput_26+AZD	CD4-CD8- clusters 3&8	0.701499
AZD+BBIBP	CM CD4+ cluster 9	0.478999
AZD+BBIBP	EM CD4+ clusters 37&55	0.691375
AZD+BBIBP	EM CD8+ clusters 71&72	0.315101
AZD+BBIBP	CD4-CD8- clusters 3&8	0.614042
Sput_26+AZD	CM CD4+ cluster 9	0.942863
Sput_26+AZD	EM CD4+ clusters 37&55	1.69782
Sput_26+AZD	EM CD8+ clusters 71&72	1.72941
Sput_26+AZD	CD4-CD8- clusters 3&8	0.904616
Sput_26+BBIBP	CM CD4+ cluster 9	0.208399
Sput_26+BBIBP	EM CD4+ clusters 37&55	1.77022
Sput_26+BBIBP	EM CD8+ clusters 71&72	0.312599
Sput_26+BBIBP	CD4-CD8- clusters 3&8	0.565488
AZD+BBIBP	CM CD4+ cluster 9	3.35338
AZD+BBIBP	EM CD4+ clusters 37&55	0.759871
AZD+BBIBP	EM CD8+ clusters 71&72	6.51562
AZD+BBIBP	CD4-CD8- clusters 3&8	2.1351
Sput_26+AZD	CM CD4+ cluster 9	0.970482
Sput_26+AZD	EM CD4+ clusters 37&55	1.85824
Sput_26+AZD	EM CD8+ clusters 71&72	4.75355
Sput_26+AZD	CD4-CD8- clusters 3&8	0.694066
AZD+BBIBP	CM CD4+ cluster 9	1.81974
AZD+BBIBP	EM CD4+ clusters 37&55	0.718318
AZD+BBIBP	EM CD8+ clusters 71&72	3.54268
AZD+BBIBP	CD4-CD8- clusters 3&8	0.588919
Sput_26+AZD	CM CD4+ cluster 9	1.27294
Sput_26+AZD	EM CD4+ clusters 37&55	0.609458
Sput_26+AZD	EM CD8+ clusters 71&72	1.04671
Sput_26+AZD	CD4-CD8- clusters 3&8	0.641534
Sput_26+BBIBP	CM CD4+ cluster 9	0.474915
Sput_26+BBIBP	EM CD4+ clusters 37&55	1.14519
Sput_26+BBIBP	EM CD8+ clusters 71&72	3.21999
Sput_26+BBIBP	CD4-CD8- clusters 3&8	0.778053
Sput_26+mRNA1273	CM CD4+ cluster 9	0.901518
Sput_26+mRNA1273	EM CD4+ clusters 37&55	1.76823
Sput_26+mRNA1273	EM CD8+ clusters 71&72	0.403045
Sput_26+mRNA1273	CD4-CD8- clusters 3&8	0.441216
Sput_26+mRNA1273	CM CD4+ cluster 9	1.81256
Sput_26+mRNA1273	EM CD4+ clusters 37&55	1.02691
Sput_26+mRNA1273	EM CD8+ clusters 71&72	1.50325
Sput_26+mRNA1273	CD4-CD8- clusters 3&8	0.581503
Sput_26+mRNA1273	CM CD4+ cluster 9	0.562907
Sput_26+mRNA1273	EM CD4+ clusters 37&55	4.03139
Sput_26+mRNA1273	EM CD8+ clusters 71&72	0.189773
Sput_26+mRNA1273	CD4-CD8- clusters 3&8	0.665487
AZD+mRNA1273	CM CD4+ cluster 9	1.06041
AZD+mRNA1273	EM CD4+ clusters 37&55	0.416335
AZD+mRNA1273	EM CD8+ clusters 71&72	2.09146
AZD+mRNA1273	CD4-CD8- clusters 3&8	0.684538
AZD+mRNA1273	CM CD4+ cluster 9	1.29847
AZD+mRNA1273	EM CD4+ clusters 37&55	0.916649
AZD+mRNA1273	EM CD8+ clusters 71&72	3.73429
AZD+mRNA1273	CD4-CD8- clusters 3&8	0.778542
AZD+mRNA1273	CM CD4+ cluster 9	1.92652
AZD+mRNA1273	EM CD4+ clusters 37&55	0.980202
AZD+mRNA1273	EM CD8+ clusters 71&72	1.78857
AZD+mRNA1273	CD4-CD8- clusters 3&8	1.24159
AZD+mRNA1273	CM CD4+ cluster 9	0.630762
AZD+mRNA1273	EM CD4+ clusters 37&55	0.328167
AZD+mRNA1273	EM CD8+ clusters 71&72	0.794136
AZD+mRNA1273	CD4-CD8- clusters 3&8	0.64781
AZD+Sput_26	CM CD4+ cluster 9	0.206309
AZD+Sput_26	EM CD4+ clusters 37&55	4.26869
AZD+Sput_26	EM CD8+ clusters 71&72	0.44655
AZD+Sput_26	CD4-CD8- clusters 3&8	0.65693
AZD+mRNA1273	CM CD4+ cluster 9	0.529412
AZD+mRNA1273	EM CD4+ clusters 37&55	1.31174
AZD+mRNA1273	EM CD8+ clusters 71&72	0.608717
AZD+mRNA1273	CD4-CD8- clusters 3&8	0.716957
Sput_26+Sput_5	CM CD4+ cluster 9	0.916559
Sput_26+Sput_5	EM CD4+ clusters 37&55	0.470053
Sput_26+Sput_5	EM CD8+ clusters 71&72	2.41829
Sput_26+Sput_5	CD4-CD8- clusters 3&8	1.05435
Sput_26+Sput_5	CM CD4+ cluster 9	0.621213
Sput_26+Sput_5	EM CD4+ clusters 37&55	1.22964
Sput_26+Sput_5	EM CD8+ clusters 71&72	0.73114
Sput_26+Sput_5	CD4-CD8- clusters 3&8	0.521512
AZD+AZD	CM CD4+ cluster 9	1.05419
AZD+AZD	EM CD4+ clusters 37&55	1.95991
AZD+AZD	EM CD8+ clusters 71&72	0.40386
AZD+AZD	CD4-CD8- clusters 3&8	0.644395
Sput_26+mRNA1273	CM CD4+ cluster 9	2.02127
Sput_26+mRNA1273	EM CD4+ clusters 37&55	0.383178
Sput_26+mRNA1273	EM CD8+ clusters 71&72	0.17243
Sput_26+mRNA1273	CD4-CD8- clusters 3&8	1.36986
AZD+AZD	CM CD4+ cluster 9	0.707891
AZD+AZD	EM CD4+ clusters 37&55	1.81723
AZD+AZD	EM CD8+ clusters 71&72	0.129802
AZD+AZD	CD4-CD8- clusters 3&8	0.780152
Sput_26+BBIBP	CM CD4+ cluster 9	1.3561
Sput_26+BBIBP	EM CD4+ clusters 37&55	0.44878
Sput_26+BBIBP	EM CD8+ clusters 71&72	0.0390244
Sput_26+BBIBP	CD4-CD8- clusters 3&8	0.878049
AZD+BBIBP	CM CD4+ cluster 9	1.10388
AZD+BBIBP	EM CD4+ clusters 37&55	0.226625
AZD+BBIBP	EM CD8+ clusters 71&72	0.723737
AZD+BBIBP	CD4-CD8- clusters 3&8	2.05424
Sput_26+AZD	CM CD4+ cluster 9	1.54456
Sput_26+AZD	EM CD4+ clusters 37&55	0.743372
Sput_26+AZD	EM CD8+ clusters 71&72	0.487321
Sput_26+AZD	CD4-CD8- clusters 3&8	1.34633
Sput_26+mRNA1273	CM CD4+ cluster 9	1.94899
Sput_26+mRNA1273	EM CD4+ clusters 37&55	0.320993
Sput_26+mRNA1273	EM CD8+ clusters 71&72	1.34874
Sput_26+mRNA1273	CD4-CD8- clusters 3&8	0.771534
BBIBP+Sput_26	CM CD4+ cluster 9	1.35832
BBIBP+Sput_26	EM CD4+ clusters 37&55	2.70147
BBIBP+Sput_26	EM CD8+ clusters 71&72	0.242829
BBIBP+Sput_26	CD4-CD8- clusters 3&8	0.781606
AZD+Sput_26	CM CD4+ cluster 9	1.19466
AZD+Sput_26	EM CD4+ clusters 37&55	1.78536
AZD+Sput_26	EM CD8+ clusters 71&72	0.253313
AZD+Sput_26	CD4-CD8- clusters 3&8	0.641579
Sput_26+AZD	CM CD4+ cluster 9	0.984588
Sput_26+AZD	EM CD4+ clusters 37&55	1.96726
Sput_26+AZD	EM CD8+ clusters 71&72	1.54694
Sput_26+AZD	CD4-CD8- clusters 3&8	0.737002
Sput_26+BBIBP	CM CD4+ cluster 9	1.0332
Sput_26+BBIBP	EM CD4+ clusters 37&55	0.332872
Sput_26+BBIBP	EM CD8+ clusters 71&72	3.95556
Sput_26+BBIBP	CD4-CD8- clusters 3&8	2.21338
AZD+AZD	CM CD4+ cluster 9	1.95214
AZD+AZD	EM CD4+ clusters 37&55	1.56055
AZD+AZD	EM CD8+ clusters 71&72	0.702538
AZD+AZD	CD4-CD8- clusters 3&8	0.869697
BBIBP+AZD	CM CD4+ cluster 9	2.27943
BBIBP+AZD	EM CD4+ clusters 37&55	0.208887
BBIBP+AZD	EM CD8+ clusters 71&72	1.22584
BBIBP+AZD	CD4-CD8- clusters 3&8	2.85479
BBIBP+AZD	CM CD4+ cluster 9	0.681314
BBIBP+AZD	EM CD4+ clusters 37&55	0.35931
BBIBP+AZD	EM CD8+ clusters 71&72	1.45491
BBIBP+AZD	CD4-CD8- clusters 3&8	1.67089
BBIBP+mRNA1273	CM CD4+ cluster 9	2.20223
BBIBP+mRNA1273	EM CD4+ clusters 37&55	0.534671
BBIBP+mRNA1273	EM CD8+ clusters 71&72	2.77744
BBIBP+mRNA1273	CD4-CD8- clusters 3&8	1.13727
BBIBP+Sput_26	CM CD4+ cluster 9	1.8577
BBIBP+Sput_26	EM CD4+ clusters 37&55	2.003
BBIBP+Sput_26	EM CD8+ clusters 71&72	1.22463
BBIBP+Sput_26	CD4-CD8- clusters 3&8	1.00763
AZD+BBIBP	CM CD4+ cluster 9	0.98629
AZD+BBIBP	EM CD4+ clusters 37&55	1.88622
AZD+BBIBP	EM CD8+ clusters 71&72	1.64185
AZD+BBIBP	CD4-CD8- clusters 3&8	0.777255
BBIBP+Sput_26	CM CD4+ cluster 9	0.992702
BBIBP+Sput_26	EM CD4+ clusters 37&55	0.911438
BBIBP+Sput_26	EM CD8+ clusters 71&72	1.09946
BBIBP+Sput_26	CD4-CD8- clusters 3&8	1.03891
BBIBP+mRNA1273	CM CD4+ cluster 9	1.00402
BBIBP+mRNA1273	EM CD4+ clusters 37&55	2.70698
BBIBP+mRNA1273	EM CD8+ clusters 71&72	0.871971
BBIBP+mRNA1273	CD4-CD8- clusters 3&8	0.41208
Sput_26+Sput_26	CM CD4+ cluster 9	0.441238
Sput_26+Sput_26	EM CD4+ clusters 37&55	2.9696
Sput_26+Sput_26	EM CD8+ clusters 71&72	0.69104
Sput_26+Sput_26	CD4-CD8- clusters 3&8	0.576645
Sput_26+Sput_26	CM CD4+ cluster 9	1.031
Sput_26+Sput_26	EM CD4+ clusters 37&55	2.6279
Sput_26+Sput_26	EM CD8+ clusters 71&72	1.0238
Sput_26+Sput_26	CD4-CD8- clusters 3&8	0.516941
Sput_26+Sput_26	CM CD4+ cluster 9	0.540957
Sput_26+Sput_26	EM CD4+ clusters 37&55	1.53214
Sput_26+Sput_26	EM CD8+ clusters 71&72	0.669349
Sput_26+Sput_26	CD4-CD8- clusters 3&8	0.373192
Sput_26+Sput_26	CM CD4+ cluster 9	1.16015
Sput_26+Sput_26	EM CD4+ clusters 37&55	1.93177
Sput_26+Sput_26	EM CD8+ clusters 71&72	1.42954
Sput_26+Sput_26	CD4-CD8- clusters 3&8	0.961148
Sput_26+Sput_26	CM CD4+ cluster 9	0.694843
Sput_26+Sput_26	EM CD4+ clusters 37&55	2.13327
Sput_26+Sput_26	EM CD8+ clusters 71&72	1.08766
Sput_26+Sput_26	CD4-CD8- clusters 3&8	0.501778
Sput_26+Sput_26	CM CD4+ cluster 9	0.155913
Sput_26+Sput_26	EM CD4+ clusters 37&55	11.0168
Sput_26+Sput_26	EM CD8+ clusters 71&72	0.994953
Sput_26+Sput_26	CD4-CD8- clusters 3&8	0.192883
BBIBP+BBIBP	CM CD4+ cluster 9	0.829076
BBIBP+BBIBP	EM CD4+ clusters 37&55	0.657754
BBIBP+BBIBP	EM CD8+ clusters 71&72	2.84211
BBIBP+BBIBP	CD4-CD8- clusters 3&8	1.81265
BBIBP+Sput_26	CM CD4+ cluster 9	3.39364
BBIBP+Sput_26	EM CD4+ clusters 37&55	1.38188
BBIBP+Sput_26	EM CD8+ clusters 71&72	7.81708
BBIBP+Sput_26	CD4-CD8- clusters 3&8	1.23026
BBIBP+BBIBP	CM CD4+ cluster 9	0.4184
BBIBP+BBIBP	EM CD4+ clusters 37&55	0.169189
BBIBP+BBIBP	EM CD8+ clusters 71&72	0.51557
BBIBP+BBIBP	CD4-CD8- clusters 3&8	1.35694
BBIBP+AZD	CM CD4+ cluster 9	0.209059
BBIBP+AZD	EM CD4+ clusters 37&55	0.471723
BBIBP+AZD	EM CD8+ clusters 71&72	0.659341
BBIBP+AZD	CD4-CD8- clusters 3&8	1.03994
BBIBP+BBIBP	CM CD4+ cluster 9	0.971536
BBIBP+BBIBP	EM CD4+ clusters 37&55	0.297069
BBIBP+BBIBP	EM CD8+ clusters 71&72	7.29486
BBIBP+BBIBP	CD4-CD8- clusters 3&8	2.78578
BBIBP+mRNA1273	CM CD4+ cluster 9	1.14323
BBIBP+mRNA1273	EM CD4+ clusters 37&55	0.921117
BBIBP+mRNA1273	EM CD8+ clusters 71&72	1.5254
BBIBP+mRNA1273	CD4-CD8- clusters 3&8	2.16234
AZD+BBIBP	CM CD4+ cluster 9	1.34814
AZD+BBIBP	EM CD4+ clusters 37&55	3.42749
AZD+BBIBP	EM CD8+ clusters 71&72	1.57361
AZD+BBIBP	CD4-CD8- clusters 3&8	1.21661
Sput_26+Sput_26	CM CD4+ cluster 9	0.476127
Sput_26+Sput_26	EM CD4+ clusters 37&55	4.02891
Sput_26+Sput_26	EM CD8+ clusters 71&72	0.428323
Sput_26+Sput_26	CD4-CD8- clusters 3&8	0.437884
AZD+Sput_26	CM CD4+ cluster 9	1.2137
AZD+Sput_26	EM CD4+ clusters 37&55	1.45954
AZD+Sput_26	EM CD8+ clusters 71&72	3.29015
AZD+Sput_26	CD4-CD8- clusters 3&8	0.678747
AZD+BBIBP	CM CD4+ cluster 9	1.44817
AZD+BBIBP	EM CD4+ clusters 37&55	0.455059
AZD+BBIBP	EM CD8+ clusters 71&72	2.84253
AZD+BBIBP	CD4-CD8- clusters 3&8	0.501569
Sput_26+Sput_5	CM CD4+ cluster 9	0.99888
Sput_26+Sput_5	EM CD4+ clusters 37&55	1.95588
Sput_26+Sput_5	EM CD8+ clusters 71&72	0.91721
Sput_26+Sput_5	CD4-CD8- clusters 3&8	0.245008
Sput_26+mRNA1273	CM CD4+ cluster 9	1.38467
Sput_26+mRNA1273	EM CD4+ clusters 37&55	0.895178
Sput_26+mRNA1273	EM CD8+ clusters 71&72	8.35054
Sput_26+mRNA1273	CD4-CD8- clusters 3&8	0.972914
Sput_26+Sput_5	CM CD4+ cluster 9	0.480313
Sput_26+Sput_5	EM CD4+ clusters 37&55	0.605934
Sput_26+Sput_5	EM CD8+ clusters 71&72	0.523418
Sput_26+Sput_5	CD4-CD8- clusters 3&8	0.602239
Sput_26+Sput_5	CM CD4+ cluster 9	0.88087
Sput_26+Sput_5	EM CD4+ clusters 37&55	1.77024
Sput_26+Sput_5	EM CD8+ clusters 71&72	3.21333
Sput_26+Sput_5	CD4-CD8- clusters 3&8	0.480088
BBIBP+BBIBP	CM CD4+ cluster 9	1.00677
BBIBP+BBIBP	EM CD4+ clusters 37&55	1.46368
BBIBP+BBIBP	EM CD8+ clusters 71&72	3.16302
BBIBP+BBIBP	CD4-CD8- clusters 3&8	1.1819
BBIBP+mRNA1273	CM CD4+ cluster 9	3.5304
BBIBP+mRNA1273	EM CD4+ clusters 37&55	0.280983
BBIBP+mRNA1273	EM CD8+ clusters 71&72	1.39118
BBIBP+mRNA1273	CD4-CD8- clusters 3&8	0.990309
Sput_26+mRNA1273	CM CD4+ cluster 9	1.36124
Sput_26+mRNA1273	EM CD4+ clusters 37&55	0.615166
Sput_26+mRNA1273	EM CD8+ clusters 71&72	0.374946
Sput_26+mRNA1273	CD4-CD8- clusters 3&8	1.02951
Sput_26+Sput_5	CM CD4+ cluster 9	0.225649
Sput_26+Sput_5	EM CD4+ clusters 37&55	0.589939
Sput_26+Sput_5	EM CD8+ clusters 71&72	1.02212
Sput_26+Sput_5	CD4-CD8- clusters 3&8	0.114737
AZD+AZD	CM CD4+ cluster 9	0.700969
AZD+AZD	EM CD4+ clusters 37&55	1.16339
AZD+AZD	EM CD8+ clusters 71&72	0.528904
AZD+AZD	CD4-CD8- clusters 3&8	0.402788
AZD+AZD	CM CD4+ cluster 9	0.569706
AZD+AZD	EM CD4+ clusters 37&55	4.09986
AZD+AZD	EM CD8+ clusters 71&72	1.58711
AZD+AZD	CD4-CD8- clusters 3&8	0.549539
BBIBP+AZD	CM CD4+ cluster 9	1.31023
BBIBP+AZD	EM CD4+ clusters 37&55	0.195298
BBIBP+AZD	EM CD8+ clusters 71&72	3.82067
BBIBP+AZD	CD4-CD8- clusters 3&8	1.55373
Sput_26+Sput_5	CM CD4+ cluster 9	1.05858
Sput_26+Sput_5	EM CD4+ clusters 37&55	0.702019
Sput_26+Sput_5	EM CD8+ clusters 71&72	1.40848
Sput_26+Sput_5	CD4-CD8- clusters 3&8	2.48151
Sput_26+BBIBP	CM CD4+ cluster 9	0.743993
Sput_26+BBIBP	EM CD4+ clusters 37&55	1.799
Sput_26+BBIBP	EM CD8+ clusters 71&72	0.808025
Sput_26+BBIBP	CD4-CD8- clusters 3&8	0.329308
Sput_26+Sput_5	CM CD4+ cluster 9	0.998673
Sput_26+Sput_5	EM CD4+ clusters 37&55	0.436563
Sput_26+Sput_5	EM CD8+ clusters 71&72	2.28839
Sput_26+Sput_5	CD4-CD8- clusters 3&8	1.12279
BBIBP+Sput_26	CM CD4+ cluster 9	0.903279
BBIBP+Sput_26	EM CD4+ clusters 37&55	0.370912
BBIBP+Sput_26	EM CD8+ clusters 71&72	1.19019
BBIBP+Sput_26	CD4-CD8- clusters 3&8	1.47165
BBIBP+BBIBP	CM CD4+ cluster 9	1.12904
BBIBP+BBIBP	EM CD4+ clusters 37&55	0.428076
BBIBP+BBIBP	EM CD8+ clusters 71&72	0.744706
BBIBP+BBIBP	CD4-CD8- clusters 3&8	0.540563
BBIBP+mRNA1273	CM CD4+ cluster 9	0.145692
BBIBP+mRNA1273	EM CD4+ clusters 37&55	1.42779
BBIBP+mRNA1273	EM CD8+ clusters 71&72	1.70298
BBIBP+mRNA1273	CD4-CD8- clusters 3&8	0.469453
BBIBP+Sput_26	CM CD4+ cluster 9	0.843148
BBIBP+Sput_26	EM CD4+ clusters 37&55	1.84131
BBIBP+Sput_26	EM CD8+ clusters 71&72	3.42909
BBIBP+Sput_26	CD4-CD8- clusters 3&8	2.12815
BBIBP+Sput_26	CM CD4+ cluster 9	0.327237
BBIBP+Sput_26	EM CD4+ clusters 37&55	1.85545
BBIBP+Sput_26	EM CD8+ clusters 71&72	1.45014
BBIBP+Sput_26	CD4-CD8- clusters 3&8	2.27737
AZD+Sput_26	CM CD4+ cluster 9	0.72599
AZD+Sput_26	EM CD4+ clusters 37&55	1.04233
AZD+Sput_26	EM CD8+ clusters 71&72	0.492287
AZD+Sput_26	CD4-CD8- clusters 3&8	0.508282
AZD+Ad5	CM CD4+ cluster 9	0.573762
AZD+Ad5	EM CD4+ clusters 37&55	1.1959
AZD+Ad5	EM CD8+ clusters 71&72	2.27473
AZD+Ad5	CD4-CD8- clusters 3&8	0.406374
AZD+Ad5	CM CD4+ cluster 9	0.22809
AZD+Ad5	EM CD4+ clusters 37&55	2.72197
AZD+Ad5	EM CD8+ clusters 71&72	2.3096
AZD+Ad5	CD4-CD8- clusters 3&8	0.462222
AZD+Ad5	CM CD4+ cluster 9	0.12659
AZD+Ad5	EM CD4+ clusters 37&55	3.19851
AZD+Ad5	EM CD8+ clusters 71&72	0.455725
AZD+Ad5	CD4-CD8- clusters 3&8	0.2574
Sput_26+Ad5	CM CD4+ cluster 9	0.56309
Sput_26+Ad5	EM CD4+ clusters 37&55	2.11914
Sput_26+Ad5	EM CD8+ clusters 71&72	3.29328
Sput_26+Ad5	CD4-CD8- clusters 3&8	1.02582
Sput_26+Ad5	CM CD4+ cluster 9	1.44298
Sput_26+Ad5	EM CD4+ clusters 37&55	0.860392
Sput_26+Ad5	EM CD8+ clusters 71&72	1.24391
Sput_26+Ad5	CD4-CD8- clusters 3&8	1.47897
AZD+Ad5	CM CD4+ cluster 9	1.22552
AZD+Ad5	EM CD4+ clusters 37&55	1.44004
AZD+Ad5	EM CD8+ clusters 71&72	1.76018
AZD+Ad5	CD4-CD8- clusters 3&8	1.22332
Sput_26+Ad5	CM CD4+ cluster 9	0.357699
Sput_26+Ad5	EM CD4+ clusters 37&55	0.518663
Sput_26+Ad5	EM CD8+ clusters 71&72	0.956844
Sput_26+Ad5	CD4-CD8- clusters 3&8	0.413142
AZD+Ad5	CM CD4+ cluster 9	0.284788
AZD+Ad5	EM CD4+ clusters 37&55	0.380875
AZD+Ad5	EM CD8+ clusters 71&72	3.35379
AZD+Ad5	CD4-CD8- clusters 3&8	0.408659
AZD+Ad5	CM CD4+ cluster 9	0.789242
AZD+Ad5	EM CD4+ clusters 37&55	1.41828
AZD+Ad5	EM CD8+ clusters 71&72	1.64756
AZD+Ad5	CD4-CD8- clusters 3&8	1.09347
BBIBP+Sput_26	CM CD4+ cluster 9	0.355805
BBIBP+Sput_26	EM CD4+ clusters 37&55	0.362047
BBIBP+Sput_26	EM CD8+ clusters 71&72	3.63296
BBIBP+Sput_26	CD4-CD8- clusters 3&8	1.82896
Sput_26+Ad5	CM CD4+ cluster 9	0.151492
Sput_26+Ad5	EM CD4+ clusters 37&55	2.38488
Sput_26+Ad5	EM CD8+ clusters 71&72	0.865457
Sput_26+Ad5	CD4-CD8- clusters 3&8	0.220489
mRNA1273+mRNA1273	CM CD4+ cluster 9	0.637899
mRNA1273+mRNA1273	EM CD4+ clusters 37&55	1.50094
mRNA1273+mRNA1273	EM CD8+ clusters 71&72	0.375235
mRNA1273+mRNA1273	CD4-CD8- clusters 3&8	0.600375
mRNA1273+mRNA1273	CM CD4+ cluster 9	1.2785
mRNA1273+mRNA1273	EM CD4+ clusters 37&55	2.28986
mRNA1273+mRNA1273	EM CD8+ clusters 71&72	0.591547
mRNA1273+mRNA1273	CD4-CD8- clusters 3&8	0.758515
mRNA1273+mRNA1273	CM CD4+ cluster 9	0.670326
mRNA1273+mRNA1273	EM CD4+ clusters 37&55	0.615439
mRNA1273+mRNA1273	EM CD8+ clusters 71&72	1.47145
mRNA1273+mRNA1273	CD4-CD8- clusters 3&8	0.649305
Sput_26+AZD	CM CD4+ cluster 9	0.677674
Sput_26+AZD	EM CD4+ clusters 37&55	4.03109
Sput_26+AZD	EM CD8+ clusters 71&72	0.492121
Sput_26+AZD	CD4-CD8- clusters 3&8	0.873985
Sput_26+AZD	CM CD4+ cluster 9	0.757527
Sput_26+AZD	EM CD4+ clusters 37&55	2.17656
Sput_26+AZD	EM CD8+ clusters 71&72	0.593219
Sput_26+AZD	CD4-CD8- clusters 3&8	0.369161
AZD+BBIBP	CM CD4+ cluster 9	0.436641
AZD+BBIBP	EM CD4+ clusters 37&55	2.73262
AZD+BBIBP	EM CD8+ clusters 71&72	0.977785
AZD+BBIBP	CD4-CD8- clusters 3&8	0.398357
Sput_26+AZD	CM CD4+ cluster 9	0.277142
Sput_26+AZD	EM CD4+ clusters 37&55	1.898
Sput_26+AZD	EM CD8+ clusters 71&72	0.743245
Sput_26+AZD	CD4-CD8- clusters 3&8	0.66976
AZD+BBIBP	CM CD4+ cluster 9	1.18234
AZD+BBIBP	EM CD4+ clusters 37&55	1.04564
AZD+BBIBP	EM CD8+ clusters 71&72	2.11384
AZD+BBIBP	CD4-CD8- clusters 3&8	0.434041
Sput_26+BBIBP	CM CD4+ cluster 9	0.534219
Sput_26+BBIBP	EM CD4+ clusters 37&55	2.0818
Sput_26+BBIBP	EM CD8+ clusters 71&72	0.635189
Sput_26+BBIBP	CD4-CD8- clusters 3&8	0.43325
Sput_26+BBIBP	CM CD4+ cluster 9	0.261396
Sput_26+BBIBP	EM CD4+ clusters 37&55	2.28511
Sput_26+BBIBP	EM CD8+ clusters 71&72	0.593622
Sput_26+BBIBP	CD4-CD8- clusters 3&8	0.323794
AZD+BBIBP	CM CD4+ cluster 9	1.08612
AZD+BBIBP	EM CD4+ clusters 37&55	1.49464
AZD+BBIBP	EM CD8+ clusters 71&72	1.36497
AZD+BBIBP	CD4-CD8- clusters 3&8	0.90487
