# Supplementary material for: High-dimensional analysis of 16 SARS-CoV-2 vaccine combinations reveals lymphocyte signatures correlating with immunogenicity
Source: Nat Immunol. 2023 Apr 24;24(6):941–54. doi: 10.1038/s41590-023-01499-w (PMC10232362; doi:10.1038/s41590-023-01499-w)
Supplement: Source Data Fig. 6 — Statistical source data. [file 41590_2023_1499_MOESM10_ESM.xlsx]

## Sheet: Fig. 6a
Phenotype of main T cell subsets vs T cell clusters correlating with S-induced IFNg
Normalized expression
	CD95	CD38	EOMES	TCF	GZMB	CD103	TIM3	CTLA4	TIGIT	CD27	CCR4	HLADR	CD69	KI67	CD127	CD8	PD1	CXCR3	TBET	CCR7	TCRGD	CD45RA	FOXP3	CD56	KLRG1	CD39	CD4
CM CD4+ T cells	0.104226	0.172671	0.187755	0.422198	0.141082	0.0637017	0.158224	0.1381	0.0525738	0.59545	0.0965134	0.113166	0.188635	0.0574795	0.245491	0.0631977	0.204823	0.192144	0.117194	0.444561	0.16473	0.1538	0.0827538	0.118541	0.0655252	0.160083	0.7162
CM CD4+ cluster 9	0.151277	0.542846	0.200631	0.362402	0.109254	0.0695275	0.208207	0.174264	0.0548194	0.696454	0.104696	0.11318	0.219517	0.0547725	0.17001	0.0588497	0.193506	0.188005	0.133932	0.407753	0.161576	0.236755	0.0783045	0.120266	0.0511	0.173072	0.735571
EM CD8+ T cells	0.339824	0.166857	0.357433	0.319919	0.305604	0.0694287	0.264569	0.142062	0.104601	0.348226	0.092758	0.0955275	0.151623	0.0379714	0.226508	0.664181	0.219585	0.201528	0.315371	0.18579	0.185485	0.192017	0.106465	0.0931581	0.380161	0.23395	0.0763085
EM CD8+ clusters 71&72	0.313589	0.108527	0.499065	0.273603	0.187016	0.0709537	0.166146	0.15307	0.0829991	0.439121	0.143423	0.0913754	0.162194	0.0331124	0.483103	0.53341	0.10342	0.185657	0.28142	0.14361	0.226157	0.270667	0.0910806	0.1629	0.696927	0.224307	0.136901
CD4-CD8- T cells	0.244021	0.168893	0.337	0.251604	0.293065	0.0595155	0.221725	0.119598	0.0959081	0.198739	0.106457	0.0975083	0.179549	0.0384607	0.157049	0.0968726	0.219638	0.149579	0.269763	0.147091	0.149653	0.238747	0.0880963	0.105697	0.408246	0.13975	0.0767448
CD4-CD8- clsuter 3&8	0.196135	0.149839	0.275959	0.362141	0.137919	0.0512487	0.261159	0.141108	0.0793406	0.674829	0.120975	0.0992386	0.208029	0.042755	0.222747	0.0491928	0.243174	0.281802	0.195246	0.21376	0.153788	0.544909	0.0956489	0.09576	0.0829543	0.193786	0.0776298
EM CD4+ T cells	0.374407	0.126847	0.210446	0.32046	0.214047	0.0800687	0.14895	0.141117	0.0609936	0.364135	0.100253	0.099599	0.182688	0.0594751	0.300329	0.0657171	0.230102	0.207848	0.178433	0.180438	0.161028	0.0986807	0.093668	0.113191	0.10183	0.168517	0.745474
EM CD4+ clusters 37&55	0.395135	0.0930694	0.151805	0.46834	0.243002	0.0629431	0.131784	0.116299	0.0489833	0.287547	0.113992	0.0895378	0.174338	0.0673863	0.308163	0.0691355	0.253589	0.178149	0.134062	0.131425	0.126317	0.0653338	0.0880331	0.1139	0.141893	0.117752	0.688099

## Sheet: Fig. 6b
Differential marker expression by thespecific T cell subclusters compared to the canonical T cell subsets that positively and negatively correlated with SARS-CoV-2 spike peptide-induced IFNγ responses, filtered for markers with atleast 0.2 differential expression.
Subset	CD38	CD27	CD127	CD45RA	KLRG1
CM CD4+ cluster 9	0.370175	0.101004	-0.075481	0.0829554	-0.0144252
EM CD8+ clusters 71&72	-0.0583296	0.0908952	0.256596	0.0786494	0.316766
CD4-CD8- clusters 3&8	-0.0190535	0.47609	0.065698	0.306162	-0.325292
EM CD4+ clusters 37&55	-0.0337772	-0.0765873	0.00783321	-0.0333469	0.0400621

## Sheet: Fig. 6c
Spike-induced IFNg status
Spike-induced IFNg status negative n = 133, positive n = 122
Data					Statistics - two-sided Wilcoxon test adjusted for multiple comparisons with the Benjamini Hochberg method, comparison of neg and pos soike-induced IFNg status
Combination	Spike-induced IFNg status	variable	value		variable	p.adj
Sput_26+BBIBP	pos	Anti-spike RBD IgG	568		Anti-spike RBD IgG	0.0013
AZD+BBIBP	neg	Anti-spike RBD IgG	178		NAb	0.009
Sput_26+AZD	neg	Anti-spike RBD IgG	1867.9		S-binding mBC CD21	0.044
Sput_26+AZD	neg	Anti-spike RBD IgG	755.6		S-binding mBC CD38	0.021
Sput_26+AZD	neg	Anti-spike RBD IgG	406.3
Sput_26+AZD	neg	Anti-spike RBD IgG	618.2
Sput_26+BBIBP	neg	Anti-spike RBD IgG	407.5
Sput_26+BBIBP	neg	Anti-spike RBD IgG	218.9
Sput_26+BBIBP	neg	Anti-spike RBD IgG	72.9
Sput_26+mRNA1273	pos	Anti-spike RBD IgG	12750.9
Sput_26+mRNA1273	neg	Anti-spike RBD IgG	17212
AZD+mRNA1273	neg	Anti-spike RBD IgG	5216.8
AZD+Sput_26	neg	Anti-spike RBD IgG	4384.9
AZD+mRNA1273	neg	Anti-spike RBD IgG	3930.5
AZD+mRNA1273	neg	Anti-spike RBD IgG	751.8
AZD+Sput_26	neg	Anti-spike RBD IgG	660.8
AZD+BBIBP	neg	Anti-spike RBD IgG	383.5
AZD+Sput_26	neg	Anti-spike RBD IgG	3119
Sput_26+Sput_5	neg	Anti-spike RBD IgG	1929.2
Sput_26+Sput_5	pos	Anti-spike RBD IgG	1290.3
Sput_26+Sput_5	neg	Anti-spike RBD IgG	3356.9
Sput_26+Sput_5	neg	Anti-spike RBD IgG	1559
Sput_26+Sput_5	pos	Anti-spike RBD IgG	358.9
Sput_26+Sput_5	pos	Anti-spike RBD IgG	1044.3
Sput_26+AZD	pos	Anti-spike RBD IgG	2840.4
AZD+BBIBP	neg	Anti-spike RBD IgG	1007.3
AZD+mRNA1273	neg	Anti-spike RBD IgG	17682
Sput_26+mRNA1273	neg	Anti-spike RBD IgG	2388.9
BBIBP+Sput_26	neg	Anti-spike RBD IgG	2789.9
AZD+AZD	neg	Anti-spike RBD IgG	876.5
AZD+AZD	neg	Anti-spike RBD IgG	1466
BBIBP+Sput_26	pos	Anti-spike RBD IgG	5806.7
Sput_26+BBIBP	pos	Anti-spike RBD IgG	8856.9
AZD+BBIBP	neg	Anti-spike RBD IgG	493.7
BBIBP+AZD	pos	Anti-spike RBD IgG	3864.5
BBIBP+AZD	pos	Anti-spike RBD IgG	4235.8
BBIBP+mRNA1273	pos	Anti-spike RBD IgG	11922.5
BBIBP+mRNA1273	neg	Anti-spike RBD IgG	40000
BBIBP+Sput_26	pos	Anti-spike RBD IgG	4399.2
BBIBP+mRNA1273	pos	Anti-spike RBD IgG	17863.4
AZD+Sput_26	neg	Anti-spike RBD IgG	1596.6
BBIBP+BBIBP	pos	Anti-spike RBD IgG	542
AZD+AZD	pos	Anti-spike RBD IgG	364.7
BBIBP+Sput_26	neg	Anti-spike RBD IgG	4256.4
BBIBP+mRNA1273	pos	Anti-spike RBD IgG	7059.8
AZD+mRNA1273	pos	Anti-spike RBD IgG	11243.6
AZD+mRNA1273	neg	Anti-spike RBD IgG	34702.4
BBIBP+BBIBP	pos	Anti-spike RBD IgG	685.6
Sput_26+Sput_26	pos	Anti-spike RBD IgG	2910.6
Sput_26+Sput_26	pos	Anti-spike RBD IgG	3671.2
BBIBP+BBIBP	neg	Anti-spike RBD IgG	95.4
Sput_26+Sput_26	pos	Anti-spike RBD IgG	1658.3
AZD+mRNA1273	pos	Anti-spike RBD IgG	4430.9
BBIBP+Sput_26	neg	Anti-spike RBD IgG	2212.8
Sput_26+Sput_26	neg	Anti-spike RBD IgG	673.1
BBIBP+AZD	neg	Anti-spike RBD IgG	9684
BBIBP+AZD	neg	Anti-spike RBD IgG	2103.3
BBIBP+AZD	pos	Anti-spike RBD IgG	3183.8
BBIBP+AZD	neg	Anti-spike RBD IgG	17697.3
BBIBP+BBIBP	neg	Anti-spike RBD IgG	208.1
BBIBP+BBIBP	pos	Anti-spike RBD IgG	1028.4
AZD+mRNA1273	neg	Anti-spike RBD IgG	14727.8
AZD+mRNA1273	neg	Anti-spike RBD IgG	5661.8
Sput_26+Sput_26	pos	Anti-spike RBD IgG	625.6
Sput_26+BBIBP	neg	Anti-spike RBD IgG	85.9
Sput_26+mRNA1273	neg	Anti-spike RBD IgG	8581.6
AZD+mRNA1273	pos	Anti-spike RBD IgG	8018.3
Sput_26+mRNA1273	pos	Anti-spike RBD IgG	17684
BBIBP+BBIBP	pos	Anti-spike RBD IgG	476.1
Sput_26+Sput_5	neg	Anti-spike RBD IgG	1929.4
Sput_26+Sput_26	pos	Anti-spike RBD IgG	549.1
AZD+AZD	neg	Anti-spike RBD IgG	16881.8
Sput_26+Ad5	neg	Anti-spike RBD IgG	3193.9
Sput_26+Ad5	pos	Anti-spike RBD IgG	6825.3
Sput_26+Ad5	neg	Anti-spike RBD IgG	4703.5
AZD+Ad5	neg	Anti-spike RBD IgG	2886.3
Sput_26+Ad5	neg	Anti-spike RBD IgG	427.3
AZD+Ad5	neg	Anti-spike RBD IgG	3915.5
Sput_26+Ad5	pos	Anti-spike RBD IgG	678.1
Sput_26+Ad5	neg	Anti-spike RBD IgG	888.4
AZD+Ad5	neg	Anti-spike RBD IgG	5097
Sput_26+Ad5	pos	Anti-spike RBD IgG	965.6
Sput_26+Ad5	pos	Anti-spike RBD IgG	2546.5
mRNA1273+mRNA1273	neg	Anti-spike RBD IgG	6457.4
Sput_26+AZD	neg	Anti-spike RBD IgG	1403
Sput_26+AZD	neg	Anti-spike RBD IgG	2466.7
Sput_26+BBIBP	neg	Anti-spike RBD IgG	395.7
AZD+BBIBP	neg	Anti-spike RBD IgG	728
Sput_26+BBIBP	neg	Anti-spike RBD IgG	546.1
AZD+Sput_26	neg	Anti-spike RBD IgG	795
Sput_26+mRNA1273	neg	Anti-spike RBD IgG	14935.6
AZD+mRNA1273	neg	Anti-spike RBD IgG	36605.3
Sput_26+mRNA1273	pos	Anti-spike RBD IgG	9564.6
AZD+BBIBP	pos	Anti-spike RBD IgG	5485.9
AZD+Sput_26	neg	Anti-spike RBD IgG	8253.9
AZD+mRNA1273	neg	Anti-spike RBD IgG	40000
Sput_26+Sput_5	neg	Anti-spike RBD IgG	1729.3
AZD+AZD	neg	Anti-spike RBD IgG	930.1
AZD+AZD	pos	Anti-spike RBD IgG	4181.2
BBIBP+Sput_26	neg	Anti-spike RBD IgG	11368.8
Sput_26+AZD	neg	Anti-spike RBD IgG	4251.9
Sput_26+Sput_5	neg	Anti-spike RBD IgG	2119.1
BBIBP+BBIBP	neg	Anti-spike RBD IgG	676.1
BBIBP+Sput_26	neg	Anti-spike RBD IgG	10074.1
AZD+Ad5	neg	Anti-spike RBD IgG	1818.5
Sput_26+Ad5	neg	Anti-spike RBD IgG	2142.2
AZD+Ad5	pos	Anti-spike RBD IgG	4155.9
mRNA1273+mRNA1273	neg	Anti-spike RBD IgG	NA
BBIBP+BBIBP	neg	Anti-spike RBD IgG	481.5
AZD+BBIBP	neg	Anti-spike RBD IgG	373.3
Sput_26+AZD	neg	Anti-spike RBD IgG	855.1
AZD+BBIBP	neg	Anti-spike RBD IgG	287.8
Sput_26+mRNA1273	neg	Anti-spike RBD IgG	5665.5
Sput_26+mRNA1273	pos	Anti-spike RBD IgG	35394.9
Sput_26+mRNA1273	neg	Anti-spike RBD IgG	9346
Sput_26+mRNA1273	pos	Anti-spike RBD IgG	12520.9
AZD+Sput_26	pos	Anti-spike RBD IgG	6939.3
AZD+mRNA1273	pos	Anti-spike RBD IgG	14717.4
AZD+Sput_26	neg	Anti-spike RBD IgG	4323.2
AZD+Sput_26	pos	Anti-spike RBD IgG	565.4
AZD+Sput_26	neg	Anti-spike RBD IgG	3615.4
AZD+Sput_26	neg	Anti-spike RBD IgG	493.1
Sput_26+Sput_5	neg	Anti-spike RBD IgG	2550
Sput_26+Sput_5	neg	Anti-spike RBD IgG	3711.3
Sput_26+Sput_5	pos	Anti-spike RBD IgG	755.6
Sput_26+Sput_5	neg	Anti-spike RBD IgG	1117
Sput_26+Sput_5	pos	Anti-spike RBD IgG	1748.7
AZD+Sput_26	pos	Anti-spike RBD IgG	1967.6
AZD+AZD	pos	Anti-spike RBD IgG	493.8
AZD+AZD	pos	Anti-spike RBD IgG	1075.1
AZD+AZD	neg	Anti-spike RBD IgG	1239
Sput_26+mRNA1273	pos	Anti-spike RBD IgG	13988.5
Sput_26+Sput_5	neg	Anti-spike RBD IgG	680
Sput_26+Sput_5	pos	Anti-spike RBD IgG	4930.5
AZD+AZD	pos	Anti-spike RBD IgG	5641.4
Sput_26+AZD	pos	Anti-spike RBD IgG	697.7
Sput_26+mRNA1273	pos	Anti-spike RBD IgG	20648.9
BBIBP+Sput_26	pos	Anti-spike RBD IgG	1917.3
Sput_26+BBIBP	pos	Anti-spike RBD IgG	463.2
Sput_26+Sput_5	neg	Anti-spike RBD IgG	5793.3
BBIBP+AZD	pos	Anti-spike RBD IgG	3222.2
BBIBP+AZD	pos	Anti-spike RBD IgG	3837
BBIBP+AZD	pos	Anti-spike RBD IgG	10097.3
BBIBP+mRNA1273	pos	Anti-spike RBD IgG	40000
BBIBP+mRNA1273	pos	Anti-spike RBD IgG	18751.7
BBIBP+mRNA1273	pos	Anti-spike RBD IgG	40000
Sput_26+BBIBP	pos	Anti-spike RBD IgG	208.3
AZD+AZD	neg	Anti-spike RBD IgG	598.3
AZD+BBIBP	neg	Anti-spike RBD IgG	1069.7
Sput_26+AZD	pos	Anti-spike RBD IgG	3025.9
BBIBP+BBIBP	pos	Anti-spike RBD IgG	1009
BBIBP+BBIBP	pos	Anti-spike RBD IgG	281.8
Sput_26+Sput_26	pos	Anti-spike RBD IgG	2722.9
Sput_26+Sput_26	pos	Anti-spike RBD IgG	2058.9
Sput_26+Sput_26	pos	Anti-spike RBD IgG	3003.5
Sput_26+Sput_26	pos	Anti-spike RBD IgG	1477
Sput_26+Sput_26	neg	Anti-spike RBD IgG	659.7
Sput_26+Sput_26	neg	Anti-spike RBD IgG	1849.1
BBIBP+BBIBP	neg	Anti-spike RBD IgG	1824.9
BBIBP+mRNA1273	neg	Anti-spike RBD IgG	11225.5
AZD+BBIBP	neg	Anti-spike RBD IgG	367
BBIBP+AZD	pos	Anti-spike RBD IgG	1876.9
AZD+mRNA1273	pos	Anti-spike RBD IgG	20731.5
AZD+Ad5	pos	Anti-spike RBD IgG	2424.5
Sput_26+Ad5	pos	Anti-spike RBD IgG	5193.6
Sput_26+Ad5	neg	Anti-spike RBD IgG	3236
AZD+Ad5	pos	Anti-spike RBD IgG	5559
AZD+Ad5	pos	Anti-spike RBD IgG	6797.5
Sput_26+Ad5	pos	Anti-spike RBD IgG	3445.4
Sput_26+Ad5	pos	Anti-spike RBD IgG	4209.8
AZD+Ad5	pos	Anti-spike RBD IgG	2233.3
mRNA1273+mRNA1273	pos	Anti-spike RBD IgG	30464.7
BBIBP+BBIBP	pos	Anti-spike RBD IgG	5037.9
Sput_26+BBIBP	neg	Anti-spike RBD IgG	1368.1
Sput_26+BBIBP	neg	Anti-spike RBD IgG	423.9
Sput_26+AZD	neg	Anti-spike RBD IgG	111.4
AZD+BBIBP	neg	Anti-spike RBD IgG	254.4
Sput_26+AZD	neg	Anti-spike RBD IgG	1720.7
Sput_26+BBIBP	neg	Anti-spike RBD IgG	465.1
AZD+BBIBP	neg	Anti-spike RBD IgG	206.1
Sput_26+AZD	pos	Anti-spike RBD IgG	2671.6
AZD+BBIBP	neg	Anti-spike RBD IgG	612.3
Sput_26+AZD	neg	Anti-spike RBD IgG	2868.6
Sput_26+BBIBP	neg	Anti-spike RBD IgG	572.5
Sput_26+mRNA1273	neg	Anti-spike RBD IgG	11413.2
Sput_26+mRNA1273	pos	Anti-spike RBD IgG	6272.7
Sput_26+mRNA1273	neg	Anti-spike RBD IgG	19645.8
AZD+mRNA1273	pos	Anti-spike RBD IgG	17243.7
AZD+mRNA1273	pos	Anti-spike RBD IgG	12855.9
AZD+mRNA1273	pos	Anti-spike RBD IgG	12900.9
AZD+mRNA1273	pos	Anti-spike RBD IgG	3701.3
AZD+Sput_26	neg	Anti-spike RBD IgG	1252.5
AZD+mRNA1273	pos	Anti-spike RBD IgG	13950.8
Sput_26+Sput_5	pos	Anti-spike RBD IgG	688.2
AZD+AZD	pos	Anti-spike RBD IgG	898.9
Sput_26+mRNA1273	neg	Anti-spike RBD IgG	18373.4
AZD+AZD	pos	Anti-spike RBD IgG	2127.8
Sput_26+BBIBP	neg	Anti-spike RBD IgG	226.7
Sput_26+AZD	pos	Anti-spike RBD IgG	835.3
BBIBP+Sput_26	pos	Anti-spike RBD IgG	27466.8
AZD+Sput_26	pos	Anti-spike RBD IgG	2588.1
Sput_26+AZD	pos	Anti-spike RBD IgG	575.4
Sput_26+BBIBP	pos	Anti-spike RBD IgG	500.6
AZD+AZD	neg	Anti-spike RBD IgG	1223.4
BBIBP+AZD	neg	Anti-spike RBD IgG	10184.6
BBIBP+AZD	pos	Anti-spike RBD IgG	3826.2
BBIBP+mRNA1273	pos	Anti-spike RBD IgG	40000
AZD+BBIBP	neg	Anti-spike RBD IgG	503.7
BBIBP+Sput_26	pos	Anti-spike RBD IgG	2857.8
BBIBP+mRNA1273	pos	Anti-spike RBD IgG	40000
Sput_26+Sput_26	pos	Anti-spike RBD IgG	98.5
Sput_26+Sput_26	neg	Anti-spike RBD IgG	1048.3
Sput_26+Sput_26	neg	Anti-spike RBD IgG	6174.8
Sput_26+Sput_26	neg	Anti-spike RBD IgG	3287.6
Sput_26+Sput_26	neg	Anti-spike RBD IgG	1905.9
BBIBP+BBIBP	pos	Anti-spike RBD IgG	3695.6
BBIBP+Sput_26	pos	Anti-spike RBD IgG	2600.3
BBIBP+BBIBP	pos	Anti-spike RBD IgG	963.7
BBIBP+AZD	pos	Anti-spike RBD IgG	3966
BBIBP+BBIBP	pos	Anti-spike RBD IgG	521
AZD+BBIBP	neg	Anti-spike RBD IgG	114.9
Sput_26+Sput_26	neg	Anti-spike RBD IgG	171.1
AZD+Sput_26	pos	Anti-spike RBD IgG	3812.5
AZD+BBIBP	pos	Anti-spike RBD IgG	420.8
Sput_26+Sput_5	pos	Anti-spike RBD IgG	3077.2
Sput_26+Sput_5	pos	Anti-spike RBD IgG	2513.1
Sput_26+Sput_5	pos	Anti-spike RBD IgG	3579
BBIBP+BBIBP	pos	Anti-spike RBD IgG	718.6
BBIBP+mRNA1273	pos	Anti-spike RBD IgG	8626.3
Sput_26+mRNA1273	neg	Anti-spike RBD IgG	3188.1
AZD+AZD	neg	Anti-spike RBD IgG	3866.6
BBIBP+AZD	pos	Anti-spike RBD IgG	2393.2
Sput_26+Sput_5	pos	Anti-spike RBD IgG	5914.7
Sput_26+BBIBP	neg	Anti-spike RBD IgG	154.2
BBIBP+BBIBP	pos	Anti-spike RBD IgG	108.4
BBIBP+Sput_26	pos	Anti-spike RBD IgG	26145
AZD+Sput_26	pos	Anti-spike RBD IgG	573.2
AZD+Ad5	pos	Anti-spike RBD IgG	4498.2
AZD+Ad5	neg	Anti-spike RBD IgG	3929.1
AZD+Ad5	neg	Anti-spike RBD IgG	1871.9
AZD+Ad5	pos	Anti-spike RBD IgG	8936.7
Sput_26+Ad5	pos	Anti-spike RBD IgG	3228.2
AZD+Ad5	pos	Anti-spike RBD IgG	4183.3
BBIBP+Sput_26	pos	Anti-spike RBD IgG	1467.3
Sput_26+Ad5	neg	Anti-spike RBD IgG	1146.5
mRNA1273+mRNA1273	neg	Anti-spike RBD IgG	3442
mRNA1273+mRNA1273	pos	Anti-spike RBD IgG	40000
Sput_26+AZD	neg	Anti-spike RBD IgG	697.7
Sput_26+AZD	neg	Anti-spike RBD IgG	3191
AZD+BBIBP	neg	Anti-spike RBD IgG	293.8
Sput_26+AZD	neg	Anti-spike RBD IgG	1403
AZD+BBIBP	neg	Anti-spike RBD IgG	959.5
Sput_26+BBIBP	neg	Anti-spike RBD IgG	503.3
Sput_26+BBIBP	neg	Anti-spike RBD IgG	3827.8
AZD+BBIBP	neg	Anti-spike RBD IgG	1373.7
Sput_26+BBIBP	pos	NAb	10
AZD+BBIBP	neg	NAb	1
Sput_26+AZD	neg	NAb	80
Sput_26+AZD	neg	NAb	10
Sput_26+AZD	neg	NAb	10
Sput_26+AZD	neg	NAb	10
Sput_26+BBIBP	neg	NAb	10
Sput_26+BBIBP	neg	NAb	1
Sput_26+BBIBP	neg	NAb	1
Sput_26+mRNA1273	pos	NAb	320
Sput_26+mRNA1273	neg	NAb	640
AZD+mRNA1273	neg	NAb	80
AZD+Sput_26	neg	NAb	80
AZD+mRNA1273	neg	NAb	40
AZD+mRNA1273	neg	NAb	10
AZD+Sput_26	neg	NAb	1
AZD+BBIBP	neg	NAb	10
AZD+Sput_26	neg	NAb	40
Sput_26+Sput_5	neg	NAb	10
Sput_26+Sput_5	pos	NAb	40
Sput_26+Sput_5	neg	NAb	160
Sput_26+Sput_5	neg	NAb	40
Sput_26+Sput_5	pos	NAb	10
Sput_26+Sput_5	pos	NAb	40
Sput_26+AZD	pos	NAb	40
AZD+BBIBP	neg	NAb	20
AZD+mRNA1273	neg	NAb	320
Sput_26+mRNA1273	neg	NAb	10
BBIBP+Sput_26	neg	NAb	20
AZD+AZD	neg	NAb	20
AZD+AZD	neg	NAb	20
BBIBP+Sput_26	pos	NAb	40
Sput_26+BBIBP	pos	NAb	160
AZD+BBIBP	neg	NAb	1
BBIBP+AZD	pos	NAb	40
BBIBP+AZD	pos	NAb	40
BBIBP+mRNA1273	pos	NAb	160
BBIBP+mRNA1273	neg	NAb	640
BBIBP+Sput_26	pos	NAb	20
BBIBP+mRNA1273	pos	NAb	160
AZD+Sput_26	neg	NAb	20
BBIBP+BBIBP	pos	NAb	10
AZD+AZD	pos	NAb	1
BBIBP+Sput_26	neg	NAb	80
BBIBP+mRNA1273	pos	NAb	80
AZD+mRNA1273	pos	NAb	160
AZD+mRNA1273	neg	NAb	640
BBIBP+BBIBP	pos	NAb	10
Sput_26+Sput_26	pos	NAb	80
Sput_26+Sput_26	pos	NAb	40
BBIBP+BBIBP	neg	NAb	1
Sput_26+Sput_26	pos	NAb	40
AZD+mRNA1273	pos	NAb	80
BBIBP+Sput_26	neg	NAb	40
Sput_26+Sput_26	neg	NAb	20
BBIBP+AZD	neg	NAb	320
BBIBP+AZD	neg	NAb	20
BBIBP+AZD	pos	NAb	40
BBIBP+AZD	neg	NAb	160
BBIBP+BBIBP	neg	NAb	1
BBIBP+BBIBP	pos	NAb	20
AZD+mRNA1273	neg	NAb	640
AZD+mRNA1273	neg	NAb	20
Sput_26+Sput_26	pos	NAb	20
Sput_26+BBIBP	neg	NAb	1
Sput_26+mRNA1273	neg	NAb	160
AZD+mRNA1273	pos	NAb	80
Sput_26+mRNA1273	pos	NAb	640
BBIBP+BBIBP	pos	NAb	10
Sput_26+Sput_5	neg	NAb	20
Sput_26+Sput_26	pos	NAb	1
AZD+AZD	neg	NAb	320
Sput_26+Ad5	neg	NAb	40
Sput_26+Ad5	pos	NAb	160
Sput_26+Ad5	neg	NAb	80
AZD+Ad5	neg	NAb	80
Sput_26+Ad5	neg	NAb	10
AZD+Ad5	neg	NAb	80
Sput_26+Ad5	pos	NAb	20
Sput_26+Ad5	neg	NAb	10
AZD+Ad5	neg	NAb	160
Sput_26+Ad5	pos	NAb	40
Sput_26+Ad5	pos	NAb	80
mRNA1273+mRNA1273	neg	NAb	40
Sput_26+AZD	neg	NAb	40
Sput_26+AZD	neg	NAb	40
Sput_26+BBIBP	neg	NAb	10
AZD+BBIBP	neg	NAb	20
Sput_26+BBIBP	neg	NAb	20
AZD+Sput_26	neg	NAb	10
Sput_26+mRNA1273	neg	NAb	320
AZD+mRNA1273	neg	NAb	320
Sput_26+mRNA1273	pos	NAb	160
AZD+BBIBP	pos	NAb	80
AZD+Sput_26	neg	NAb	80
AZD+mRNA1273	neg	NAb	640
Sput_26+Sput_5	neg	NAb	40
AZD+AZD	neg	NAb	20
AZD+AZD	pos	NAb	20
BBIBP+Sput_26	neg	NAb	640
Sput_26+AZD	neg	NAb	80
Sput_26+Sput_5	neg	NAb	10
BBIBP+BBIBP	neg	NAb	20
BBIBP+Sput_26	neg	NAb	320
AZD+Ad5	neg	NAb	40
Sput_26+Ad5	neg	NAb	40
AZD+Ad5	pos	NAb	40
mRNA1273+mRNA1273	neg	NAb	320
BBIBP+BBIBP	neg	NAb	10
AZD+BBIBP	neg	NAb	1
Sput_26+AZD	neg	NAb	20
AZD+BBIBP	neg	NAb	10
Sput_26+mRNA1273	neg	NAb	80
Sput_26+mRNA1273	pos	NAb	320
Sput_26+mRNA1273	neg	NAb	160
Sput_26+mRNA1273	pos	NAb	160
AZD+Sput_26	pos	NAb	80
AZD+mRNA1273	pos	NAb	80
AZD+Sput_26	neg	NAb	40
AZD+Sput_26	pos	NAb	20
AZD+Sput_26	neg	NAb	80
AZD+Sput_26	neg	NAb	10
Sput_26+Sput_5	neg	NAb	10
Sput_26+Sput_5	neg	NAb	80
Sput_26+Sput_5	pos	NAb	10
Sput_26+Sput_5	neg	NAb	40
Sput_26+Sput_5	pos	NAb	80
AZD+Sput_26	pos	NAb	40
AZD+AZD	pos	NAb	20
AZD+AZD	pos	NAb	20
AZD+AZD	neg	NAb	10
Sput_26+mRNA1273	pos	NAb	160
Sput_26+Sput_5	neg	NAb	10
Sput_26+Sput_5	pos	NAb	80
AZD+AZD	pos	NAb	80
Sput_26+AZD	pos	NAb	10
Sput_26+mRNA1273	pos	NAb	320
BBIBP+Sput_26	pos	NAb	1
Sput_26+BBIBP	pos	NAb	1
Sput_26+Sput_5	neg	NAb	160
BBIBP+AZD	pos	NAb	20
BBIBP+AZD	pos	NAb	80
BBIBP+AZD	pos	NAb	320
BBIBP+mRNA1273	pos	NAb	640
BBIBP+mRNA1273	pos	NAb	320
BBIBP+mRNA1273	pos	NAb	640
Sput_26+BBIBP	pos	NAb	1
AZD+AZD	neg	NAb	20
AZD+BBIBP	neg	NAb	40
Sput_26+AZD	pos	NAb	160
BBIBP+BBIBP	pos	NAb	10
BBIBP+BBIBP	pos	NAb	1
Sput_26+Sput_26	pos	NAb	40
Sput_26+Sput_26	pos	NAb	80
Sput_26+Sput_26	pos	NAb	80
Sput_26+Sput_26	pos	NAb	20
Sput_26+Sput_26	neg	NAb	10
Sput_26+Sput_26	neg	NAb	40
BBIBP+BBIBP	neg	NAb	20
BBIBP+mRNA1273	neg	NAb	320
AZD+BBIBP	neg	NAb	10
BBIBP+AZD	pos	NAb	80
AZD+mRNA1273	pos	NAb	320
AZD+Ad5	pos	NAb	80
Sput_26+Ad5	pos	NAb	160
Sput_26+Ad5	neg	NAb	40
AZD+Ad5	pos	NAb	20
AZD+Ad5	pos	NAb	80
Sput_26+Ad5	pos	NAb	160
Sput_26+Ad5	pos	NAb	160
AZD+Ad5	pos	NAb	80
mRNA1273+mRNA1273	pos	NAb	640
BBIBP+BBIBP	pos	NAb	40
Sput_26+BBIBP	neg	NAb	20
Sput_26+BBIBP	neg	NAb	1
Sput_26+AZD	neg	NAb	1
AZD+BBIBP	neg	NAb	1
Sput_26+AZD	neg	NAb	40
Sput_26+BBIBP	neg	NAb	1
AZD+BBIBP	neg	NAb	1
Sput_26+AZD	pos	NAb	80
AZD+BBIBP	neg	NAb	20
Sput_26+AZD	neg	NAb	80
Sput_26+BBIBP	neg	NAb	10
Sput_26+mRNA1273	neg	NAb	320
Sput_26+mRNA1273	pos	NAb	160
Sput_26+mRNA1273	neg	NAb	320
AZD+mRNA1273	pos	NAb	160
AZD+mRNA1273	pos	NAb	160
AZD+mRNA1273	pos	NAb	80
AZD+mRNA1273	pos	NAb	40
AZD+Sput_26	neg	NAb	20
AZD+mRNA1273	pos	NAb	320
Sput_26+Sput_5	pos	NAb	20
AZD+AZD	pos	NAb	10
Sput_26+mRNA1273	neg	NAb	320
AZD+AZD	pos	NAb	80
Sput_26+BBIBP	neg	NAb	10
Sput_26+AZD	pos	NAb	10
BBIBP+Sput_26	pos	NAb	80
AZD+Sput_26	pos	NAb	40
Sput_26+AZD	pos	NAb	10
Sput_26+BBIBP	pos	NAb	10
AZD+AZD	neg	NAb	10
BBIBP+AZD	neg	NAb	80
BBIBP+AZD	pos	NAb	20
BBIBP+mRNA1273	pos	NAb	640
AZD+BBIBP	neg	NAb	10
BBIBP+Sput_26	pos	NAb	40
BBIBP+mRNA1273	pos	NAb	640
Sput_26+Sput_26	pos	NAb	1
Sput_26+Sput_26	neg	NAb	40
Sput_26+Sput_26	neg	NAb	160
Sput_26+Sput_26	neg	NAb	80
Sput_26+Sput_26	neg	NAb	20
BBIBP+BBIBP	pos	NAb	40
BBIBP+Sput_26	pos	NAb	320
BBIBP+BBIBP	pos	NAb	20
BBIBP+AZD	pos	NAb	40
BBIBP+BBIBP	pos	NAb	20
AZD+BBIBP	neg	NAb	1
Sput_26+Sput_26	neg	NAb	10
AZD+Sput_26	pos	NAb	40
AZD+BBIBP	pos	NAb	1
Sput_26+Sput_5	pos	NAb	40
Sput_26+Sput_5	pos	NAb	40
Sput_26+Sput_5	pos	NAb	40
BBIBP+BBIBP	pos	NAb	1
BBIBP+mRNA1273	pos	NAb	160
Sput_26+mRNA1273	neg	NAb	20
AZD+AZD	neg	NAb	40
BBIBP+AZD	pos	NAb	20
Sput_26+Sput_5	pos	NAb	80
Sput_26+BBIBP	neg	NAb	1
BBIBP+BBIBP	pos	NAb	1
BBIBP+Sput_26	pos	NAb	160
AZD+Sput_26	pos	NAb	20
AZD+Ad5	pos	NAb	80
AZD+Ad5	neg	NAb	80
AZD+Ad5	neg	NAb	20
AZD+Ad5	pos	NAb	80
Sput_26+Ad5	pos	NAb	40
AZD+Ad5	pos	NAb	80
BBIBP+Sput_26	pos	NAb	10
Sput_26+Ad5	neg	NAb	40
mRNA1273+mRNA1273	neg	NAb	80
mRNA1273+mRNA1273	pos	NAb	320
Sput_26+AZD	neg	NAb	20
Sput_26+AZD	neg	NAb	80
AZD+BBIBP	neg	NAb	1
Sput_26+AZD	neg	NAb	20
AZD+BBIBP	neg	NAb	20
Sput_26+BBIBP	neg	NAb	20
Sput_26+BBIBP	neg	NAb	160
AZD+BBIBP	neg	NAb	1
Sput_26+BBIBP	pos	S-binding mBC CD21	0.4608
AZD+BBIBP	neg	S-binding mBC CD21	0.291107
Sput_26+AZD	neg	S-binding mBC CD21	0.0403462
Sput_26+AZD	neg	S-binding mBC CD21	0.168194
Sput_26+AZD	neg	S-binding mBC CD21	0.139111
Sput_26+AZD	neg	S-binding mBC CD21	0.362612
Sput_26+BBIBP	neg	S-binding mBC CD21	0.272326
Sput_26+BBIBP	neg	S-binding mBC CD21	0.623274
Sput_26+BBIBP	neg	S-binding mBC CD21	0.175974
Sput_26+mRNA1273	pos	S-binding mBC CD21	0.0214143
Sput_26+mRNA1273	neg	S-binding mBC CD21	0.0219814
AZD+mRNA1273	neg	S-binding mBC CD21	0.0371127
AZD+Sput_26	neg	S-binding mBC CD21	0.236147
AZD+mRNA1273	neg	S-binding mBC CD21	0.107453
AZD+mRNA1273	neg	S-binding mBC CD21	0.189756
AZD+Sput_26	neg	S-binding mBC CD21	0.18641
AZD+BBIBP	neg	S-binding mBC CD21	0.34921
AZD+Sput_26	neg	S-binding mBC CD21	0.265593
Sput_26+Sput_5	neg	S-binding mBC CD21	0.217811
Sput_26+Sput_5	pos	S-binding mBC CD21	0.27252
Sput_26+Sput_5	neg	S-binding mBC CD21	0.166856
Sput_26+Sput_5	neg	S-binding mBC CD21	0.441684
Sput_26+Sput_5	pos	S-binding mBC CD21	0.304657
Sput_26+Sput_5	pos	S-binding mBC CD21	0.415287
Sput_26+AZD	pos	S-binding mBC CD21	0.0736375
AZD+BBIBP	neg	S-binding mBC CD21	0.34657
AZD+mRNA1273	neg	S-binding mBC CD21	0.195855
Sput_26+mRNA1273	neg	S-binding mBC CD21	0.3788
BBIBP+Sput_26	neg	S-binding mBC CD21	0.173794
AZD+AZD	neg	S-binding mBC CD21	0.273092
AZD+AZD	neg	S-binding mBC CD21	0.183171
BBIBP+Sput_26	pos	S-binding mBC CD21	0.192986
Sput_26+BBIBP	pos	S-binding mBC CD21	0.078948
AZD+BBIBP	neg	S-binding mBC CD21	0.0537406
BBIBP+AZD	pos	S-binding mBC CD21	0.0607353
BBIBP+AZD	pos	S-binding mBC CD21	0.135112
BBIBP+mRNA1273	pos	S-binding mBC CD21	0.10054
BBIBP+mRNA1273	neg	S-binding mBC CD21	0.0638173
BBIBP+Sput_26	pos	S-binding mBC CD21	0.123509
BBIBP+mRNA1273	pos	S-binding mBC CD21	0.0221559
AZD+Sput_26	neg	S-binding mBC CD21	0.236377
BBIBP+BBIBP	pos	S-binding mBC CD21	0.535809
AZD+AZD	pos	S-binding mBC CD21	0.266546
BBIBP+Sput_26	neg	S-binding mBC CD21	0.17798
BBIBP+mRNA1273	pos	S-binding mBC CD21	0.122843
AZD+mRNA1273	pos	S-binding mBC CD21	0.240096
AZD+mRNA1273	neg	S-binding mBC CD21	0.0422185
BBIBP+BBIBP	pos	S-binding mBC CD21	0.581949
Sput_26+Sput_26	pos	S-binding mBC CD21	0.126881
Sput_26+Sput_26	pos	S-binding mBC CD21	0.17798
BBIBP+BBIBP	neg	S-binding mBC CD21	0.45149
Sput_26+Sput_26	pos	S-binding mBC CD21	0.0482564
AZD+mRNA1273	pos	S-binding mBC CD21	0.150028
BBIBP+Sput_26	neg	S-binding mBC CD21	0.451555
Sput_26+Sput_26	neg	S-binding mBC CD21	0.0314994
BBIBP+AZD	neg	S-binding mBC CD21	0.428762
BBIBP+AZD	neg	S-binding mBC CD21	0.0743066
BBIBP+AZD	pos	S-binding mBC CD21	0.176991
BBIBP+AZD	neg	S-binding mBC CD21	0.161606
BBIBP+BBIBP	neg	S-binding mBC CD21	0.495731
BBIBP+BBIBP	pos	S-binding mBC CD21	0.371658
AZD+mRNA1273	neg	S-binding mBC CD21	0.040325
AZD+mRNA1273	neg	S-binding mBC CD21	0.178565
Sput_26+Sput_26	pos	S-binding mBC CD21	0.350969
Sput_26+BBIBP	neg	S-binding mBC CD21	0.427643
Sput_26+mRNA1273	neg	S-binding mBC CD21	0.00339731
AZD+mRNA1273	pos	S-binding mBC CD21	0.150857
Sput_26+mRNA1273	pos	S-binding mBC CD21	0.40665
BBIBP+BBIBP	pos	S-binding mBC CD21	0.0177397
Sput_26+Sput_5	neg	S-binding mBC CD21	0.493054
Sput_26+Sput_26	pos	S-binding mBC CD21	0.38706
AZD+AZD	neg	S-binding mBC CD21	0.0640367
Sput_26+Ad5	neg	S-binding mBC CD21	0.138417
Sput_26+Ad5	pos	S-binding mBC CD21	0.0608377
Sput_26+Ad5	neg	S-binding mBC CD21	0.220327
AZD+Ad5	neg	S-binding mBC CD21	0.137193
Sput_26+Ad5	neg	S-binding mBC CD21	0.331085
AZD+Ad5	neg	S-binding mBC CD21	0.142689
Sput_26+Ad5	pos	S-binding mBC CD21	0.28853
Sput_26+Ad5	neg	S-binding mBC CD21	0.176737
AZD+Ad5	neg	S-binding mBC CD21	0.129746
Sput_26+Ad5	pos	S-binding mBC CD21	0.375941
Sput_26+Ad5	pos	S-binding mBC CD21	0.458616
mRNA1273+mRNA1273	neg	S-binding mBC CD21	0.0648448
Sput_26+AZD	neg	S-binding mBC CD21	0.146689
Sput_26+AZD	neg	S-binding mBC CD21	0.36502
Sput_26+BBIBP	neg	S-binding mBC CD21	0.459904
AZD+BBIBP	neg	S-binding mBC CD21	0.398241
Sput_26+BBIBP	neg	S-binding mBC CD21	0.300364
AZD+Sput_26	neg	S-binding mBC CD21	0.203741
Sput_26+mRNA1273	neg	S-binding mBC CD21	0.043406
AZD+mRNA1273	neg	S-binding mBC CD21	0.0521754
Sput_26+mRNA1273	pos	S-binding mBC CD21	0.0472378
AZD+BBIBP	pos	S-binding mBC CD21	0.412005
AZD+Sput_26	neg	S-binding mBC CD21	0.0938765
AZD+mRNA1273	neg	S-binding mBC CD21	0.084086
Sput_26+Sput_5	neg	S-binding mBC CD21	0.273831
AZD+AZD	neg	S-binding mBC CD21	0.535167
AZD+AZD	pos	S-binding mBC CD21	0.073389
BBIBP+Sput_26	neg	S-binding mBC CD21	0.0992544
Sput_26+AZD	neg	S-binding mBC CD21	0.302571
Sput_26+Sput_5	neg	S-binding mBC CD21	0.159417
BBIBP+BBIBP	neg	S-binding mBC CD21	0.571478
BBIBP+Sput_26	neg	S-binding mBC CD21	0.429664
AZD+Ad5	neg	S-binding mBC CD21	0.0676388
Sput_26+Ad5	neg	S-binding mBC CD21	0.44947
AZD+Ad5	pos	S-binding mBC CD21	0.429008
mRNA1273+mRNA1273	neg	S-binding mBC CD21	0.3094
BBIBP+BBIBP	neg	S-binding mBC CD21	0.325448
AZD+BBIBP	neg	S-binding mBC CD21	0.324858
Sput_26+AZD	neg	S-binding mBC CD21	0.292317
AZD+BBIBP	neg	S-binding mBC CD21	0.510749
Sput_26+mRNA1273	neg	S-binding mBC CD21	0.0907415
Sput_26+mRNA1273	pos	S-binding mBC CD21	0.0161636
Sput_26+mRNA1273	neg	S-binding mBC CD21	0.0915127
Sput_26+mRNA1273	pos	S-binding mBC CD21	0.0369921
AZD+Sput_26	pos	S-binding mBC CD21	0.101743
AZD+mRNA1273	pos	S-binding mBC CD21	0.15085
AZD+Sput_26	neg	S-binding mBC CD21	0.253424
AZD+Sput_26	pos	S-binding mBC CD21	0.487678
AZD+Sput_26	neg	S-binding mBC CD21	-0.0406722
AZD+Sput_26	neg	S-binding mBC CD21	0.631978
Sput_26+Sput_5	neg	S-binding mBC CD21	0.101004
Sput_26+Sput_5	neg	S-binding mBC CD21	0.0305153
Sput_26+Sput_5	pos	S-binding mBC CD21	0.258171
Sput_26+Sput_5	neg	S-binding mBC CD21	0.0926941
Sput_26+Sput_5	pos	S-binding mBC CD21	0.230898
AZD+Sput_26	pos	S-binding mBC CD21	0.189848
AZD+AZD	pos	S-binding mBC CD21	0.384794
AZD+AZD	pos	S-binding mBC CD21	0.318219
AZD+AZD	neg	S-binding mBC CD21	0.175339
Sput_26+mRNA1273	pos	S-binding mBC CD21	0.0247349
Sput_26+Sput_5	neg	S-binding mBC CD21	0.155095
Sput_26+Sput_5	pos	S-binding mBC CD21	0.080343
AZD+AZD	pos	S-binding mBC CD21	0.136778
Sput_26+AZD	pos	S-binding mBC CD21	0.164198
Sput_26+mRNA1273	pos	S-binding mBC CD21	0.247605
BBIBP+Sput_26	pos	S-binding mBC CD21	0.166017
Sput_26+BBIBP	pos	S-binding mBC CD21	0.514754
Sput_26+Sput_5	neg	S-binding mBC CD21	0.164469
BBIBP+AZD	pos	S-binding mBC CD21	0.251399
BBIBP+AZD	pos	S-binding mBC CD21	0.0618773
BBIBP+AZD	pos	S-binding mBC CD21	0.0114697
BBIBP+mRNA1273	pos	S-binding mBC CD21	0.225665
BBIBP+mRNA1273	pos	S-binding mBC CD21	0.0651231
BBIBP+mRNA1273	pos	S-binding mBC CD21	0.0308177
Sput_26+BBIBP	pos	S-binding mBC CD21	0.346928
AZD+AZD	neg	S-binding mBC CD21	0.209063
AZD+BBIBP	neg	S-binding mBC CD21	0.474326
Sput_26+AZD	pos	S-binding mBC CD21	0.165594
BBIBP+BBIBP	pos	S-binding mBC CD21	0.0177084
BBIBP+BBIBP	pos	S-binding mBC CD21	NA
Sput_26+Sput_26	pos	S-binding mBC CD21	0.0362726
Sput_26+Sput_26	pos	S-binding mBC CD21	0.0626584
Sput_26+Sput_26	pos	S-binding mBC CD21	0.46405
Sput_26+Sput_26	pos	S-binding mBC CD21	0.318272
Sput_26+Sput_26	neg	S-binding mBC CD21	0.330506
Sput_26+Sput_26	neg	S-binding mBC CD21	0.0866842
BBIBP+BBIBP	neg	S-binding mBC CD21	0.147203
BBIBP+mRNA1273	neg	S-binding mBC CD21	0.099651
AZD+BBIBP	neg	S-binding mBC CD21	0.468241
BBIBP+AZD	pos	S-binding mBC CD21	0.0653215
AZD+mRNA1273	pos	S-binding mBC CD21	0.273791
AZD+Ad5	pos	S-binding mBC CD21	0.256133
Sput_26+Ad5	pos	S-binding mBC CD21	0.211981
Sput_26+Ad5	neg	S-binding mBC CD21	0.225363
AZD+Ad5	pos	S-binding mBC CD21	0.0607746
AZD+Ad5	pos	S-binding mBC CD21	0.262541
Sput_26+Ad5	pos	S-binding mBC CD21	0.0321682
Sput_26+Ad5	pos	S-binding mBC CD21	0.0490683
AZD+Ad5	pos	S-binding mBC CD21	0.0404186
mRNA1273+mRNA1273	pos	S-binding mBC CD21	0.137088
BBIBP+BBIBP	pos	S-binding mBC CD21	0.301071
Sput_26+BBIBP	neg	S-binding mBC CD21	0.251673
Sput_26+BBIBP	neg	S-binding mBC CD21	0.320843
Sput_26+AZD	neg	S-binding mBC CD21	0.270114
AZD+BBIBP	neg	S-binding mBC CD21	0.371174
Sput_26+AZD	neg	S-binding mBC CD21	0.541957
Sput_26+BBIBP	neg	S-binding mBC CD21	0.511792
AZD+BBIBP	neg	S-binding mBC CD21	0.611253
Sput_26+AZD	pos	S-binding mBC CD21	0.176121
AZD+BBIBP	neg	S-binding mBC CD21	0.471098
Sput_26+AZD	neg	S-binding mBC CD21	0.233056
Sput_26+BBIBP	neg	S-binding mBC CD21	0.388235
Sput_26+mRNA1273	neg	S-binding mBC CD21	0.0335062
Sput_26+mRNA1273	pos	S-binding mBC CD21	0.0652573
Sput_26+mRNA1273	neg	S-binding mBC CD21	0.10084
AZD+mRNA1273	pos	S-binding mBC CD21	0.0548529
AZD+mRNA1273	pos	S-binding mBC CD21	0.125247
AZD+mRNA1273	pos	S-binding mBC CD21	0.154978
AZD+mRNA1273	pos	S-binding mBC CD21	0.126628
AZD+Sput_26	neg	S-binding mBC CD21	0.132717
AZD+mRNA1273	pos	S-binding mBC CD21	0.0965994
Sput_26+Sput_5	pos	S-binding mBC CD21	0.429203
AZD+AZD	pos	S-binding mBC CD21	0.477555
Sput_26+mRNA1273	neg	S-binding mBC CD21	0.0125279
AZD+AZD	pos	S-binding mBC CD21	0.329627
Sput_26+BBIBP	neg	S-binding mBC CD21	NA
Sput_26+AZD	pos	S-binding mBC CD21	NA
BBIBP+Sput_26	pos	S-binding mBC CD21	0.041152
AZD+Sput_26	pos	S-binding mBC CD21	0.0311483
Sput_26+AZD	pos	S-binding mBC CD21	0.00580574
Sput_26+BBIBP	pos	S-binding mBC CD21	0.335658
AZD+AZD	neg	S-binding mBC CD21	0.209696
BBIBP+AZD	neg	S-binding mBC CD21	0.202517
BBIBP+AZD	pos	S-binding mBC CD21	0.146049
BBIBP+mRNA1273	pos	S-binding mBC CD21	0.0315312
AZD+BBIBP	neg	S-binding mBC CD21	0.249982
BBIBP+Sput_26	pos	S-binding mBC CD21	0.232637
BBIBP+mRNA1273	pos	S-binding mBC CD21	0.0550258
Sput_26+Sput_26	pos	S-binding mBC CD21	0.404251
Sput_26+Sput_26	neg	S-binding mBC CD21	0.0997807
Sput_26+Sput_26	neg	S-binding mBC CD21	0.186709
Sput_26+Sput_26	neg	S-binding mBC CD21	0.155559
Sput_26+Sput_26	neg	S-binding mBC CD21	0.345191
BBIBP+BBIBP	pos	S-binding mBC CD21	0.553208
BBIBP+Sput_26	pos	S-binding mBC CD21	0.048147
BBIBP+BBIBP	pos	S-binding mBC CD21	0.273762
BBIBP+AZD	pos	S-binding mBC CD21	0.291668
BBIBP+BBIBP	pos	S-binding mBC CD21	0.505871
AZD+BBIBP	neg	S-binding mBC CD21	0.326113
Sput_26+Sput_26	neg	S-binding mBC CD21	0.251999
AZD+Sput_26	pos	S-binding mBC CD21	0.177732
AZD+BBIBP	pos	S-binding mBC CD21	0.0603902
Sput_26+Sput_5	pos	S-binding mBC CD21	0.100601
Sput_26+Sput_5	pos	S-binding mBC CD21	0.0766857
Sput_26+Sput_5	pos	S-binding mBC CD21	0.041775
BBIBP+BBIBP	pos	S-binding mBC CD21	0.496399
BBIBP+mRNA1273	pos	S-binding mBC CD21	0.406707
Sput_26+mRNA1273	neg	S-binding mBC CD21	0.0177438
AZD+AZD	neg	S-binding mBC CD21	0.0170133
BBIBP+AZD	pos	S-binding mBC CD21	0.161423
Sput_26+Sput_5	pos	S-binding mBC CD21	0.0346609
Sput_26+BBIBP	neg	S-binding mBC CD21	NA
BBIBP+BBIBP	pos	S-binding mBC CD21	0.447891
BBIBP+Sput_26	pos	S-binding mBC CD21	0.184051
AZD+Sput_26	pos	S-binding mBC CD21	0.256391
AZD+Ad5	pos	S-binding mBC CD21	0.0484633
AZD+Ad5	neg	S-binding mBC CD21	0.141012
AZD+Ad5	neg	S-binding mBC CD21	0.283742
AZD+Ad5	pos	S-binding mBC CD21	0.0682452
Sput_26+Ad5	pos	S-binding mBC CD21	0.386724
AZD+Ad5	pos	S-binding mBC CD21	0.0225386
BBIBP+Sput_26	pos	S-binding mBC CD21	0.501852
Sput_26+Ad5	neg	S-binding mBC CD21	0.527963
mRNA1273+mRNA1273	neg	S-binding mBC CD21	0.0932812
mRNA1273+mRNA1273	pos	S-binding mBC CD21	0.0674997
Sput_26+AZD	neg	S-binding mBC CD21	0.29422
Sput_26+AZD	neg	S-binding mBC CD21	0.0322815
AZD+BBIBP	neg	S-binding mBC CD21	0.456313
Sput_26+AZD	neg	S-binding mBC CD21	0.417876
AZD+BBIBP	neg	S-binding mBC CD21	0.430432
Sput_26+BBIBP	neg	S-binding mBC CD21	0.216804
Sput_26+BBIBP	neg	S-binding mBC CD21	0.321792
AZD+BBIBP	neg	S-binding mBC CD21	0.348856
Sput_26+BBIBP	pos	S-binding mBC CD38	0.128442
AZD+BBIBP	neg	S-binding mBC CD38	0.0481208
Sput_26+AZD	neg	S-binding mBC CD38	0.0610063
Sput_26+AZD	neg	S-binding mBC CD38	0.171625
Sput_26+AZD	neg	S-binding mBC CD38	0.052233
Sput_26+AZD	neg	S-binding mBC CD38	0.213063
Sput_26+BBIBP	neg	S-binding mBC CD38	0.0302034
Sput_26+BBIBP	neg	S-binding mBC CD38	0.238046
Sput_26+BBIBP	neg	S-binding mBC CD38	0.130321
Sput_26+mRNA1273	pos	S-binding mBC CD38	0.0535237
Sput_26+mRNA1273	neg	S-binding mBC CD38	0.077026
AZD+mRNA1273	neg	S-binding mBC CD38	0.0561481
AZD+Sput_26	neg	S-binding mBC CD38	0.0965826
AZD+mRNA1273	neg	S-binding mBC CD38	0.0743116
AZD+mRNA1273	neg	S-binding mBC CD38	0.307721
AZD+Sput_26	neg	S-binding mBC CD38	0.330677
AZD+BBIBP	neg	S-binding mBC CD38	0.179001
AZD+Sput_26	neg	S-binding mBC CD38	0.0917676
Sput_26+Sput_5	neg	S-binding mBC CD38	0.132494
Sput_26+Sput_5	pos	S-binding mBC CD38	0.0860937
Sput_26+Sput_5	neg	S-binding mBC CD38	0.102896
Sput_26+Sput_5	neg	S-binding mBC CD38	0.155319
Sput_26+Sput_5	pos	S-binding mBC CD38	0.0577876
Sput_26+Sput_5	pos	S-binding mBC CD38	0.074532
Sput_26+AZD	pos	S-binding mBC CD38	0.0592303
AZD+BBIBP	neg	S-binding mBC CD38	0.104707
AZD+mRNA1273	neg	S-binding mBC CD38	0.106486
Sput_26+mRNA1273	neg	S-binding mBC CD38	0.0359831
BBIBP+Sput_26	neg	S-binding mBC CD38	0.0615482
AZD+AZD	neg	S-binding mBC CD38	0.10784
AZD+AZD	neg	S-binding mBC CD38	0.0722974
BBIBP+Sput_26	pos	S-binding mBC CD38	0.0992464
Sput_26+BBIBP	pos	S-binding mBC CD38	0.252731
AZD+BBIBP	neg	S-binding mBC CD38	0.233513
BBIBP+AZD	pos	S-binding mBC CD38	0.0689742
BBIBP+AZD	pos	S-binding mBC CD38	0.0659724
BBIBP+mRNA1273	pos	S-binding mBC CD38	0.0797938
BBIBP+mRNA1273	neg	S-binding mBC CD38	0.0490193
BBIBP+Sput_26	pos	S-binding mBC CD38	0.0496681
BBIBP+mRNA1273	pos	S-binding mBC CD38	0.0349173
AZD+Sput_26	neg	S-binding mBC CD38	0.102724
BBIBP+BBIBP	pos	S-binding mBC CD38	0.295316
AZD+AZD	pos	S-binding mBC CD38	0.119493
BBIBP+Sput_26	neg	S-binding mBC CD38	0.189629
BBIBP+mRNA1273	pos	S-binding mBC CD38	0.0650834
AZD+mRNA1273	pos	S-binding mBC CD38	0.0828509
AZD+mRNA1273	neg	S-binding mBC CD38	0.0505037
BBIBP+BBIBP	pos	S-binding mBC CD38	0.199251
Sput_26+Sput_26	pos	S-binding mBC CD38	0.0741007
Sput_26+Sput_26	pos	S-binding mBC CD38	0.0557806
BBIBP+BBIBP	neg	S-binding mBC CD38	0.236885
Sput_26+Sput_26	pos	S-binding mBC CD38	0.0495013
AZD+mRNA1273	pos	S-binding mBC CD38	0.0315181
BBIBP+Sput_26	neg	S-binding mBC CD38	0.130608
Sput_26+Sput_26	neg	S-binding mBC CD38	0.0593363
BBIBP+AZD	neg	S-binding mBC CD38	0.171003
BBIBP+AZD	neg	S-binding mBC CD38	0.0281736
BBIBP+AZD	pos	S-binding mBC CD38	0.0736978
BBIBP+AZD	neg	S-binding mBC CD38	0.0569585
BBIBP+BBIBP	neg	S-binding mBC CD38	0.262231
BBIBP+BBIBP	pos	S-binding mBC CD38	0.129361
AZD+mRNA1273	neg	S-binding mBC CD38	0.0790296
AZD+mRNA1273	neg	S-binding mBC CD38	0.0652497
Sput_26+Sput_26	pos	S-binding mBC CD38	0.213462
Sput_26+BBIBP	neg	S-binding mBC CD38	0.202489
Sput_26+mRNA1273	neg	S-binding mBC CD38	0.0335559
AZD+mRNA1273	pos	S-binding mBC CD38	0.0711995
Sput_26+mRNA1273	pos	S-binding mBC CD38	0.167952
BBIBP+BBIBP	pos	S-binding mBC CD38	0.0743595
Sput_26+Sput_5	neg	S-binding mBC CD38	0.104897
Sput_26+Sput_26	pos	S-binding mBC CD38	0.153829
AZD+AZD	neg	S-binding mBC CD38	0.0919262
Sput_26+Ad5	neg	S-binding mBC CD38	0.102298
Sput_26+Ad5	pos	S-binding mBC CD38	0.0828026
Sput_26+Ad5	neg	S-binding mBC CD38	0.0796505
AZD+Ad5	neg	S-binding mBC CD38	0.127215
Sput_26+Ad5	neg	S-binding mBC CD38	0.288677
AZD+Ad5	neg	S-binding mBC CD38	0.14273
Sput_26+Ad5	pos	S-binding mBC CD38	0.0947354
Sput_26+Ad5	neg	S-binding mBC CD38	0.119572
AZD+Ad5	neg	S-binding mBC CD38	0.0817245
Sput_26+Ad5	pos	S-binding mBC CD38	0.118799
Sput_26+Ad5	pos	S-binding mBC CD38	0.156349
mRNA1273+mRNA1273	neg	S-binding mBC CD38	0.0667722
Sput_26+AZD	neg	S-binding mBC CD38	0.0700027
Sput_26+AZD	neg	S-binding mBC CD38	0.122758
Sput_26+BBIBP	neg	S-binding mBC CD38	0.209344
AZD+BBIBP	neg	S-binding mBC CD38	0.109465
Sput_26+BBIBP	neg	S-binding mBC CD38	0.122406
AZD+Sput_26	neg	S-binding mBC CD38	0.0835469
Sput_26+mRNA1273	neg	S-binding mBC CD38	0.0699957
AZD+mRNA1273	neg	S-binding mBC CD38	0.0676077
Sput_26+mRNA1273	pos	S-binding mBC CD38	0.0720408
AZD+BBIBP	pos	S-binding mBC CD38	0.228105
AZD+Sput_26	neg	S-binding mBC CD38	0.0725962
AZD+mRNA1273	neg	S-binding mBC CD38	0.066753
Sput_26+Sput_5	neg	S-binding mBC CD38	0.0806208
AZD+AZD	neg	S-binding mBC CD38	0.265112
AZD+AZD	pos	S-binding mBC CD38	0.0503789
BBIBP+Sput_26	neg	S-binding mBC CD38	0.0808548
Sput_26+AZD	neg	S-binding mBC CD38	0.136077
Sput_26+Sput_5	neg	S-binding mBC CD38	0.111613
BBIBP+BBIBP	neg	S-binding mBC CD38	0.201314
BBIBP+Sput_26	neg	S-binding mBC CD38	0.153731
AZD+Ad5	neg	S-binding mBC CD38	0.110897
Sput_26+Ad5	neg	S-binding mBC CD38	0.211087
AZD+Ad5	pos	S-binding mBC CD38	0.108151
mRNA1273+mRNA1273	neg	S-binding mBC CD38	0.103647
BBIBP+BBIBP	neg	S-binding mBC CD38	0.0738705
AZD+BBIBP	neg	S-binding mBC CD38	0.170595
Sput_26+AZD	neg	S-binding mBC CD38	0.133733
AZD+BBIBP	neg	S-binding mBC CD38	0.148831
Sput_26+mRNA1273	neg	S-binding mBC CD38	0.114429
Sput_26+mRNA1273	pos	S-binding mBC CD38	0.0489117
Sput_26+mRNA1273	neg	S-binding mBC CD38	0.0618677
Sput_26+mRNA1273	pos	S-binding mBC CD38	0.0532222
AZD+Sput_26	pos	S-binding mBC CD38	0.0661635
AZD+mRNA1273	pos	S-binding mBC CD38	0.0934585
AZD+Sput_26	neg	S-binding mBC CD38	0.131083
AZD+Sput_26	pos	S-binding mBC CD38	0.0752319
AZD+Sput_26	neg	S-binding mBC CD38	0.131343
AZD+Sput_26	neg	S-binding mBC CD38	0.181821
Sput_26+Sput_5	neg	S-binding mBC CD38	0.182386
Sput_26+Sput_5	neg	S-binding mBC CD38	0.0618304
Sput_26+Sput_5	pos	S-binding mBC CD38	0.109541
Sput_26+Sput_5	neg	S-binding mBC CD38	0.06711
Sput_26+Sput_5	pos	S-binding mBC CD38	0.0715535
AZD+Sput_26	pos	S-binding mBC CD38	0.0594205
AZD+AZD	pos	S-binding mBC CD38	0.112045
AZD+AZD	pos	S-binding mBC CD38	0.0670763
AZD+AZD	neg	S-binding mBC CD38	0.0712702
Sput_26+mRNA1273	pos	S-binding mBC CD38	0.0522949
Sput_26+Sput_5	neg	S-binding mBC CD38	0.111018
Sput_26+Sput_5	pos	S-binding mBC CD38	0.0722891
AZD+AZD	pos	S-binding mBC CD38	0.0768425
Sput_26+AZD	pos	S-binding mBC CD38	0.0527131
Sput_26+mRNA1273	pos	S-binding mBC CD38	0.235116
BBIBP+Sput_26	pos	S-binding mBC CD38	0.088829
Sput_26+BBIBP	pos	S-binding mBC CD38	0.182289
Sput_26+Sput_5	neg	S-binding mBC CD38	0.0654708
BBIBP+AZD	pos	S-binding mBC CD38	0.134965
BBIBP+AZD	pos	S-binding mBC CD38	0.0912513
BBIBP+AZD	pos	S-binding mBC CD38	0.0657693
BBIBP+mRNA1273	pos	S-binding mBC CD38	0.0842524
BBIBP+mRNA1273	pos	S-binding mBC CD38	0.108621
BBIBP+mRNA1273	pos	S-binding mBC CD38	0.0590246
Sput_26+BBIBP	pos	S-binding mBC CD38	0.109426
AZD+AZD	neg	S-binding mBC CD38	0.0604139
AZD+BBIBP	neg	S-binding mBC CD38	0.13101
Sput_26+AZD	pos	S-binding mBC CD38	0.0803893
BBIBP+BBIBP	pos	S-binding mBC CD38	0.123771
BBIBP+BBIBP	pos	S-binding mBC CD38	NA
Sput_26+Sput_26	pos	S-binding mBC CD38	0.0505464
Sput_26+Sput_26	pos	S-binding mBC CD38	0.0828996
Sput_26+Sput_26	pos	S-binding mBC CD38	0.0979667
Sput_26+Sput_26	pos	S-binding mBC CD38	0.135428
Sput_26+Sput_26	neg	S-binding mBC CD38	0.124679
Sput_26+Sput_26	neg	S-binding mBC CD38	0.0599835
BBIBP+BBIBP	neg	S-binding mBC CD38	0.0280088
BBIBP+mRNA1273	neg	S-binding mBC CD38	0.052403
AZD+BBIBP	neg	S-binding mBC CD38	0.137281
BBIBP+AZD	pos	S-binding mBC CD38	0.0716767
AZD+mRNA1273	pos	S-binding mBC CD38	0.164957
AZD+Ad5	pos	S-binding mBC CD38	0.0479684
Sput_26+Ad5	pos	S-binding mBC CD38	0.101287
Sput_26+Ad5	neg	S-binding mBC CD38	0.0717353
AZD+Ad5	pos	S-binding mBC CD38	0.0552581
AZD+Ad5	pos	S-binding mBC CD38	0.108845
Sput_26+Ad5	pos	S-binding mBC CD38	0.0602303
Sput_26+Ad5	pos	S-binding mBC CD38	0.0427604
AZD+Ad5	pos	S-binding mBC CD38	0.0648505
mRNA1273+mRNA1273	pos	S-binding mBC CD38	0.107961
BBIBP+BBIBP	pos	S-binding mBC CD38	0.0802419
Sput_26+BBIBP	neg	S-binding mBC CD38	0.138794
Sput_26+BBIBP	neg	S-binding mBC CD38	0.0975511
Sput_26+AZD	neg	S-binding mBC CD38	0.048103
AZD+BBIBP	neg	S-binding mBC CD38	0.113918
Sput_26+AZD	neg	S-binding mBC CD38	0.194692
Sput_26+BBIBP	neg	S-binding mBC CD38	0.178133
AZD+BBIBP	neg	S-binding mBC CD38	0.359815
Sput_26+AZD	pos	S-binding mBC CD38	0.102459
AZD+BBIBP	neg	S-binding mBC CD38	0.0940323
Sput_26+AZD	neg	S-binding mBC CD38	0.0779794
Sput_26+BBIBP	neg	S-binding mBC CD38	0.0945671
Sput_26+mRNA1273	neg	S-binding mBC CD38	0.0864077
Sput_26+mRNA1273	pos	S-binding mBC CD38	0.0653294
Sput_26+mRNA1273	neg	S-binding mBC CD38	0.0657848
AZD+mRNA1273	pos	S-binding mBC CD38	0.0641294
AZD+mRNA1273	pos	S-binding mBC CD38	0.096827
AZD+mRNA1273	pos	S-binding mBC CD38	0.0719092
AZD+mRNA1273	pos	S-binding mBC CD38	0.0902447
AZD+Sput_26	neg	S-binding mBC CD38	0.091432
AZD+mRNA1273	pos	S-binding mBC CD38	0.0611443
Sput_26+Sput_5	pos	S-binding mBC CD38	0.162794
AZD+AZD	pos	S-binding mBC CD38	0.142247
Sput_26+mRNA1273	neg	S-binding mBC CD38	0.0600597
AZD+AZD	pos	S-binding mBC CD38	0.134592
Sput_26+BBIBP	neg	S-binding mBC CD38	NA
Sput_26+AZD	pos	S-binding mBC CD38	NA
BBIBP+Sput_26	pos	S-binding mBC CD38	0.0299502
AZD+Sput_26	pos	S-binding mBC CD38	0.0821794
Sput_26+AZD	pos	S-binding mBC CD38	0.0541732
Sput_26+BBIBP	pos	S-binding mBC CD38	0.0474359
AZD+AZD	neg	S-binding mBC CD38	0.0886073
BBIBP+AZD	neg	S-binding mBC CD38	0.0706053
BBIBP+AZD	pos	S-binding mBC CD38	0.114538
BBIBP+mRNA1273	pos	S-binding mBC CD38	0.0625039
AZD+BBIBP	neg	S-binding mBC CD38	0.279796
BBIBP+Sput_26	pos	S-binding mBC CD38	0.315503
BBIBP+mRNA1273	pos	S-binding mBC CD38	0.0516429
Sput_26+Sput_26	pos	S-binding mBC CD38	0.123276
Sput_26+Sput_26	neg	S-binding mBC CD38	0.119708
Sput_26+Sput_26	neg	S-binding mBC CD38	0.0867473
Sput_26+Sput_26	neg	S-binding mBC CD38	0.070021
Sput_26+Sput_26	neg	S-binding mBC CD38	0.210404
BBIBP+BBIBP	pos	S-binding mBC CD38	0.1873
BBIBP+Sput_26	pos	S-binding mBC CD38	0.0737461
BBIBP+BBIBP	pos	S-binding mBC CD38	0.0812783
BBIBP+AZD	pos	S-binding mBC CD38	0.0732613
BBIBP+BBIBP	pos	S-binding mBC CD38	0.194073
AZD+BBIBP	neg	S-binding mBC CD38	0.11794
Sput_26+Sput_26	neg	S-binding mBC CD38	0.113737
AZD+Sput_26	pos	S-binding mBC CD38	0.0909207
AZD+BBIBP	pos	S-binding mBC CD38	0.15231
Sput_26+Sput_5	pos	S-binding mBC CD38	0.0865017
Sput_26+Sput_5	pos	S-binding mBC CD38	0.0603129
Sput_26+Sput_5	pos	S-binding mBC CD38	0.0587678
BBIBP+BBIBP	pos	S-binding mBC CD38	0.142654
BBIBP+mRNA1273	pos	S-binding mBC CD38	0.0839746
Sput_26+mRNA1273	neg	S-binding mBC CD38	0.0600655
AZD+AZD	neg	S-binding mBC CD38	0.0407178
BBIBP+AZD	pos	S-binding mBC CD38	0.0828471
Sput_26+Sput_5	pos	S-binding mBC CD38	0.0660888
Sput_26+BBIBP	neg	S-binding mBC CD38	NA
BBIBP+BBIBP	pos	S-binding mBC CD38	0.514683
BBIBP+Sput_26	pos	S-binding mBC CD38	0.0695514
AZD+Sput_26	pos	S-binding mBC CD38	0.0442667
AZD+Ad5	pos	S-binding mBC CD38	0.0635247
AZD+Ad5	neg	S-binding mBC CD38	0.0811998
AZD+Ad5	neg	S-binding mBC CD38	0.130734
AZD+Ad5	pos	S-binding mBC CD38	0.0745901
Sput_26+Ad5	pos	S-binding mBC CD38	0.156365
AZD+Ad5	pos	S-binding mBC CD38	0.058498
BBIBP+Sput_26	pos	S-binding mBC CD38	0.230309
Sput_26+Ad5	neg	S-binding mBC CD38	0.180261
mRNA1273+mRNA1273	neg	S-binding mBC CD38	0.0630499
mRNA1273+mRNA1273	pos	S-binding mBC CD38	0.15844
Sput_26+AZD	neg	S-binding mBC CD38	0.133762
Sput_26+AZD	neg	S-binding mBC CD38	0.0531983
AZD+BBIBP	neg	S-binding mBC CD38	0.167403
Sput_26+AZD	neg	S-binding mBC CD38	0.2406
AZD+BBIBP	neg	S-binding mBC CD38	0.0830299
Sput_26+BBIBP	neg	S-binding mBC CD38	0.0546743
Sput_26+BBIBP	neg	S-binding mBC CD38	0.0958965
AZD+BBIBP	neg	S-binding mBC CD38	0.217398
