# Supplementary material for: High-dimensional analysis of 16 SARS-CoV-2 vaccine combinations reveals lymphocyte signatures correlating with immunogenicity
Source: Nat Immunol. 2023 Apr 24;24(6):941–54. doi: 10.1038/s41590-023-01499-w (PMC10232362; doi:10.1038/s41590-023-01499-w)
Supplement: Source Data Fig. 7 — Statistical Source Data [file 41590_2023_1499_MOESM11_ESM.xlsx]

## Sheet: Fig. 7a
Scaled expression values at T3
Combination	Anti-S IgG	Anti-S IgA	NAb	S-induced IFNg
AZD+AZD	-0.414757	-0.0910847	-0.419711	-0.167587
AZD+Ad5	-0.205446	-0.28616	-0.213427	0.281201
AZD+BBIBP	-0.579855	-0.381485	-0.600366	-0.551091
AZD+Sput_26	-0.348102	-0.193171	-0.376245	-0.217665
AZD+mRNA1273	1.07143	0.0668518	0.757263	0.154738
BBIBP+AZD	-0.109818	0.172403	-0.154874	0.321013
BBIBP+BBIBP	-0.583352	-0.0335064	-0.581973	-0.145194
BBIBP+Sput_26	0.188392	0.649249	0.147269	0.683425
BBIBP+mRNA1273	1.56968	0.47492	1.40653	0.858952
Sput_26+AZD	-0.502825	-0.106651	-0.404445	-0.551475
Sput_26+Ad5	-0.388992	-0.149317	-0.177512	0.189748
Sput_26+BBIBP	-0.581804	-0.244894	-0.543819	-0.490361
Sput_26+Sput_26	-0.461229	-0.329143	-0.318517	-0.199562
Sput_26+Sput_5	-0.336794	-0.194777	-0.226832	0.144707
Sput_26+mRNA1273	0.915236	-0.0889746	1.00336	-0.127098
mRNA1273+mRNA1273	1.6435	1.41164	1.37484	-0.130144

## Sheet: Fig. 7b and 7d
Immune signautres of vaccine combinaitons - T3
Scaled expression values
Combination	Anti-S RBD IgG	Anti-S RBD IgA	NAb	S-induced IFNg	S-binding mBC CD21	S-binding mBC CD38	S-binding mBC CXCR5	CM CD4+ cluster 9	EM CD8+ clusters 71&72	CD4-CD8- clusters 3&8	EM CD4+ clusters 37&55
AZD+AZD	-0.598439	-0.290145	-0.667666	-0.185516	0.463157	-0.357899	0.354102	-0.314988	-0.987081	-0.330258	0.199579
AZD+Ad5	-0.331622	-0.714663	-0.369347	0.202845	-0.629429	-0.611923	-0.261552	0.41746	1.61579	-0.535297	-0.175126
AZD+BBIBP	-0.808896	-0.922106	-0.928922	-1.73136	1.956	1.74709	1.33094	0.435632	-0.179277	-0.237889	0.74068
AZD+Sput_26	-0.513472	-0.512302	-0.604808	-0.747507	-0.177468	-0.290393	0.161182	-0.734954	-1.31653	-0.716981	0.269921
AZD+mRNA1273	1.29605	0.0535517	1.03442	1.0528	-1.05123	-0.757086	-1.06005	-0.215623	-0.0755143	-0.472973	-0.384746
BBIBP+AZD	-0.209722	0.283249	-0.284669	1.41682	-0.171344	-0.78216	-0.618544	1.33094	1.20983	2.1409	-2.05009
BBIBP+BBIBP	-0.813354	-0.164845	-0.902322	-0.284732	1.25616	2.41778	0.916768	0.423965	0.695395	0.983738	-0.427286
BBIBP+Sput_26	0.170417	1.32095	0.152277	0.731888	-0.407592	0.186528	0.70797	0.274676	0.602924	1.43254	-0.644557
BBIBP+mRNA1273	1.9312	0.941578	1.97337	1.86683	-1.11544	-0.765767	-1.19206	2.6395	1.22531	1.4407	-1.38415
Sput_26+AZD	-0.710703	-0.324019	-0.645589	-1.4035	-0.0423612	-0.286665	0.0295038	-0.599484	-1.53159	-0.411453	0.355073
Sput_26+Ad5	-0.565596	-0.416867	-0.317408	0.546411	0.595774	0.208429	1.01677	0.148979	-0.785908	-0.386557	0.346545
Sput_26+BBIBP	-0.81138	-0.624861	-0.847146	-1.20283	1.69726	1.25217	1.72169	-0.900189	1.17762	-0.678349	0.200563
Sput_26+Sput_26	-0.657679	-0.808201	-0.521324	-0.121967	0.18033	-0.173709	0.165041	-1.00089	-0.735999	-1.40076	2.64459
Sput_26+Sput_5	-0.499057	-0.515798	-0.388732	0.271762	-0.139508	-0.532705	-0.448236	-1.06298	-0.499269	-0.287887	-0.0153768
Sput_26+mRNA1273	1.09695	-0.285553	1.39032	-0.56776	-1.52754	-1.30347	-1.9249	0.378489	0.341718	-1.03186	-0.0724618
mRNA1273+mRNA1273	2.0253	2.98003	1.92754	0.155808	-0.88678	0.0497826	-0.898625	-1.22052	-0.757428	0.492384	0.396846

## Sheet: Fig. 7c
Vaccine regimen immune signatures - T3
							Statistics - two-sided Wilcoxon test adjusted for multiple comparisons with the Benjamini Hochberg method, comparison to the global mean across groups
Data								Anti-S IgG	Anti-S IgA	NAb	S-induced IFNg
Combination	Anti-S IgG	Anti-S IgA	NAb	S-induced IFNg	Group		Group	p.adj	p.adj	p.adj	p.adj
Sput_26+BBIBP	568	0.722814	10	1.71429	Boost BBIBP		Boost BBIBP	8.4e-16	0.0018	3.3e-14	0.012
AZD+BBIBP	178	1.09427	1	0.216216	Boost BBIBP		Viral vector	0.012	0.022	0.16	0.87
Sput_26+AZD	1867.9	3.46377	80	0.571429	Viral vector		Boost mRNA	8.4e-16	0.002	3.4e-12	0.87
Sput_26+AZD	755.6	0.977798	10	0.444444	Viral vector		Priming BBIBP	7.6e-07	6.4e-05	0.00038	0.00095
Sput_26+AZD	406.3	0.84428	10	0.5	Viral vector
Sput_26+AZD	618.2	0.30962	10	0.470588	Viral vector
Sput_26+BBIBP	407.5	0.523655	10	0	Boost BBIBP
Sput_26+BBIBP	218.9	0.351167	1	0.444444	Boost BBIBP
Sput_26+BBIBP	72.9	0.750615	1	0.133333	Boost BBIBP
AZD+Sput_26	787.1	0.577093	20	NA	Viral vector
Sput_26+mRNA1273	12750.9	6.02513	320	1.8	Boost mRNA
Sput_26+mRNA1273	17212	2.64346	640	0.16	Boost mRNA
AZD+mRNA1273	5216.8	0.541389	80	0.470588	Boost mRNA
AZD+Sput_26	4384.9	1.81479	80	0.413793	Viral vector
AZD+mRNA1273	3930.5	5.40087	40	0.545455	Boost mRNA
AZD+Sput_26	2428.6	0.444888	40	NA	Viral vector
AZD+mRNA1273	751.8	4.46512	10	0.26087	Boost mRNA
AZD+Sput_26	660.8	1.29212	1	0	Viral vector
AZD+BBIBP	383.5	0.872664	10	0	Boost BBIBP
AZD+Sput_26	3119	0.11511	40	0.625	Viral vector
Sput_26+Sput_5	1929.2	0.494717	10	0.888889	Viral vector
Sput_26+Sput_5	1290.3	0.645275	40	1.33333	Viral vector
Sput_26+Sput_5	3356.9	2.22983	160	0.711111	Viral vector
Sput_26+Sput_5	1559	1.55915	40	0.363636	Viral vector
Sput_26+Sput_5	358.9	1.58247	10	1.92	Viral vector
Sput_26+Sput_5	1044.3	6.29471	40	1.89474	Viral vector
AZD+AZD	544	0.961831	10	NA	Viral vector
Sput_26+AZD	2840.4	8.50597	40	1.42857	Viral vector
AZD+BBIBP	1007.3	0.686373	20	0.444444	Boost BBIBP
AZD+mRNA1273	17682	0.696706	320	0.923077	Boost mRNA
Sput_26+mRNA1273	2388.9	9.72983	10	0.228571	Boost mRNA
BBIBP+Sput_26	2789.9	1.07118	20	0.952381	Priming BBIBP
AZD+AZD	876.5	6.68275	20	0.266667	Viral vector
AZD+AZD	1466	0.843636	20	0.842105	Viral vector
BBIBP+Sput_26	5806.7	20	40	2.66667	Priming BBIBP
Sput_26+BBIBP	8856.9	6.81284	160	1.96364	Boost BBIBP
AZD+BBIBP	493.7	1.42032	1	0.4	Boost BBIBP
BBIBP+AZD	3864.5	1.80648	40	2.10526	Priming BBIBP
BBIBP+AZD	4235.8	1.52427	40	3.5	Priming BBIBP
BBIBP+mRNA1273	11922.5	8.70074	160	2.66667	Priming BBIBP
BBIBP+mRNA1273	40000	13.4051	640	0.8	Priming BBIBP
BBIBP+Sput_26	4399.2	1.34024	20	1.55556	Priming BBIBP
BBIBP+mRNA1273	7865.4	1.89195	160	NA	Priming BBIBP
BBIBP+mRNA1273	17863.4	3.41424	160	2.51852	Priming BBIBP
AZD+Sput_26	3646.2	0.556472	40	NA	Viral vector
AZD+Sput_26	1596.6	1.18035	20	0	Viral vector
BBIBP+BBIBP	542	0.270849	10	1.62963	Boost BBIBP
AZD+AZD	364.7	0.194794	1	1.69697	Viral vector
BBIBP+Sput_26	4256.4	9.50418	80	0.432432	Priming BBIBP
BBIBP+mRNA1273	7059.8	9.85775	80	2.61818	Priming BBIBP
AZD+mRNA1273	11243.6	2.25873	160	2.27451	Boost mRNA
AZD+mRNA1273	34702.4	3.31533	640	0.8	Boost mRNA
BBIBP+BBIBP	685.6	2.50304	10	1.44681	Boost BBIBP
Sput_26+Sput_26	2910.6	0.288064	80	1.36842	Viral vector
Sput_26+Sput_26	3671.2	7.45884	40	2.13333	Viral vector
BBIBP+BBIBP	95.4	0.161854	1	0	Boost BBIBP
Sput_26+Sput_26	1658.3	0.357896	40	1.05882	Viral vector
AZD+mRNA1273	4430.9	1.99609	80	1.33333	Boost mRNA
BBIBP+Sput_26	2212.8	1.56261	40	0.292683	Priming BBIBP
Sput_26+Sput_26	673.1	0.677399	20	0.666667	Viral vector
BBIBP+AZD	9684	20	320	0.6	Priming BBIBP
BBIBP+AZD	2103.3	2.24816	20	0.521739	Priming BBIBP
BBIBP+Sput_26	3685.9	4.01341	80	NA	Priming BBIBP
BBIBP+AZD	3183.8	11.3956	40	2.56	Priming BBIBP
BBIBP+AZD	17697.3	1.14075	160	0.761905	Priming BBIBP
BBIBP+BBIBP	208.1	2.68516	1	0.592593	Boost BBIBP
BBIBP+BBIBP	1028.4	5.13443	20	1.4359	Boost BBIBP
AZD+mRNA1273	14727.8	2.89015	640	0.342857	Boost mRNA
AZD+mRNA1273	5661.8	2.69591	20	0.972973	Boost mRNA
Sput_26+Sput_26	625.6	0.819606	20	1.68421	Viral vector
Sput_26+BBIBP	85.9	0.228292	1	0.390244	Boost BBIBP
Sput_26+mRNA1273	8581.6	0.340301	160	0.26087	Boost mRNA
AZD+mRNA1273	8018.3	1.70593	80	1.10345	Boost mRNA
Sput_26+mRNA1273	17684	10.3817	640	2.02817	Boost mRNA
BBIBP+BBIBP	476.1	0.442582	10	1.44262	Boost BBIBP
Sput_26+Sput_5	1929.4	0.992507	20	0.553846	Viral vector
Sput_26+Sput_26	549.1	2.83153	1	2.64	Viral vector
AZD+AZD	16881.8	0.608009	320	0.296296	Viral vector
Sput_26+Ad5	3193.9	2.81466e-06	40	0.25	Viral vector
Sput_26+Ad5	6825.3	0.481052	160	1.86667	Viral vector
Sput_26+Ad5	4703.5	7.49762	80	0.342857	Viral vector
AZD+Ad5	2886.3	7.0737	80	0.333333	Viral vector
Sput_26+Ad5	427.3	0.255462	10	0.114286	Viral vector
AZD+Ad5	3915.5	1.68267	80	0.235294	Viral vector
Sput_26+Ad5	678.1	0.376024	20	1.17073	Viral vector
Sput_26+Ad5	888.4	0.83866	10	0.333333	Viral vector
AZD+Ad5	5097	8.50386	160	0.533333	Viral vector
Sput_26+Ad5	965.6	1.13817	40	2.51852	Viral vector
Sput_26+Ad5	2546.5	5.00446	80	1.08475	Viral vector
Sput_26+Ad5	1143.5	1.75886	20	NA	Viral vector
BBIBP+BBIBP	238	1.00285	20	NA	Boost BBIBP
mRNA1273+mRNA1273	21714.9	20	160	NA	Boost mRNA
mRNA1273+mRNA1273	20504.2	20	640	NA	Boost mRNA
mRNA1273+mRNA1273	6457.4	14.8565	40	0.173913	Boost mRNA
mRNA1273+mRNA1273	9259.2	NA	160	NA	Boost mRNA
AZD+Sput_26	2851.8	0.853727	80	NA	Viral vector
Sput_26+AZD	948.3	0.622148	20	NA	Viral vector
Sput_26+BBIBP	321.7	0.285046	1	NA	Boost BBIBP
Sput_26+AZD	2673.7	2.30481	80	NA	Viral vector
Sput_26+BBIBP	375.8	0.197531	10	NA	Boost BBIBP
Sput_26+BBIBP	404.3	1.71045	10	NA	Boost BBIBP
Sput_26+mRNA1273	28858.6	2.17547	320	NA	Boost mRNA
AZD+mRNA1273	7952.1	4.18225	80	NA	Boost mRNA
AZD+mRNA1273	17367.7	0.695158	160	NA	Boost mRNA
AZD+mRNA1273	10233	1.41289	160	NA	Boost mRNA
AZD+Sput_26	8480.1	20	160	NA	Viral vector
AZD+Sput_26	1817.6	3.37244	40	NA	Viral vector
Sput_26+mRNA1273	13508.7	1.59668	320	NA	Boost mRNA
AZD+mRNA1273	30954.8	2.18621	320	NA	Boost mRNA
Sput_26+Sput_5	20242.2	1.02723	640	NA	Viral vector
Sput_26+Sput_5	4634.3	18.4044	80	NA	Viral vector
Sput_26+Sput_5	2274	0.215068	40	NA	Viral vector
AZD+AZD	408.2	1.72345	1	NA	Viral vector
Sput_26+AZD	557.4	18.6225	10	NA	Viral vector
AZD+mRNA1273	6118.7	20	80	NA	Boost mRNA
BBIBP+Sput_26	1948.2	1.67626	1	NA	Priming BBIBP
Sput_26+BBIBP	926.3	0.332075	10	NA	Boost BBIBP
BBIBP+AZD	1354.1	0.918588	40	NA	Priming BBIBP
BBIBP+AZD	2336.1	0.811807	20	NA	Priming BBIBP
BBIBP+AZD	3400.4	0.524349	80	NA	Priming BBIBP
BBIBP+AZD	2323.6	0.369467	40	NA	Priming BBIBP
BBIBP+mRNA1273	40000	10.6205	640	NA	Priming BBIBP
BBIBP+mRNA1273	9852.9	2.93204	160	NA	Priming BBIBP
BBIBP+Sput_26	14264.9	2.90097	160	NA	Priming BBIBP
Sput_26+Sput_26	4690.9	1.77805	160	NA	Viral vector
Sput_26+Sput_26	2015	1.70593	160	NA	Viral vector
Sput_26+Sput_26	2446.3	2.00653	80	NA	Viral vector
Sput_26+Sput_26	677.9	1.15064	20	NA	Viral vector
AZD+AZD	623.3	0.219869	20	NA	Viral vector
BBIBP+BBIBP	547.2	1.70593	20	NA	Boost BBIBP
BBIBP+mRNA1273	10443.7	20	160	NA	Priming BBIBP
AZD+Ad5	6765.6	0.982177	80	NA	Viral vector
Sput_26+Ad5	3424.2	12.122	320	NA	Viral vector
Sput_26+Ad5	2189.9	1.08593	40	NA	Viral vector
AZD+Ad5	2235.8	0.85903	80	NA	Viral vector
Sput_26+Ad5	3390.4	0.5393	80	NA	Viral vector
BBIBP+Sput_26	6087.9	9.9186	80	NA	Priming BBIBP
BBIBP+BBIBP	1061.9	0.568652	20	NA	Boost BBIBP
BBIBP+BBIBP	603.1	2.67225	20	NA	Boost BBIBP
BBIBP+BBIBP	800.5	0.246381	10	NA	Boost BBIBP
Sput_26+AZD	1403	3.62438	40	0	Viral vector
Sput_26+AZD	2466.7	19.8808	40	0	Viral vector
Sput_26+BBIBP	395.7	NA	10	0.0851064	Boost BBIBP
AZD+BBIBP	728	2.56645	20	0.888889	Boost BBIBP
Sput_26+BBIBP	546.1	2.44606	20	0.5	Boost BBIBP
AZD+Sput_26	795	3.54395	10	0	Viral vector
Sput_26+mRNA1273	14935.6	0.23677	320	1.0303	Boost mRNA
AZD+mRNA1273	36605.3	1.53508	320	1	Boost mRNA
Sput_26+mRNA1273	9564.6	6.45875	160	1.65517	Boost mRNA
AZD+BBIBP	5485.9	0.488433	80	1.18182	Boost BBIBP
AZD+Sput_26	8253.9	1.20254	80	0.897959	Viral vector
AZD+mRNA1273	40000	1.55915	640	0.969697	Boost mRNA
Sput_26+Sput_5	1729.3	0.397884	40	0.965517	Viral vector
AZD+AZD	930.1	2.5148	20	0.275862	Viral vector
AZD+AZD	4181.2	0.822396	20	1.82456	Viral vector
BBIBP+Sput_26	11368.8	20	640	0.6	Priming BBIBP
BBIBP+AZD	7467.4	2.21756	80	NA	Priming BBIBP
Sput_26+AZD	4251.9	0.538082	80	0.48	Viral vector
Sput_26+Sput_5	2119.1	3.11838	10	0.777778	Viral vector
BBIBP+BBIBP	676.1	5.7801	20	0.111111	Boost BBIBP
BBIBP+Sput_26	10074.1	20	320	0.2	Priming BBIBP
AZD+Ad5	1818.5	1.62844	40	0	Viral vector
Sput_26+Ad5	2142.2	1.14864	40	0.125	Viral vector
AZD+Ad5	4155.9	0.310562	40	2.33333	Viral vector
mRNA1273+mRNA1273	NA	17.3822	320	0	Boost mRNA
BBIBP+BBIBP	481.5	0.940956	10	0.526316	Boost BBIBP
AZD+BBIBP	373.3	20	1	0.734694	Boost BBIBP
Sput_26+AZD	855.1	1.71045	20	0.656716	Viral vector
AZD+BBIBP	287.8	0.778557	10	0.466667	Boost BBIBP
AZD+mRNA1273	25884.6	15.1086	320	NA	Boost mRNA
Sput_26+mRNA1273	5665.5	14.4123	80	0.133333	Boost mRNA
Sput_26+mRNA1273	35394.9	3.29281	320	1.07317	Boost mRNA
Sput_26+mRNA1273	9346	6.34686	160	0.326531	Boost mRNA
Sput_26+mRNA1273	12520.9	0.834847	160	1.61538	Boost mRNA
AZD+Sput_26	6939.3	0.293206	80	1.33333	Viral vector
AZD+mRNA1273	14717.4	6.63333	80	1.66038	Boost mRNA
AZD+Sput_26	4323.2	0.825428	40	0.413793	Viral vector
AZD+Sput_26	565.4	1.09427	20	1.41176	Viral vector
AZD+Sput_26	3615.4	0.863189	80	0.666667	Viral vector
AZD+Sput_26	493.1	20	10	0.4	Viral vector
Sput_26+Sput_5	2550	0.704361	10	0.342857	Viral vector
Sput_26+Sput_5	3711.3	1.83031	80	0.769231	Viral vector
Sput_26+Sput_5	755.6	3.31915	10	1.92593	Viral vector
Sput_26+Sput_5	1117	4.16702	40	0.740741	Viral vector
Sput_26+Sput_5	1748.7	0.886351	80	3.68	Viral vector
AZD+Sput_26	1967.6	2.89372	40	3.14286	Viral vector
AZD+AZD	493.8	20	20	2.80851	Viral vector
AZD+AZD	1075.1	20	20	2.21277	Viral vector
AZD+AZD	1239	0.350697	10	0.666667	Viral vector
Sput_26+mRNA1273	13988.5	1.17103	160	3.23077	Boost mRNA
Sput_26+Sput_5	680	0.0839228	10	1.02326	Viral vector
Sput_26+Sput_5	4930.5	20	80	1.47368	Viral vector
BBIBP+Sput_26	4689.4	1.83031	10	NA	Priming BBIBP
BBIBP+Sput_26	28388.8	0.748702	320	NA	Priming BBIBP
AZD+AZD	5641.4	0.514444	80	2.37037	Viral vector
Sput_26+AZD	697.7	4.65577	10	1.375	Viral vector
Sput_26+mRNA1273	20648.9	1.68804	320	1.54839	Boost mRNA
BBIBP+Sput_26	1917.3	1.74711	1	3.22222	Priming BBIBP
Sput_26+BBIBP	463.2	0.445913	1	2.21538	Boost BBIBP
Sput_26+Sput_5	5793.3	4.61474	160	0.969697	Viral vector
BBIBP+AZD	3222.2	2.71592	20	2.97872	Priming BBIBP
BBIBP+AZD	3837	1.52427	80	1.33333	Priming BBIBP
BBIBP+AZD	10097.3	20	320	2.73684	Priming BBIBP
BBIBP+mRNA1273	40000	3.39741	640	3.16667	Priming BBIBP
BBIBP+mRNA1273	6089.4	4.64209	160	NA	Priming BBIBP
BBIBP+mRNA1273	7410.6	5.58546	40	NA	Priming BBIBP
BBIBP+AZD	1357.3	0.564244	20	NA	Priming BBIBP
BBIBP+mRNA1273	18751.7	4.88928	320	1.3913	Priming BBIBP
BBIBP+mRNA1273	40000	5.99531	640	2.27586	Priming BBIBP
BBIBP+mRNA1273	21544.4	5.04287	320	NA	Priming BBIBP
Sput_26+BBIBP	208.3	2.74973	1	1.70213	Boost BBIBP
AZD+AZD	598.3	0.639945	20	0.727273	Viral vector
AZD+BBIBP	1069.7	0.886838	40	0.0930233	Boost BBIBP
Sput_26+AZD	3025.9	3.63504	160	1.35849	Viral vector
BBIBP+BBIBP	1009	0.705625	10	1.33333	Boost BBIBP
BBIBP+BBIBP	281.8	0.279444	1	1.80645	Boost BBIBP
Sput_26+Sput_26	2722.9	1.14075	40	1.67442	Viral vector
BBIBP+AZD	6421.8	20	80	NA	Priming BBIBP
BBIBP+Sput_26	1700.2	20	20	NA	Priming BBIBP
Sput_26+Sput_26	2058.9	0.538082	80	1.96078	Viral vector
Sput_26+Sput_26	3003.5	1.66486	80	1.45455	Viral vector
Sput_26+Sput_26	1477	0.366726	20	2.37037	Viral vector
Sput_26+Sput_26	659.7	2.40715	10	0.218182	Viral vector
Sput_26+Sput_26	1849.1	0.602704	40	0.897959	Viral vector
BBIBP+BBIBP	1824.9	5.62929	20	0.421053	Boost BBIBP
BBIBP+mRNA1273	11225.5	6.53776	320	0.390244	Priming BBIBP
AZD+AZD	2422.3	7.4232	40	NA	Viral vector
AZD+BBIBP	367	0.262281	10	0.5	Boost BBIBP
BBIBP+AZD	1876.9	12.7514	80	1.64706	Priming BBIBP
BBIBP+BBIBP	604.4	20	20	NA	Boost BBIBP
AZD+mRNA1273	20731.5	20	320	1.04918	Boost mRNA
AZD+Ad5	2424.5	1.71528	80	1.5814	Viral vector
Sput_26+Ad5	5193.6	1.57438	160	3.11111	Viral vector
Sput_26+Ad5	3236	0.828493	40	0.846154	Viral vector
AZD+Ad5	5559	0.264574	20	1.08475	Viral vector
AZD+Ad5	8722.8	0.808193	80	NA	Viral vector
AZD+Ad5	6797.5	1.82442	80	4.62069	Viral vector
Sput_26+Ad5	3445.4	1.09636	160	3.4	Viral vector
Sput_26+Ad5	4209.8	11.7563	160	4.40816	Viral vector
AZD+Ad5	1445.4	0.777833	40	NA	Viral vector
AZD+Ad5	2233.3	0.310562	80	2.44776	Viral vector
mRNA1273+mRNA1273	30464.7	8.98586	640	2.68966	Boost mRNA
mRNA1273+mRNA1273	20919.1	7.29784	640	NA	Boost mRNA
mRNA1273+mRNA1273	16311.8	4.59687	320	NA	Boost mRNA
BBIBP+BBIBP	318.4	0.0123979	20	NA	Boost BBIBP
BBIBP+BBIBP	5037.9	1.44536	40	1.15385	Boost BBIBP
mRNA1273+mRNA1273	16723.9	4.2993	160	NA	Boost mRNA
BBIBP+Sput_26	5001.6	12.7514	160	NA	Priming BBIBP
Sput_26+BBIBP	1368.1	0.872664	20	0.470588	Boost BBIBP
Sput_26+BBIBP	423.9	2.3916	1	0.580645	Boost BBIBP
Sput_26+AZD	111.4	1.67932	1	0	Viral vector
AZD+BBIBP	254.4	0.317872	1	0.631579	Boost BBIBP
Sput_26+AZD	1720.7	1.36239	40	0.533333	Viral vector
Sput_26+BBIBP	465.1	0.35956	1	0.689655	Boost BBIBP
AZD+BBIBP	206.1	0.24473	1	0.307692	Boost BBIBP
Sput_26+AZD	2671.6	2.5445	80	1.84127	Viral vector
AZD+BBIBP	612.3	1.2522	20	0.206897	Boost BBIBP
Sput_26+AZD	2868.6	2.38073	80	0.26087	Viral vector
Sput_26+BBIBP	572.5	20	10	0.301887	Boost BBIBP
Sput_26+mRNA1273	11413.2	0.920251	320	0.8125	Boost mRNA
Sput_26+mRNA1273	6272.7	2.24001	160	1.16667	Boost mRNA
Sput_26+mRNA1273	19645.8	6.74589	320	0.8	Boost mRNA
AZD+mRNA1273	17243.7	4.94197	160	3.5	Boost mRNA
AZD+mRNA1273	12855.9	2.22924	160	10.9677	Boost mRNA
AZD+mRNA1273	12900.9	6.85871	80	2.45455	Boost mRNA
AZD+mRNA1273	3701.3	2.46789	40	1.05263	Boost mRNA
AZD+Sput_26	1252.5	0.787901	20	0.896552	Viral vector
AZD+mRNA1273	13950.8	0.897078	320	1.37313	Boost mRNA
Sput_26+Sput_5	688.2	8.52093	20	1.78723	Viral vector
Sput_26+Sput_5	1975.2	0.696706	40	NA	Viral vector
AZD+AZD	898.9	0.63506	10	1.12281	Viral vector
Sput_26+mRNA1273	18373.4	0.504566	320	0.457143	Boost mRNA
AZD+AZD	2127.8	8.29695	80	1.92308	Viral vector
Sput_26+BBIBP	226.7	0.30443	10	0.6	Boost BBIBP
AZD+BBIBP	4258.2	0.445913	1	NA	Boost BBIBP
Sput_26+AZD	835.3	2.58995	10	1.2766	Viral vector
Sput_26+mRNA1273	10451	3.06029	80	NA	Boost mRNA
BBIBP+Sput_26	27466.8	1.97424	80	1.6	Priming BBIBP
AZD+Sput_26	2588.1	0.189214	40	2.78788	Viral vector
Sput_26+AZD	575.4	0.107065	10	1.50943	Viral vector
Sput_26+BBIBP	500.6	0.250261	10	1.91667	Boost BBIBP
AZD+AZD	1223.4	0.27715	10	0.195122	Viral vector
BBIBP+AZD	10184.6	4.66946	80	1	Priming BBIBP
BBIBP+AZD	3826.2	1.0382	20	1.94872	Priming BBIBP
BBIBP+mRNA1273	40000	1.27215	640	4	Priming BBIBP
BBIBP+Sput_26	1812.3	0.98375	20	NA	Priming BBIBP
AZD+BBIBP	503.7	1.21013	10	0.150943	Boost BBIBP
BBIBP+Sput_26	2857.8	6.38544	40	2.06897	Priming BBIBP
BBIBP+mRNA1273	40000	3.99105	640	1.07937	Priming BBIBP
Sput_26+Sput_26	98.5	0.314076	1	1.55932	Viral vector
Sput_26+Sput_26	1048.3	10.4825	40	0.878049	Viral vector
Sput_26+Sput_26	6174.8	15.716	160	0.275862	Viral vector
Sput_26+Sput_26	3287.6	0.357896	80	0.313725	Viral vector
Sput_26+Sput_26	1905.9	1.14075	20	0.75	Viral vector
Sput_26+Sput_26	1256.9	0.194794	40	NA	Viral vector
BBIBP+BBIBP	3695.6	20	40	1.14286	Boost BBIBP
BBIBP+Sput_26	2600.3	20	320	1.9375	Priming BBIBP
BBIBP+BBIBP	963.7	7.20969	20	1.14286	Boost BBIBP
BBIBP+AZD	3966	2.90097	40	2.6	Priming BBIBP
BBIBP+BBIBP	521	17.878	20	1.86207	Boost BBIBP
BBIBP+mRNA1273	6479.4	4.81467	80	NA	Priming BBIBP
AZD+BBIBP	114.9	0.0527171	1	0.0909091	Boost BBIBP
Sput_26+Sput_26	171.1	0.39334	10	0.41791	Viral vector
AZD+Sput_26	3812.5	5.80295	40	1.35714	Viral vector
AZD+BBIBP	420.8	0.630614	1	3.14286	Boost BBIBP
Sput_26+Sput_5	3077.2	0.611994	40	2.14085	Viral vector
Sput_26+mRNA1273	10466.4	0.867576	160	NA	Boost mRNA
Sput_26+Sput_5	2513.1	0.96429	40	1.56522	Viral vector
Sput_26+Sput_5	3579	0.501489	40	2.6875	Viral vector
BBIBP+BBIBP	718.6	0.52891	1	2.47059	Boost BBIBP
BBIBP+mRNA1273	8626.3	20	160	2.03774	Priming BBIBP
Sput_26+mRNA1273	3188.1	1.07178	20	0.583333	Boost mRNA
Sput_26+Sput_5	464.9	0.322794	10	NA	Viral vector
AZD+AZD	3866.6	1.90119	40	0.967742	Viral vector
AZD+AZD	1773.6	0.366602	20	NA	Viral vector
BBIBP+AZD	2393.2	1.76977	20	2.22951	Priming BBIBP
Sput_26+Sput_5	5914.7	1.72617	80	2.45161	Viral vector
Sput_26+BBIBP	154.2	0.148811	1	0.551724	Boost BBIBP
Sput_26+Sput_5	3410.7	2.17768	20	NA	Viral vector
BBIBP+Sput_26	3434.5	8.44062	160	NA	Priming BBIBP
BBIBP+BBIBP	108.4	0.201465	1	1.38776	Boost BBIBP
BBIBP+mRNA1273	2231.6	3.79206	40	NA	Priming BBIBP
BBIBP+Sput_26	6696.1	16.1013	160	NA	Priming BBIBP
BBIBP+Sput_26	26145	9.26604	160	3.11765	Priming BBIBP
AZD+Sput_26	573.2	1.71528	20	1.23944	Viral vector
AZD+Ad5	4498.2	2.66091	80	1.7037	Viral vector
AZD+Ad5	3929.1	12.5544	80	0.275862	Viral vector
AZD+Ad5	1871.9	0.106226	20	0.255319	Viral vector
Sput_26+Ad5	1185.4	2.00032	20	NA	Viral vector
Sput_26+Ad5	485.5	1.81348	10	NA	Viral vector
AZD+Ad5	8936.7	1.21167	80	2.11321	Viral vector
Sput_26+Ad5	3228.2	0.30131	40	2.77966	Viral vector
AZD+Ad5	1819.8	0.394936	40	NA	Viral vector
AZD+Ad5	4183.3	6.01232	80	1.77778	Viral vector
BBIBP+Sput_26	1467.3	1.04431	10	2.19608	Priming BBIBP
Sput_26+Ad5	1146.5	20	40	0.514286	Viral vector
mRNA1273+mRNA1273	34205.3	3.41865	160	NA	Boost mRNA
mRNA1273+mRNA1273	3442	16.4913	80	0.947368	Boost mRNA
mRNA1273+mRNA1273	40000	20	320	2.98039	Boost mRNA
Sput_26+AZD	697.7	1.7834	20	0.285714	Viral vector
Sput_26+AZD	3191	0.30962	80	0.777778	Viral vector
AZD+BBIBP	293.8	0.968174	1	0.461538	Boost BBIBP
Sput_26+AZD	1403	1.68969	20	0.133333	Viral vector
AZD+BBIBP	959.5	0.401916	20	0.355556	Boost BBIBP
Sput_26+BBIBP	503.3	0.920251	20	0.163265	Boost BBIBP
Sput_26+BBIBP	3827.8	20	160	0.40678	Boost BBIBP
AZD+BBIBP	1373.7	6.63333	1	0.285714	Boost BBIBP
