# Supplementary material for: High-dimensional analysis of 16 SARS-CoV-2 vaccine combinations reveals lymphocyte signatures correlating with immunogenicity
Source: Nat Immunol. 2023 Apr 24;24(6):941–54. doi: 10.1038/s41590-023-01499-w (PMC10232362; doi:10.1038/s41590-023-01499-w)
Supplement: Source Data Extended Data Fig. 1 — Statistical source data. [file 41590_2023_1499_MOESM12_ESM.xlsx]

## Sheet: Ext. Data Fig.1a
Reported adverse events and percentage of participants experiencing them after the 1st dose are reported per vaccination group
After 1st dose	ABSCESS	PAIN	ERYTHEMA	SWELLING	HARDNESS	ULCERATION	HEADACHE	DIARRHOEA	EXANTHEMA	FEVER	HYPOTONY	VOMITING	IRRITABILITY	ARTHROMYALGIA	VASOVAGAL_SYNCOPE	FATIGUE	OTHERS	CUMULATIVE
AZD	0	46.2585	0	1.36054	0	0.680272	12.2449	1.36054	0.680272	31.9728	0	0.680272	0	22.449	0	9.52381	10.2041	65.9864
BBIBP	0	23.4375	0	1.5625	0	0	3.125	0	0	6.25	0.78125	0	0	4.6875	0	11.7188	1.5625	39.0625
mRNA1273	0	85	0	0	0	0	5	0	0	10	0	0	0	0	0	15	15	90
Sput_26	0	39.1089	0	0.990099	0.49505	0.49505	13.3663	0.49505	0	16.3366	0	0.990099	0.990099	11.8812	0.49505	4.9505	4.45545	50.9901

## Sheet: Ext. Data Fig.1b
Reported adverse events and percentage of participants experiencing them after 2 doses are reported per vaccination group
Combination	ABSCESS	PAIN	ERYTHEMA	SWELLING	HARDNESS	ULCERATION	HEADACHE	DIARRHOEA	EXANTHEMA	FEVER	HYPOTONY	VOMITING	IRRITABILITY	ARTHROMYALGIA	VASOVAGAL_SYNCOPE	FATIGUE	OTHERS	CUMULATIVE
AZD+Ad5	0	50	0	0	0	0	20	0	0	15	0	0	0	30	0	25	15	70
AZD+AZD	0	34.1463	0	0	0	0	24.3902	0	0	12.1951	0	0	0	4.87805	0	9.7561	7.31707	53.6585
AZD+BBIBP	0	20	4	0	0	0	12	4	0	0	0	0	0	4	0	0	16	40
AZD+mRNA1273	0	75	0	3.125	0	0	31.25	0	0	43.75	0	0	0	31.25	0	6.25	15.625	90.625
AZD+Sput_26	0	44.8276	0	0	0	0	13.7931	3.44828	0	20.6897	0	3.44828	0	10.3448	0	10.3448	0	62.069
BBIBP+AZD	0	64	0	4	0	0	24	4	0	56	0	0	0	12	0	24	20	84
BBIBP+BBIBP	0	25	0	0	0	0	10	2.5	0	0	0	2.5	0	5	0	5	10	45
BBIBP+mRNA1273	0	73.3333	3.33333	10	3.33333	0	26.6667	0	0	30	0	0	0	16.6667	0	16.6667	20	86.6667
BBIBP+Sput_26	0	54.5455	0	0	0	0	24.2424	6.06061	0	45.4545	0	3.0303	0	42.4242	0	15.1515	24.2424	81.8182
mRNA1273+mRNA1273	0	20	5	5	0	0	15	0	0	35	0	0	0	30	0	10	5	45
Sput_26+Ad5	0	34.4828	0	0	0	0	20.6897	0	0	10.3448	0	0	0	17.2414	0	6.89655	17.2414	55.1724
Sput_26+AZD	0	61.1111	2.77778	8.33333	0	0	30.5556	0	2.77778	33.3333	0	0	2.77778	11.1111	0	5.55556	8.33333	75
Sput_26+BBIBP	0	11.7647	0	0	0	0	11.7647	0	0	5.88235	0	0	2.94118	5.88235	0	5.88235	8.82353	32.3529
Sput_26+mRNA1273	0	80.9524	0	9.52381	0	0	28.5714	2.38095	0	42.8571	0	2.38095	4.7619	14.2857	0	9.52381	14.2857	92.8571
Sput_26+Sput_26	0	48	0	4	0	0	28	4	0	0	0	0	0	24	0	20	8	72
Sput_26+Sput_5	0	50	0	0	0	0	11.1111	2.77778	0	27.7778	0	0	0	13.8889	0	19.4444	8.33333	77.7778
