# Supplementary material for: High-dimensional analysis of 16 SARS-CoV-2 vaccine combinations reveals lymphocyte signatures correlating with immunogenicity
Source: Nat Immunol. 2023 Apr 24;24(6):941–54. doi: 10.1038/s41590-023-01499-w (PMC10232362; doi:10.1038/s41590-023-01499-w)
Supplement: Source Data Extended Data Fig. 2 — Statistical source data. [file 41590_2023_1499_MOESM13_ESM.xlsx]

## Sheet: ExtFig. 2a
Anti-spike RBD IgG fold change T1 to T3
Data			Statistics - two-sided Wilcoxon test adjusted for multiple comparisons with the Benjamini Hochberg method, comparison of group1 to group2
Combination	fold_change		group1	group2	p.adj
Sput_26+Ad5	2.76437		Sput_26+BBIBP	Sput_26+Ad5	6e-05
Sput_26+AZD	0.558287		Sput_26+BBIBP	Sput_26+AZD	3.4e-07
AZD+AZD	0.307472		Sput_26+BBIBP	Sput_26+Sput_5	7.9e-11
Sput_26+mRNA1273	37.6634		Sput_26+BBIBP	Sput_26+Sput_26	7.1e-07
Sput_26+BBIBP	0.217496		Sput_26+BBIBP	Sput_26+mRNA1273	1e-17
AZD+Sput_26	27.9819		Sput_26+Ad5	Sput_26+AZD	0.016
Sput_26+Sput_5	3.85752		Sput_26+Ad5	Sput_26+Sput_5	9.6e-05
Sput_26+AZD	3.82104		Sput_26+Ad5	Sput_26+Sput_26	0.008
Sput_26+Sput_5	34.2097		Sput_26+Ad5	Sput_26+mRNA1273	6.2e-16
Sput_26+BBIBP	2.44076		Sput_26+AZD	Sput_26+Sput_5	0.25
Sput_26+BBIBP	1.64235		Sput_26+AZD	Sput_26+Sput_26	0.85
BBIBP+AZD	1.56184		Sput_26+AZD	Sput_26+mRNA1273	9.9e-11
BBIBP+Sput_26	18.7202		Sput_26+Sput_5	Sput_26+Sput_26	0.48
Sput_26+Sput_5	6.20605		Sput_26+Sput_5	Sput_26+mRNA1273	7.2e-11
AZD+AZD	9.78598		Sput_26+Sput_26	Sput_26+mRNA1273	6.5e-12
Sput_26+BBIBP	0.471917		AZD+BBIBP	AZD+AZD	5.7e-06
Sput_26+Sput_5	20.6738		AZD+BBIBP	AZD+Sput_26	4.2e-09
BBIBP+Sput_26	76.0451		AZD+BBIBP	AZD+Ad5	5.1e-08
Sput_26+Ad5	5.18958		AZD+BBIBP	AZD+mRNA1273	7.9e-11
AZD+AZD	9.95487		AZD+AZD	AZD+Sput_26	0.0055
Sput_26+mRNA1273	45.4344		AZD+AZD	AZD+Ad5	0.0014
Sput_26+mRNA1273	45.2142		AZD+AZD	AZD+mRNA1273	4.2e-09
AZD+AZD	1.4965		AZD+Sput_26	AZD+Ad5	0.85
AZD+Sput_26	2.96711		AZD+Sput_26	AZD+mRNA1273	8.3e-07
AZD+AZD	6.30471		AZD+Ad5	AZD+mRNA1273	3.8e-06
AZD+mRNA1273	1.45377		BBIBP+BBIBP	BBIBP+Sput_26	1.4e-06
Sput_26+mRNA1273	22.6693		BBIBP+BBIBP	BBIBP+AZD	7e-09
Sput_26+mRNA1273	64.6476		BBIBP+BBIBP	BBIBP+mRNA1273	7.4e-09
Sput_26+BBIBP	0.436257		BBIBP+Sput_26	BBIBP+AZD	0.0027
Sput_26+Ad5	0.43389		BBIBP+Sput_26	BBIBP+mRNA1273	2.1e-06
AZD+AZD	2.92354		BBIBP+AZD	BBIBP+mRNA1273	0.0001
Sput_26+mRNA1273	30.721
BBIBP+mRNA1273	48.0119
AZD+AZD	9.80335
Sput_26+BBIBP	0.325233
Sput_26+mRNA1273	23.3756
BBIBP+AZD	22.5519
AZD+Sput_26	10.6219
Sput_26+mRNA1273	56.683
Sput_26+AZD	19.3026
Sput_26+AZD	10.748
Sput_26+mRNA1273	16.8423
AZD+mRNA1273	66.8824
Sput_26+Sput_5	25.5596
Sput_26+AZD	21.224
AZD+Sput_26	16.7698
Sput_26+BBIBP	0.451684
Sput_26+mRNA1273	25.3558
Sput_26+mRNA1273	59.841
Sput_26+AZD	4.42148
Sput_26+mRNA1273	27.7958
Sput_26+BBIBP	0.855823
Sput_26+Sput_5	16.128
Sput_26+mRNA1273	51.2704
Sput_26+mRNA1273	29.268
Sput_26+AZD	14.3807
Sput_26+Sput_5	26.1607
Sput_26+Ad5	1.2301
Sput_26+BBIBP	0.842672
BBIBP+BBIBP	1.51596
Sput_26+mRNA1273	35.4743
AZD+AZD	13.5516
Sput_26+AZD	13.9783
BBIBP+mRNA1273	13.1096
Sput_26+Sput_26	7.27259
Sput_26+AZD	10.674
Sput_26+AZD	2.0679
Sput_26+AZD	8.93661
AZD+AZD	1.97014
Sput_26+mRNA1273	46.2523
BBIBP+Sput_26	5.90347
Sput_26+Sput_26	3.70288
Sput_26+Sput_26	2.20979
mRNA1273+mRNA1273	7.2886
Sput_26+mRNA1273	32.0985
BBIBP+BBIBP	2.61064
Sput_26+Sput_5	9.03587
AZD+Ad5	8.3848
Sput_26+Sput_26	10.281
Sput_26+AZD	6.2482
Sput_26+BBIBP	22.3993
Sput_26+BBIBP	3.45996
Sput_26+BBIBP	0.389976
Sput_26+Sput_5	5.3167
Sput_26+BBIBP	1.07205
Sput_26+Sput_5	4.70703
Sput_26+BBIBP	0.526797
Sput_26+AZD	1.92474
Sput_26+Sput_5	54.4865
Sput_26+Sput_5	9.6337
Sput_26+Sput_5	1.83038
Sput_26+mRNA1273	31.5195
Sput_26+Sput_26	5.21716
Sput_26+Sput_5	3.47314
Sput_26+Sput_26	6.53152
Sput_26+BBIBP	0.184366
Sput_26+AZD	3.1721
Sput_26+AZD	2.52751
Sput_26+AZD	2.79411
Sput_26+Sput_26	0.347929
Sput_26+mRNA1273	28.731
Sput_26+Sput_26	7.11753
Sput_26+AZD	0.372638
Sput_26+AZD	2.86034
Sput_26+mRNA1273	21.6029
Sput_26+Sput_5	5.19288
Sput_26+BBIBP	1.27286
BBIBP+Sput_26	73.278
AZD+Sput_26	16.1653
Sput_26+BBIBP	1.02249
Sput_26+AZD	2.33384
Sput_26+BBIBP	0.291597
Sput_26+mRNA1273	24.0775
Sput_26+BBIBP	1.44787
Sput_26+mRNA1273	89.1014
Sput_26+AZD	2.33384
Sput_26+mRNA1273	6.0137
Sput_26+Sput_5	2.03387
Sput_26+Sput_5	6.86391
Sput_26+mRNA1273	35.214
Sput_26+Sput_5	15.594
Sput_26+mRNA1273	51.9805
Sput_26+AZD	10.1218
AZD+BBIBP	0.512443
Sput_26+Sput_26	0.604372
Sput_26+Sput_26	6.73215
Sput_26+mRNA1273	14.2621
Sput_26+Sput_26	2.33024
AZD+Ad5	5.43793
Sput_26+BBIBP	9.68061
Sput_26+AZD	8.94364
AZD+BBIBP	0.651106
Sput_26+mRNA1273	49.4554
Sput_26+AZD	4.69309
Sput_26+AZD	9.50125
Sput_26+Sput_26	9.61802
AZD+mRNA1273	14.7541
AZD+Sput_26	3.55463
AZD+mRNA1273	58.6665
Sput_26+Sput_5	6.76459
Sput_26+AZD	8.25121
Sput_26+Sput_26	10.6092
AZD+Sput_26	19.3301
Sput_26+AZD	4.69309
Sput_26+mRNA1273	72.6472
AZD+mRNA1273	2.99682
Sput_26+Sput_5	4.65481
Sput_26+mRNA1273	37.5982
AZD+mRNA1273	24.3903
BBIBP+Sput_26	26.8764
Sput_26+Ad5	1.50835
AZD+Sput_26	36.9051
AZD+AZD	1.38992
Sput_26+BBIBP	1.17625
AZD+Sput_26	10.8588
Sput_26+AZD	14.2228
Sput_26+BBIBP	1.3811
Sput_26+BBIBP	1.43649
Sput_26+Sput_26	21.8111
Sput_26+mRNA1273	23.5272
Sput_26+BBIBP	0.110266
Sput_26+BBIBP	0.573331
Sput_26+Sput_26	8.64099
Sput_26+Sput_26	2.37757
Sput_26+Ad5	2.88107
AZD+mRNA1273	145.916
Sput_26+Ad5	4.24707
Sput_26+Sput_5	9.98982
AZD+Sput_26	2.95459
Sput_26+Sput_5	4.19641
Sput_26+BBIBP	1.00074
Sput_26+BBIBP	0.217244
Sput_26+Ad5	6.83279
AZD+AZD	3.16699
Sput_26+BBIBP	0.553604
AZD+AZD	2.12234
AZD+mRNA1273	159.448
AZD+AZD	4.2188
Sput_26+mRNA1273	34.0061
Sput_26+Sput_5	9.18068
Sput_26+BBIBP	0.813588
Sput_26+Sput_5	6.12099
Sput_26+Ad5	4.25733
Sput_26+Sput_5	12.4743
Sput_26+Sput_5	1.25139
Sput_26+Ad5	8.97948
BBIBP+Sput_26	15.4915
Sput_26+Sput_5	3.00666
BBIBP+BBIBP	13.0901
AZD+BBIBP	0.733955
Sput_26+Sput_5	8.28299
AZD+AZD	57.4826
Sput_26+Ad5	3.35022
AZD+mRNA1273	44.8192
Sput_26+Ad5	0.892119
AZD+mRNA1273	51.2462
Sput_26+mRNA1273	26.3088
AZD+AZD	14.237
AZD+Sput_26	3.51931
AZD+Sput_26	19.6059
Sput_26+Sput_5	5.70404
AZD+mRNA1273	20.7952
Sput_26+Sput_26	5.85756
Sput_26+mRNA1273	8.02557
Sput_26+Sput_26	2.39453
Sput_26+AZD	1.86453
AZD+AZD	6.03912
Sput_26+mRNA1273	44.5168
AZD+AZD	3.06076
AZD+Sput_26	2.20477
AZD+AZD	4.16568
Sput_26+AZD	5.75581
AZD+AZD	19.209
Sput_26+Sput_5	0.966062
Sput_26+mRNA1273	43.3287
AZD+mRNA1273	15.6678
AZD+BBIBP	0.640118
Sput_26+BBIBP	1.26603
AZD+AZD	1.85232
BBIBP+Sput_26	69.7516
AZD+Sput_26	11.572
AZD+Sput_26	5.60023
AZD+mRNA1273	138.331
AZD+AZD	7.24517
AZD+mRNA1273	69.2311
AZD+BBIBP	1.86576
AZD+mRNA1273	22.5691
AZD+BBIBP	0.878549
AZD+AZD	2.03721
AZD+Ad5	25.34
AZD+BBIBP	0.861107
AZD+Sput_26	2.56291
AZD+AZD	2.98449
AZD+AZD	1.24181
BBIBP+BBIBP	3.26994
Sput_26+Sput_26	1.93957
AZD+Sput_26	16.303
AZD+AZD	8.24794
Sput_26+mRNA1273	26.3476
Sput_26+Ad5	6.188
Sput_26+Sput_5	5.19342
AZD+Ad5	12.073
AZD+mRNA1273	40.7908
AZD+Sput_26	7.13878
AZD+mRNA1273	58.7079
AZD+BBIBP	0.200407
Sput_26+Sput_26	11.6127
AZD+Ad5	19.6543
AZD+Sput_26	8.12692
AZD+Sput_26	17.0466
AZD+AZD	3.66072
BBIBP+Sput_26	13.3436
AZD+BBIBP	1.75692
Sput_26+BBIBP	2.34264
AZD+BBIBP	1.26977
AZD+mRNA1273	55.6106
BBIBP+Sput_26	30.3305
AZD+BBIBP	0.501978
AZD+mRNA1273	68.7368
AZD+BBIBP	1.67355
Sput_26+Sput_5	1.85245
Sput_26+Ad5	4.53282
mRNA1273+mRNA1273	5.79833
BBIBP+Sput_26	11.3555
BBIBP+BBIBP	27.3149
AZD+mRNA1273	51.4255
AZD+Sput_26	8.79761
BBIBP+BBIBP	1.29041
Sput_26+AZD	1.35909
BBIBP+Sput_26	7.4431
AZD+Sput_26	2.52804
Sput_26+mRNA1273	15.7906
AZD+BBIBP	1.06797
AZD+Sput_26	37.9165
AZD+mRNA1273	123.392
AZD+BBIBP	0.310466
AZD+Sput_26	13.9458
AZD+BBIBP	0.443722
AZD+AZD	13.1658
AZD+Sput_26	12.7511
AZD+AZD	1.68139
AZD+Ad5	11.4142
AZD+Ad5	19.747
AZD+Ad5	16.1491
AZD+Sput_26	31.0273
BBIBP+Sput_26	3.91457
Sput_26+BBIBP	1.03058
BBIBP+BBIBP	5.22508
BBIBP+BBIBP	1.1283
AZD+Ad5	11.3747
AZD+mRNA1273	82.6399
AZD+mRNA1273	31.9625
Sput_26+Ad5	1.16879
AZD+BBIBP	2.39599
AZD+BBIBP	7.42711
AZD+mRNA1273	31.6986
BBIBP+BBIBP	0.587733
AZD+Ad5	13.0674
AZD+Ad5	12.1526
AZD+Ad5	6.48781
AZD+mRNA1273	70.4839
BBIBP+mRNA1273	234.981
AZD+BBIBP	9.56845
Sput_26+BBIBP	0.950409
Sput_26+Sput_5	2.81097
BBIBP+AZD	16.5523
AZD+Ad5	4.19894
Sput_26+AZD	9.59558
Sput_26+Ad5	1.50441
AZD+Ad5	7.04326
Sput_26+Ad5	0.562163
Sput_26+Ad5	2.81831
Sput_26+Ad5	0.638732
Sput_26+Ad5	4.20195
BBIBP+mRNA1273	50.6754
Sput_26+Ad5	1.27036
AZD+BBIBP	0.668897
BBIBP+AZD	34.976
BBIBP+Sput_26	16.2417
BBIBP+mRNA1273	234.981
Sput_26+Ad5	4.50493
Sput_26+Ad5	4.46047
BBIBP+BBIBP	1.52789
BBIBP+AZD	33.8384
Sput_26+Ad5	1.55953
Sput_26+Sput_26	12.9677
BBIBP+Sput_26	5.19755
BBIBP+Sput_26	11.7365
BBIBP+mRNA1273	234.981
BBIBP+BBIBP	1.72633
Sput_26+Sput_5	15.9208
AZD+Ad5	5.28281
mRNA1273+mRNA1273	14.2187
mRNA1273+mRNA1273	7.71896
Sput_26+Ad5	5.53848
BBIBP+mRNA1273	41.4729
AZD+Ad5	5.28658
BBIBP+Sput_26	5.11511
BBIBP+BBIBP	2.93866
mRNA1273+mRNA1273	5.94482
BBIBP+mRNA1273	234.981
BBIBP+BBIBP	0.517248
BBIBP+BBIBP	4.34022
BBIBP+AZD	89.0477
BBIBP+Sput_26	75.7377
Sput_26+Sput_26	16.5695
BBIBP+AZD	20.4917
BBIBP+mRNA1273	126.563
Sput_26+BBIBP	1.17145
BBIBP+mRNA1273	43.5337
BBIBP+mRNA1273	234.981
mRNA1273+mRNA1273	2.2954
mRNA1273+mRNA1273	7.43608
BBIBP+Sput_26	4.83499
BBIBP+mRNA1273	110.157
BBIBP+BBIBP	20.0371
Sput_26+Sput_5	13.2716
BBIBP+AZD	29.988
BBIBP+mRNA1273	61.3517
BBIBP+AZD	89.8176
BBIBP+AZD	28.4165
BBIBP+AZD	37.3554
BBIBP+mRNA1273	65.9444
BBIBP+AZD	34.0809
BBIBP+mRNA1273	234.981
BBIBP+mRNA1273	35.7723
AZD+AZD	4.99174
BBIBP+mRNA1273	46.2055
BBIBP+mRNA1273	57.8811
AZD+mRNA1273	17.6624
BBIBP+AZD	21.1055
BBIBP+BBIBP	3.66574
BBIBP+AZD	20.602
BBIBP+mRNA1273	70.039
BBIBP+Sput_26	7.62425
BBIBP+AZD	65.8547
BBIBP+AZD	56.6336
mRNA1273+mRNA1273	3.29135
BBIBP+AZD	11.97
BBIBP+AZD	33.7431
BBIBP+BBIBP	2.96686
BBIBP+BBIBP	2.82481
BBIBP+AZD	28.0778
mRNA1273+mRNA1273	1.22352
BBIBP+mRNA1273	104.939
mRNA1273+mRNA1273	10.8292
BBIBP+BBIBP	3.27699
BBIBP+AZD	18.5489
BBIBP+BBIBP	2.58136
BBIBP+BBIBP	3.89617
BBIBP+BBIBP	5.57587
BBIBP+mRNA1273	234.981
AZD+BBIBP	0.359478
BBIBP+Sput_26	9.83352
BBIBP+Sput_26	6.93727
AZD+Ad5	14.807
BBIBP+AZD	156.072
AZD+Ad5	6.49508
BBIBP+mRNA1273	38.0634
BBIBP+BBIBP	9.89441
AZD+Ad5	25.9614
BBIBP+Sput_26	9.16281
BBIBP+BBIBP	5.47069
BBIBP+Sput_26	17.8644
BBIBP+AZD	85.4029
BBIBP+Sput_26	38.057
BBIBP+Sput_26	4.53592
mRNA1273+mRNA1273	12.1589
mRNA1273+mRNA1273	14.2187
BBIBP+AZD	11.9418
AZD+Sput_26	6.24677
Sput_26+Sput_26	4.43971
BBIBP+Sput_26	12.5107
BBIBP+mRNA1273	234.981
AZD+mRNA1273	103.181
Sput_26+mRNA1273	71.4797
BBIBP+BBIBP	3.71725
Sput_26+Ad5	4.81384
AZD+AZD	8.80092
BBIBP+BBIBP	5.75751

## Sheet: ExtFig. 2b
NAb fold change T1 to T3
Data			Statistics - two-sidedWilcoxon test adjusted for multiple comparisons with the Benjamini Hochberg method, comparison of group1 to group2
Combination	fold_change		group1	group2	p.adj
Sput_26+Ad5	13.3762		Sput_26+BBIBP	Sput_26+Ad5	3.3e-05
Sput_26+AZD	0.126531		Sput_26+BBIBP	Sput_26+Sput_5	3e-06
AZD+AZD	0.227273		Sput_26+BBIBP	Sput_26+AZD	2.6e-07
Sput_26+mRNA1273	13.8182		Sput_26+BBIBP	Sput_26+Sput_26	8e-07
Sput_26+BBIBP	0.120141		Sput_26+BBIBP	Sput_26+mRNA1273	2.6e-11
AZD+Sput_26	6.46707		Sput_26+Ad5	Sput_26+Sput_5	0.38
Sput_26+Sput_5	4.29448		Sput_26+Ad5	Sput_26+AZD	0.81
Sput_26+AZD	5.06122		Sput_26+Ad5	Sput_26+Sput_26	0.049
Sput_26+Sput_5	17.1779		Sput_26+Ad5	Sput_26+mRNA1273	1e-08
Sput_26+BBIBP	1.20141		Sput_26+Sput_5	Sput_26+AZD	0.92
Sput_26+BBIBP	1.20141		Sput_26+Sput_5	Sput_26+Sput_26	0.0092
BBIBP+AZD	0.547619		Sput_26+Sput_5	Sput_26+mRNA1273	1e-08
BBIBP+Sput_26	20.6965		Sput_26+AZD	Sput_26+Sput_26	0.11
Sput_26+Sput_5	8.58896		Sput_26+AZD	Sput_26+mRNA1273	1.7e-09
AZD+AZD	9.09091		Sput_26+Sput_26	Sput_26+mRNA1273	5.4e-06
Sput_26+BBIBP	2.40283		AZD+BBIBP	AZD+AZD	3e-06
Sput_26+Sput_5	8.58896		AZD+BBIBP	AZD+Sput_26	2.1e-07
BBIBP+Sput_26	82.7861		AZD+BBIBP	AZD+mRNA1273	4.8e-08
Sput_26+Ad5	6.6881		AZD+BBIBP	AZD+Ad5	1.9e-07
AZD+AZD	9.09091		AZD+AZD	AZD+Sput_26	0.82
Sput_26+mRNA1273	55.2727		AZD+AZD	AZD+mRNA1273	0.00015
Sput_26+mRNA1273	55.2727		AZD+AZD	AZD+Ad5	5e-07
AZD+AZD	2.27273		AZD+Sput_26	AZD+mRNA1273	4.3e-06
AZD+Sput_26	3.23353		AZD+Sput_26	AZD+Ad5	3.1e-07
AZD+AZD	18.1818		AZD+mRNA1273	AZD+Ad5	0.58
AZD+mRNA1273	2.09302		BBIBP+BBIBP	BBIBP+Sput_26	0.0012
Sput_26+mRNA1273	27.6364		BBIBP+BBIBP	BBIBP+AZD	7.5e-08
Sput_26+mRNA1273	110.545		BBIBP+BBIBP	BBIBP+mRNA1273	1e-08
Sput_26+BBIBP	1.20141		BBIBP+Sput_26	BBIBP+AZD	0.0012
Sput_26+Ad5	0.0836013		BBIBP+Sput_26	BBIBP+mRNA1273	1.4e-06
AZD+AZD	9.09091		BBIBP+AZD	BBIBP+mRNA1273	0.00019
Sput_26+mRNA1273	27.6364
BBIBP+mRNA1273	36.0784
AZD+AZD	18.1818
Sput_26+BBIBP	1.20141
Sput_26+mRNA1273	55.2727
BBIBP+AZD	43.8095
AZD+Sput_26	6.46707
Sput_26+mRNA1273	55.2727
Sput_26+AZD	10.1224
Sput_26+AZD	5.06122
Sput_26+mRNA1273	13.8182
AZD+mRNA1273	133.953
Sput_26+Sput_5	17.1779
Sput_26+AZD	10.1224
AZD+Sput_26	25.8683
Sput_26+BBIBP	0.120141
Sput_26+mRNA1273	27.6364
Sput_26+mRNA1273	55.2727
Sput_26+AZD	1.26531
Sput_26+mRNA1273	13.8182
Sput_26+BBIBP	0.120141
Sput_26+Sput_5	8.58896
Sput_26+mRNA1273	110.545
Sput_26+mRNA1273	27.6364
Sput_26+AZD	20.2449
Sput_26+Sput_5	17.1779
Sput_26+Ad5	0.836013
Sput_26+BBIBP	0.120141
BBIBP+BBIBP	0.172185
Sput_26+mRNA1273	6.90909
AZD+AZD	36.3636
Sput_26+AZD	10.1224
BBIBP+mRNA1273	18.0392
Sput_26+Sput_26	17.3585
Sput_26+AZD	10.1224
Sput_26+AZD	1.26531
Sput_26+AZD	10.1224
AZD+AZD	0.227273
Sput_26+mRNA1273	55.2727
BBIBP+Sput_26	5.17413
Sput_26+Sput_26	8.67925
Sput_26+Sput_26	4.33962
mRNA1273+mRNA1273	38.6977
Sput_26+mRNA1273	55.2727
BBIBP+BBIBP	1.72185
Sput_26+Sput_5	17.1779
AZD+Ad5	41.0811
Sput_26+Sput_26	17.3585
Sput_26+AZD	10.1224
Sput_26+BBIBP	19.2226
Sput_26+BBIBP	2.40283
Sput_26+BBIBP	0.120141
Sput_26+Sput_5	4.29448
Sput_26+BBIBP	0.120141
Sput_26+Sput_5	8.58896
Sput_26+BBIBP	0.120141
Sput_26+AZD	1.26531
Sput_26+Sput_5	68.7117
Sput_26+Sput_5	4.29448
Sput_26+Sput_5	1.07362
Sput_26+mRNA1273	27.6364
Sput_26+Sput_26	4.33962
Sput_26+Sput_5	4.29448
Sput_26+Sput_26	8.67925
Sput_26+BBIBP	0.120141
Sput_26+AZD	2.53061
Sput_26+AZD	1.26531
Sput_26+AZD	1.26531
Sput_26+Sput_26	0.216981
Sput_26+mRNA1273	55.2727
Sput_26+Sput_26	34.717
Sput_26+AZD	0.126531
Sput_26+AZD	2.53061
Sput_26+mRNA1273	27.6364
Sput_26+Sput_5	1.07362
Sput_26+BBIBP	2.40283
BBIBP+Sput_26	10.3483
AZD+Sput_26	12.9341
Sput_26+BBIBP	1.20141
Sput_26+AZD	1.26531
Sput_26+BBIBP	0.120141
Sput_26+mRNA1273	27.6364
Sput_26+BBIBP	1.20141
Sput_26+mRNA1273	55.2727
Sput_26+AZD	2.53061
Sput_26+mRNA1273	1.72727
Sput_26+Sput_5	1.07362
Sput_26+Sput_5	1.07362
Sput_26+mRNA1273	27.6364
Sput_26+Sput_5	17.1779
Sput_26+mRNA1273	55.2727
Sput_26+AZD	20.2449
AZD+BBIBP	0.0775194
Sput_26+Sput_26	2.16981
Sput_26+Sput_26	4.33962
Sput_26+mRNA1273	13.8182
Sput_26+Sput_26	2.16981
AZD+Ad5	10.2703
Sput_26+BBIBP	19.2226
Sput_26+AZD	10.1224
AZD+BBIBP	0.0775194
Sput_26+mRNA1273	55.2727
mRNA1273+mRNA1273	19.3488
Sput_26+AZD	2.53061
Sput_26+AZD	5.06122
Sput_26+Sput_26	8.67925
AZD+mRNA1273	8.37209
AZD+Sput_26	1.61677
AZD+mRNA1273	16.7442
Sput_26+Sput_5	4.29448
Sput_26+AZD	5.06122
Sput_26+Sput_26	17.3585
AZD+Sput_26	6.46707
Sput_26+AZD	5.06122
Sput_26+mRNA1273	55.2727
AZD+mRNA1273	2.09302
Sput_26+Sput_5	4.29448
Sput_26+mRNA1273	55.2727
AZD+mRNA1273	16.7442
BBIBP+Sput_26	41.393
Sput_26+Ad5	3.34405
AZD+Sput_26	12.9341
AZD+AZD	0.227273
Sput_26+BBIBP	0.120141
AZD+Sput_26	6.46707
Sput_26+AZD	10.1224
Sput_26+BBIBP	2.40283
Sput_26+BBIBP	1.20141
Sput_26+Sput_26	34.717
Sput_26+mRNA1273	27.6364
Sput_26+BBIBP	0.120141
Sput_26+BBIBP	1.20141
Sput_26+Sput_26	17.3585
Sput_26+Sput_26	4.33962
Sput_26+Ad5	3.34405
AZD+mRNA1273	66.9767
Sput_26+Ad5	3.34405
Sput_26+Sput_5	8.58896
AZD+Sput_26	0.161677
Sput_26+Sput_5	4.29448
Sput_26+BBIBP	1.20141
Sput_26+BBIBP	0.120141
Sput_26+Ad5	13.3762
AZD+AZD	4.54545
Sput_26+BBIBP	0.120141
AZD+AZD	4.54545
AZD+mRNA1273	133.953
AZD+AZD	2.27273
Sput_26+mRNA1273	55.2727
Sput_26+Sput_5	2.14724
Sput_26+BBIBP	0.120141
Sput_26+Sput_5	4.29448
Sput_26+Ad5	3.34405
Sput_26+Sput_5	8.58896
Sput_26+Sput_5	1.07362
Sput_26+Ad5	13.3762
BBIBP+Sput_26	5.17413
Sput_26+Sput_5	4.29448
BBIBP+BBIBP	6.88742
AZD+BBIBP	0.0775194
Sput_26+Sput_5	4.29448
AZD+AZD	72.7273
Sput_26+Ad5	6.6881
AZD+mRNA1273	33.4884
Sput_26+Ad5	1.67203
AZD+mRNA1273	33.4884
Sput_26+mRNA1273	13.8182
AZD+AZD	4.54545
AZD+Sput_26	3.23353
AZD+Sput_26	12.9341
Sput_26+Sput_5	1.07362
AZD+mRNA1273	16.7442
Sput_26+Sput_26	8.67925
Sput_26+mRNA1273	3.45455
Sput_26+Sput_26	4.33962
Sput_26+AZD	1.26531
AZD+AZD	4.54545
Sput_26+mRNA1273	110.545
AZD+AZD	2.27273
AZD+Sput_26	1.61677
AZD+AZD	2.27273
Sput_26+AZD	5.06122
AZD+AZD	18.1818
Sput_26+Sput_5	1.07362
Sput_26+mRNA1273	110.545
AZD+mRNA1273	8.37209
AZD+BBIBP	0.775194
Sput_26+BBIBP	1.20141
AZD+AZD	2.27273
BBIBP+Sput_26	20.6965
AZD+Sput_26	6.46707
AZD+Sput_26	3.23353
AZD+mRNA1273	133.953
AZD+AZD	18.1818
AZD+mRNA1273	33.4884
AZD+BBIBP	3.10078
AZD+mRNA1273	4.18605
AZD+BBIBP	0.775194
AZD+AZD	4.54545
AZD+Ad5	41.0811
AZD+BBIBP	0.0775194
AZD+Sput_26	3.23353
AZD+AZD	4.54545
AZD+AZD	0.227273
BBIBP+BBIBP	3.44371
Sput_26+Sput_26	0.216981
AZD+Sput_26	6.46707
AZD+AZD	9.09091
Sput_26+mRNA1273	27.6364
Sput_26+Ad5	6.6881
Sput_26+Sput_5	2.14724
AZD+Ad5	20.5405
AZD+mRNA1273	33.4884
AZD+Sput_26	3.23353
AZD+mRNA1273	133.953
AZD+BBIBP	0.0775194
Sput_26+Sput_26	17.3585
AZD+Ad5	41.0811
AZD+Sput_26	6.46707
AZD+Sput_26	6.46707
AZD+AZD	4.54545
BBIBP+Sput_26	20.6965
AZD+BBIBP	1.55039
Sput_26+BBIBP	1.20141
AZD+BBIBP	1.55039
AZD+mRNA1273	66.9767
BBIBP+Sput_26	82.7861
AZD+BBIBP	0.775194
AZD+mRNA1273	33.4884
AZD+BBIBP	1.55039
Sput_26+Sput_5	2.14724
Sput_26+Ad5	13.3762
mRNA1273+mRNA1273	19.3488
BBIBP+Sput_26	10.3483
BBIBP+BBIBP	6.88742
AZD+mRNA1273	16.7442
AZD+Sput_26	6.46707
BBIBP+BBIBP	3.44371
Sput_26+AZD	1.26531
BBIBP+Sput_26	2.58706
AZD+Sput_26	3.23353
Sput_26+mRNA1273	27.6364
AZD+BBIBP	1.55039
AZD+Sput_26	25.8683
AZD+mRNA1273	66.9767
AZD+BBIBP	0.0775194
AZD+Sput_26	6.46707
AZD+BBIBP	0.0775194
AZD+AZD	9.09091
AZD+Sput_26	12.9341
AZD+AZD	4.54545
AZD+Ad5	41.0811
AZD+Ad5	41.0811
AZD+Ad5	10.2703
AZD+Sput_26	12.9341
BBIBP+Sput_26	1.29353
Sput_26+BBIBP	1.20141
BBIBP+BBIBP	3.44371
BBIBP+BBIBP	0.172185
AZD+Ad5	41.0811
AZD+mRNA1273	66.9767
AZD+mRNA1273	16.7442
Sput_26+Ad5	0.836013
AZD+BBIBP	0.0775194
AZD+BBIBP	0.0775194
AZD+mRNA1273	16.7442
BBIBP+BBIBP	0.172185
AZD+Ad5	41.0811
AZD+Ad5	41.0811
AZD+Ad5	41.0811
AZD+mRNA1273	66.9767
BBIBP+mRNA1273	288.627
AZD+BBIBP	6.20155
Sput_26+BBIBP	1.20141
Sput_26+Sput_5	4.29448
BBIBP+AZD	43.8095
AZD+Ad5	20.5405
Sput_26+AZD	10.1224
Sput_26+Ad5	1.67203
AZD+Ad5	41.0811
Sput_26+Ad5	0.836013
Sput_26+Ad5	3.34405
Sput_26+Ad5	0.836013
Sput_26+Ad5	3.34405
BBIBP+mRNA1273	72.1569
Sput_26+Ad5	3.34405
AZD+BBIBP	0.775194
BBIBP+AZD	21.9048
BBIBP+Sput_26	10.3483
BBIBP+mRNA1273	288.627
Sput_26+Ad5	26.7524
Sput_26+Ad5	6.6881
BBIBP+BBIBP	0.172185
BBIBP+AZD	43.8095
Sput_26+Ad5	1.67203
Sput_26+Sput_26	8.67925
BBIBP+Sput_26	0.129353
BBIBP+Sput_26	2.58706
BBIBP+mRNA1273	144.314
BBIBP+BBIBP	3.44371
Sput_26+Sput_5	8.58896
AZD+Ad5	20.5405
mRNA1273+mRNA1273	19.3488
mRNA1273+mRNA1273	9.67442
Sput_26+Ad5	13.3762
BBIBP+mRNA1273	36.0784
AZD+Ad5	20.5405
BBIBP+Sput_26	0.129353
BBIBP+BBIBP	1.72185
mRNA1273+mRNA1273	9.67442
BBIBP+mRNA1273	288.627
BBIBP+BBIBP	0.172185
BBIBP+BBIBP	1.72185
BBIBP+AZD	175.238
BBIBP+Sput_26	41.393
Sput_26+Sput_26	34.717
BBIBP+AZD	21.9048
BBIBP+mRNA1273	144.314
Sput_26+BBIBP	0.120141
BBIBP+mRNA1273	18.0392
BBIBP+mRNA1273	288.627
mRNA1273+mRNA1273	2.4186
mRNA1273+mRNA1273	38.6977
BBIBP+Sput_26	2.58706
BBIBP+mRNA1273	144.314
BBIBP+BBIBP	6.88742
Sput_26+Sput_5	8.58896
BBIBP+AZD	43.8095
BBIBP+mRNA1273	72.1569
BBIBP+AZD	43.8095
BBIBP+AZD	10.9524
BBIBP+AZD	21.9048
BBIBP+mRNA1273	144.314
BBIBP+AZD	21.9048
BBIBP+mRNA1273	288.627
BBIBP+mRNA1273	72.1569
AZD+AZD	4.54545
BBIBP+mRNA1273	72.1569
BBIBP+mRNA1273	72.1569
AZD+mRNA1273	16.7442
BBIBP+AZD	10.9524
BBIBP+BBIBP	3.44371
BBIBP+AZD	10.9524
BBIBP+mRNA1273	72.1569
BBIBP+Sput_26	5.17413
BBIBP+AZD	43.8095
BBIBP+AZD	43.8095
mRNA1273+mRNA1273	9.67442
BBIBP+AZD	10.9524
BBIBP+AZD	10.9524
BBIBP+BBIBP	3.44371
BBIBP+BBIBP	3.44371
BBIBP+AZD	21.9048
mRNA1273+mRNA1273	4.83721
BBIBP+mRNA1273	72.1569
mRNA1273+mRNA1273	38.6977
BBIBP+BBIBP	3.44371
BBIBP+AZD	10.9524
BBIBP+BBIBP	1.72185
BBIBP+BBIBP	0.172185
BBIBP+BBIBP	3.44371
BBIBP+mRNA1273	288.627
AZD+BBIBP	0.0775194
BBIBP+Sput_26	10.3483
BBIBP+Sput_26	41.393
AZD+Ad5	82.1622
BBIBP+AZD	87.619
AZD+Ad5	41.0811
BBIBP+mRNA1273	36.0784
BBIBP+BBIBP	3.44371
AZD+Ad5	41.0811
BBIBP+Sput_26	20.6965
BBIBP+BBIBP	1.72185
BBIBP+Sput_26	20.6965
BBIBP+AZD	175.238
BBIBP+Sput_26	20.6965
BBIBP+Sput_26	2.58706
mRNA1273+mRNA1273	9.67442
mRNA1273+mRNA1273	38.6977
BBIBP+AZD	21.9048
AZD+Sput_26	3.23353
Sput_26+Sput_26	8.67925
BBIBP+Sput_26	1.29353
BBIBP+mRNA1273	288.627
AZD+mRNA1273	66.9767
Sput_26+mRNA1273	55.2727
BBIBP+BBIBP	1.72185
Sput_26+Ad5	53.5048
AZD+AZD	18.1818
BBIBP+BBIBP	3.44371
