# Supplementary material for: High-dimensional analysis of 16 SARS-CoV-2 vaccine combinations reveals lymphocyte signatures correlating with immunogenicity
Source: Nat Immunol. 2023 Apr 24;24(6):941–54. doi: 10.1038/s41590-023-01499-w (PMC10232362; doi:10.1038/s41590-023-01499-w)
Supplement: Source Data Extended Data Fig. 3 — Statistical source data. [file 41590_2023_1499_MOESM14_ESM.xlsx]

## Sheet: ExtFig. 3b
Fold change in frequency of spike-binding mBCs T1 to T3			Statistics - Wilcoxon test adjusted for multiple comparisons with the Benjamini Hochberg method, comparison of group1 to group2
Combination	fold_change		group1	group2	p.adj
BBIBP+mRNA1273	2.68354		BBIBP+BBIBP	BBIBP+Sput_26	0.14
Sput_26+Sput_26	0.798587		BBIBP+BBIBP	BBIBP+AZD	0.034
Sput_26+AZD	2.7609		BBIBP+BBIBP	BBIBP+mRNA1273	5.8e-07
Sput_26+AZD	0.662574		BBIBP+Sput_26	BBIBP+AZD	0.58
Sput_26+AZD	1.63252		BBIBP+Sput_26	BBIBP+mRNA1273	0.00014
Sput_26+mRNA1273	8.35137		BBIBP+AZD	BBIBP+mRNA1273	1.9e-05
BBIBP+Sput_26	0.0869656		Sput_26+BBIBP	Sput_26+AZD	0.11
Sput_26+Sput_26	6.25837		Sput_26+BBIBP	Sput_26+Sput_5	0.084
Sput_26+Sput_26	1.04837		Sput_26+BBIBP	Sput_26+Ad5	0.079
mRNA1273+mRNA1273	1.92191		Sput_26+BBIBP	Sput_26+Sput_26	0.049
Sput_26+mRNA1273	7.14919		Sput_26+BBIBP	Sput_26+mRNA1273	2.3e-05
BBIBP+BBIBP	0.979655		Sput_26+AZD	Sput_26+Sput_5	0.72
Sput_26+Sput_5	1.56357		Sput_26+AZD	Sput_26+Ad5	0.33
AZD+Ad5	1.90183		Sput_26+AZD	Sput_26+Sput_26	0.39
Sput_26+Sput_26	7.10194		Sput_26+AZD	Sput_26+mRNA1273	2.5e-06
Sput_26+AZD	3.02315		Sput_26+Sput_5	Sput_26+Ad5	0.58
Sput_26+BBIBP	22.2271		Sput_26+Sput_5	Sput_26+Sput_26	0.65
Sput_26+BBIBP	2.43027		Sput_26+Sput_5	Sput_26+mRNA1273	6.8e-05
Sput_26+BBIBP	0		Sput_26+Ad5	Sput_26+Sput_26	0.91
Sput_26+Sput_5	1.68649		Sput_26+Ad5	Sput_26+mRNA1273	0.0003
Sput_26+BBIBP	0.988226		Sput_26+Sput_26	Sput_26+mRNA1273	0.00064
Sput_26+Sput_5	1.19217		AZD+BBIBP	AZD+AZD	0.33
Sput_26+BBIBP	0.680354		AZD+BBIBP	AZD+Ad5	0.058
Sput_26+AZD	1.22987		AZD+BBIBP	AZD+Sput_26	0.14
Sput_26+Sput_5	7.8828		AZD+BBIBP	AZD+mRNA1273	5.3e-09
Sput_26+Sput_5	7.91431		AZD+AZD	AZD+Ad5	0.32
Sput_26+Sput_5	1.05345		AZD+AZD	AZD+Sput_26	0.69
Sput_26+mRNA1273	5.91647		AZD+AZD	AZD+mRNA1273	1.8e-07
Sput_26+Sput_26	2.14341		AZD+Ad5	AZD+Sput_26	0.69
Sput_26+Sput_5	2.163		AZD+Ad5	AZD+mRNA1273	5.8e-07
Sput_26+Sput_26	4.35224		AZD+Sput_26	AZD+mRNA1273	3.9e-06
Sput_26+BBIBP	0.320982
Sput_26+AZD	0.605749
Sput_26+AZD	1.24002
Sput_26+AZD	0
Sput_26+Sput_26	0.298577
Sput_26+mRNA1273	8.10352
Sput_26+Sput_26	1.85161
Sput_26+AZD	0.295876
Sput_26+AZD	1.3598
Sput_26+mRNA1273	3.25855
Sput_26+Sput_5	0.721665
Sput_26+BBIBP	2.55967
BBIBP+Sput_26	0.536943
AZD+Sput_26	1.19921
Sput_26+BBIBP	4.70831
Sput_26+AZD	1.06106
Sput_26+mRNA1273	1.9985
Sput_26+BBIBP	0.828948
Sput_26+mRNA1273	13.3108
Sput_26+AZD	1.23392
Sput_26+mRNA1273	1.40951
Sput_26+Sput_5	1.42341
Sput_26+Sput_5	0.721133
Sput_26+mRNA1273	5.77564
Sput_26+Sput_5	2.96665
Sput_26+mRNA1273	2.01828
Sput_26+AZD	2.87851
AZD+BBIBP	1.66214
Sput_26+Sput_26	0.640061
Sput_26+Sput_26	1.11067
Sput_26+mRNA1273	7.96718
Sput_26+Sput_26	1.14619
AZD+Ad5	1.18747
Sput_26+BBIBP	5.44486
Sput_26+AZD	6.77835
AZD+BBIBP	0.409216
Sput_26+mRNA1273	4.9072
mRNA1273+mRNA1273	0.928701
Sput_26+AZD	1.3212
Sput_26+AZD	1.25955
Sput_26+Sput_26	5.09259
AZD+mRNA1273	2.28806
AZD+Sput_26	0.758167
AZD+mRNA1273	5.33431
Sput_26+Sput_5	1.38463
Sput_26+AZD	3.5851
Sput_26+Sput_26	2.22414
AZD+Sput_26	1.79277
Sput_26+AZD	1.70442
Sput_26+mRNA1273	3.1896
AZD+mRNA1273	5.12725
Sput_26+Sput_5	0.748483
Sput_26+mRNA1273	10.1891
AZD+mRNA1273	8.16646
BBIBP+Sput_26	21.6099
Sput_26+Ad5	0.815194
AZD+Sput_26	5.01772
AZD+AZD	0.617438
Sput_26+BBIBP	0.236622
AZD+Sput_26	0.646899
Sput_26+AZD	1.57164
Sput_26+BBIBP	2.58674
Sput_26+BBIBP	0.949989
Sput_26+Sput_26	4.83036
Sput_26+mRNA1273	3.1975
Sput_26+BBIBP	0
Sput_26+Sput_26	2.09882
Sput_26+Sput_26	0.962421
Sput_26+Ad5	1.71698
AZD+mRNA1273	5.85239
Sput_26+Ad5	1.59713
Sput_26+Sput_5	3.73927
AZD+Sput_26	0.575325
Sput_26+Sput_5	0.688743
Sput_26+BBIBP	0.541573
Sput_26+BBIBP	0.630763
Sput_26+Ad5	4.39835
AZD+AZD	1.03079
Sput_26+BBIBP	1.37981
AZD+AZD	1.8409
AZD+mRNA1273	7.8227
AZD+AZD	1.11792
Sput_26+mRNA1273	3.87614
Sput_26+Sput_5	2.30166
Sput_26+BBIBP	0.741234
Sput_26+Sput_5	1.50626
Sput_26+Ad5	2.39339
Sput_26+Sput_5	1.14373
Sput_26+Sput_5	0.476369
Sput_26+Ad5	7.70249
BBIBP+Sput_26	1.15374
Sput_26+Sput_5	3.5048
AZD+BBIBP	0.623747
Sput_26+Sput_5	10.2073
AZD+AZD	2.80893
Sput_26+Ad5	0.723072
AZD+mRNA1273	8.37058
Sput_26+Ad5	1.40812
AZD+mRNA1273	8.74425
Sput_26+mRNA1273	11.7544
AZD+AZD	3.09363
AZD+Sput_26	1.70052
AZD+Sput_26	10.2716
Sput_26+Sput_5	3.6942
AZD+mRNA1273	12.873
Sput_26+Sput_26	3.58616
Sput_26+mRNA1273	3.38317
Sput_26+Sput_26	0.967057
Sput_26+AZD	4.28573
AZD+AZD	0.980226
Sput_26+mRNA1273	5.10596
AZD+AZD	1.25932
AZD+Sput_26	0.565051
AZD+AZD	1.2839
Sput_26+AZD	1.04611
AZD+AZD	1.37671
Sput_26+Sput_5	1.27509
Sput_26+mRNA1273	3.11351
AZD+mRNA1273	5.28794
AZD+BBIBP	0.912242
Sput_26+BBIBP	0.85603
AZD+AZD	0
BBIBP+Sput_26	1.83168
AZD+Sput_26	1.0022
AZD+Sput_26	1.93609
AZD+mRNA1273	9.20197
AZD+AZD	0.327923
AZD+mRNA1273	14.0708
AZD+BBIBP	1.24564
AZD+mRNA1273	4.40459
AZD+BBIBP	1.51949
AZD+AZD	1.48226
AZD+Ad5	8.12576
AZD+BBIBP	1.21288
AZD+Sput_26	0.637676
AZD+AZD	1.37393
AZD+AZD	0.695164
BBIBP+BBIBP	0.14181
Sput_26+Sput_26	2.05119
AZD+Sput_26	0.685358
AZD+AZD	10.7233
Sput_26+mRNA1273	8.69276
Sput_26+Ad5	6.24686
Sput_26+Sput_5	0.58677
AZD+Ad5	0.769567
AZD+mRNA1273	3.98068
AZD+Sput_26	1.91725
AZD+mRNA1273	3.7688
AZD+BBIBP	0.663183
Sput_26+Sput_26	3.16419
AZD+Ad5	3.39535
AZD+Sput_26	2.60174
AZD+Sput_26	7.78423
AZD+AZD	0.715014
BBIBP+Sput_26	13.0432
AZD+BBIBP	1.04493
Sput_26+BBIBP	1.10296
AZD+BBIBP	1.17256
AZD+mRNA1273	4.34473
BBIBP+Sput_26	5.5373
AZD+BBIBP	0.819272
AZD+mRNA1273	5.85182
AZD+BBIBP	5.62997
Sput_26+Sput_5	0.903792
Sput_26+Ad5	5.45915
mRNA1273+mRNA1273	2.94956
BBIBP+Sput_26	3.20579
BBIBP+BBIBP	2.59169
AZD+mRNA1273	3.55959
AZD+Sput_26	1.7852
BBIBP+BBIBP	2.56562
Sput_26+AZD	0.965282
BBIBP+Sput_26	0.419686
AZD+Sput_26	0.584129
Sput_26+mRNA1273	4.00239
AZD+BBIBP	1.23516
AZD+Sput_26	5.93376
AZD+mRNA1273	11.8921
AZD+BBIBP	1.06388
AZD+Sput_26	1.36078
AZD+BBIBP	0.36863
AZD+AZD	0.924574
AZD+Sput_26	0.19401
AZD+AZD	2.51443
AZD+Ad5	1.63691
AZD+Ad5	2.12065
AZD+Ad5	1.4576
AZD+Sput_26	2.32156
BBIBP+Sput_26	0.709338
Sput_26+BBIBP	0.200804
BBIBP+BBIBP	7.35544
BBIBP+BBIBP	3.02327
AZD+Ad5	2.21989
AZD+mRNA1273	9.43402
AZD+mRNA1273	3.08848
Sput_26+Ad5	1.94749
AZD+BBIBP	0.489958
AZD+BBIBP	0
AZD+mRNA1273	6.07146
BBIBP+BBIBP	0.0992362
AZD+Ad5	0.95031
AZD+Ad5	3.89537
AZD+Ad5	0.916799
AZD+mRNA1273	7.7917
BBIBP+mRNA1273	8.66657
AZD+BBIBP	2.14069
Sput_26+BBIBP	0.832541
Sput_26+Sput_5	0.480146
BBIBP+AZD	5.98763
AZD+Ad5	4.29074
Sput_26+AZD	3.14193
Sput_26+Ad5	1.98645
AZD+Ad5	2.50845
Sput_26+Ad5	0.400585
Sput_26+Ad5	2.42766
Sput_26+Ad5	0.515736
Sput_26+Ad5	1.36313
BBIBP+mRNA1273	2.91756
Sput_26+Ad5	1.28768
AZD+BBIBP	1.00032
BBIBP+AZD	1.25349
BBIBP+Sput_26	3.8021
BBIBP+mRNA1273	20.1883
Sput_26+Ad5	3.11571
Sput_26+Ad5	4.32768
BBIBP+BBIBP	0
BBIBP+AZD	3.15403
Sput_26+Ad5	0.737956
Sput_26+Sput_26	4.43498
BBIBP+Sput_26	2.2475
BBIBP+Sput_26	1.86066
BBIBP+BBIBP	3.20072
Sput_26+Sput_5	5.4723
AZD+Ad5	1.49336
mRNA1273+mRNA1273	3.1459
mRNA1273+mRNA1273	0
Sput_26+Ad5	2.25544
BBIBP+mRNA1273	3.75747
AZD+Ad5	0.519888
BBIBP+Sput_26	0.664517
BBIBP+BBIBP	0.508576
mRNA1273+mRNA1273	5.82438
BBIBP+BBIBP	0.136035
BBIBP+BBIBP	1.27311
BBIBP+AZD	3.15578
BBIBP+Sput_26	2.48559
Sput_26+Sput_26	2.92407
BBIBP+AZD	1.64866
BBIBP+mRNA1273	9.01489
Sput_26+BBIBP	0.989841
BBIBP+mRNA1273	6.0482
BBIBP+mRNA1273	4.132
mRNA1273+mRNA1273	3.22174
mRNA1273+mRNA1273	3.56141
BBIBP+Sput_26	2.24275
BBIBP+mRNA1273	7.88872
BBIBP+BBIBP	0.266463
Sput_26+Sput_5	1.75583
BBIBP+AZD	2.07222
BBIBP+mRNA1273	10.7979
BBIBP+AZD	2.0281
BBIBP+AZD	2.22872
BBIBP+AZD	5.92477
BBIBP+mRNA1273	9.07736
BBIBP+AZD	4.29368
BBIBP+mRNA1273	21.294
BBIBP+mRNA1273	2.31848
AZD+AZD	0.666125
BBIBP+mRNA1273	3.86063
BBIBP+mRNA1273	9.23639
AZD+mRNA1273	2.13315
BBIBP+AZD	2.10178
BBIBP+BBIBP	6.64579
BBIBP+AZD	0.572503
BBIBP+mRNA1273	7.60565
BBIBP+Sput_26	0.452016
BBIBP+AZD	7.41184
BBIBP+AZD	4.24684
mRNA1273+mRNA1273	0.305692
BBIBP+AZD	1.10041
BBIBP+AZD	1.21655
BBIBP+BBIBP	0.70095
BBIBP+BBIBP	4.34124
BBIBP+AZD	2.28217
mRNA1273+mRNA1273	3.46515
BBIBP+mRNA1273	11.1973
mRNA1273+mRNA1273	1.78794
BBIBP+BBIBP	2.73615
BBIBP+AZD	0.762648
BBIBP+BBIBP	0.154896
BBIBP+BBIBP	0.373489
BBIBP+BBIBP	0.322143
BBIBP+mRNA1273	11.5963
AZD+BBIBP	0.266354
BBIBP+Sput_26	1.0816
BBIBP+Sput_26	8.01525
AZD+Ad5	0.933783
BBIBP+AZD	1.84342
AZD+Ad5	0.743354
BBIBP+mRNA1273	3.30517
BBIBP+BBIBP	0.879437
AZD+Ad5	0.928578
BBIBP+Sput_26	3.09495
BBIBP+BBIBP	0.565397
BBIBP+Sput_26	5.62755
BBIBP+AZD	2.92477
BBIBP+Sput_26	0
BBIBP+Sput_26	1.25366
mRNA1273+mRNA1273	6.84074
BBIBP+AZD	0.437654
Sput_26+Sput_26	0.395289
BBIBP+Sput_26	1.17403
BBIBP+mRNA1273	6.90487
AZD+mRNA1273	12.7719
BBIBP+BBIBP	0.459744
BBIBP+BBIBP	0.437812

## Sheet: ExtFig. 3c
Correlation of B cell subset frequencies with antibody response T3
feature	Combination	Ab	rs	p-value
IgA mBC	Sput_26+BBIBP	NAb	0.271161	0.22222
IgA/IgG plasmablast	Sput_26+BBIBP	NAb	0.412453	0.0564468
IgG mBC	Sput_26+BBIBP	NAb	0.202018	0.367279
IgM mBC	Sput_26+BBIBP	NAb	-0.155722	0.488934
Naive B cells	Sput_26+BBIBP	NAb	-0.164139	0.465442
Other B cells subset	Sput_26+BBIBP	NAb	0.34812	0.112368
IgA mBC	Sput_26+BBIBP	Anti-spike RBD IgG	0.294184	0.18387
IgA/IgG plasmablast	Sput_26+BBIBP	Anti-spike RBD IgG	0.433089	0.0440754
IgG mBC	Sput_26+BBIBP	Anti-spike RBD IgG	0.246753	0.268274
IgM mBC	Sput_26+BBIBP	Anti-spike RBD IgG	-0.20271	0.365603
Naive B cells	Sput_26+BBIBP	Anti-spike RBD IgG	-0.148504	0.509538
Other B cells subset	Sput_26+BBIBP	Anti-spike RBD IgG	0.287408	0.19465
IgA mBC	Sput_26+BBIBP	Anti-spike RBD IgA	0.453544	0.0340046
IgA/IgG plasmablast	Sput_26+BBIBP	Anti-spike RBD IgA	0.197119	0.379252
IgG mBC	Sput_26+BBIBP	Anti-spike RBD IgA	0.278452	0.209545
IgM mBC	Sput_26+BBIBP	Anti-spike RBD IgA	0.332674	0.130339
Naive B cells	Sput_26+BBIBP	Anti-spike RBD IgA	-0.424739	0.0487977
Other B cells subset	Sput_26+BBIBP	Anti-spike RBD IgA	0.432646	0.0443164
IgA mBC	AZD+BBIBP	NAb	0.145052	0.541752
IgA/IgG plasmablast	AZD+BBIBP	NAb	0.277949	0.235406
IgG mBC	AZD+BBIBP	NAb	0.0907589	0.703546
IgM mBC	AZD+BBIBP	NAb	0.0413277	0.862655
Naive B cells	AZD+BBIBP	NAb	-0.0486209	0.838699
Other B cells subset	AZD+BBIBP	NAb	-0.072121	0.76253
IgA mBC	AZD+BBIBP	Anti-spike RBD IgG	0.108271	0.649567
IgA/IgG plasmablast	AZD+BBIBP	Anti-spike RBD IgG	0.303759	0.192914
IgG mBC	AZD+BBIBP	Anti-spike RBD IgG	-0.0105263	0.964869
IgM mBC	AZD+BBIBP	Anti-spike RBD IgG	-0.0917293	0.700516
Naive B cells	AZD+BBIBP	Anti-spike RBD IgG	0.0736842	0.757529
Other B cells subset	AZD+BBIBP	Anti-spike RBD IgG	-0.162406	0.493913
IgA mBC	AZD+BBIBP	Anti-spike RBD IgA	0.255639	0.276664
IgA/IgG plasmablast	AZD+BBIBP	Anti-spike RBD IgA	-0.159398	0.502052
IgG mBC	AZD+BBIBP	Anti-spike RBD IgA	0.0255639	0.914804
IgM mBC	AZD+BBIBP	Anti-spike RBD IgA	0.0887218	0.709921
Naive B cells	AZD+BBIBP	Anti-spike RBD IgA	-0.171429	0.469886
Other B cells subset	AZD+BBIBP	Anti-spike RBD IgA	0.148872	0.531043
IgA mBC	Sput_26+AZD	NAb	0.244954	0.259948
IgA/IgG plasmablast	Sput_26+AZD	NAb	0.324742	0.130566
IgG mBC	Sput_26+AZD	NAb	0.0960504	0.662863
IgM mBC	Sput_26+AZD	NAb	0.0538695	0.807139
Naive B cells	Sput_26+AZD	NAb	-0.0985914	0.654476
Other B cells subset	Sput_26+AZD	NAb	0.0116887	0.957786
IgA mBC	Sput_26+AZD	Anti-spike RBD IgG	0.166584	0.44744
IgA/IgG plasmablast	Sput_26+AZD	Anti-spike RBD IgG	0.440435	0.0354352
IgG mBC	Sput_26+AZD	Anti-spike RBD IgG	0.00840336	0.969644
IgM mBC	Sput_26+AZD	Anti-spike RBD IgG	-0.195255	0.371951
Naive B cells	Sput_26+AZD	Anti-spike RBD IgG	0.0331191	0.880751
Other B cells subset	Sput_26+AZD	Anti-spike RBD IgG	0.000494315	0.998214
IgA mBC	Sput_26+AZD	Anti-spike RBD IgA	0.171979	0.432652
IgA/IgG plasmablast	Sput_26+AZD	Anti-spike RBD IgA	0.178898	0.414078
IgG mBC	Sput_26+AZD	Anti-spike RBD IgA	-0.123548	0.574366
IgM mBC	Sput_26+AZD	Anti-spike RBD IgA	-0.0331109	0.880781
Naive B cells	Sput_26+AZD	Anti-spike RBD IgA	0.0835187	0.704786
Other B cells subset	Sput_26+AZD	Anti-spike RBD IgA	0.154188	0.482403
IgA mBC	AZD+Sput_26	NAb	0.0732126	0.746099
IgA/IgG plasmablast	AZD+Sput_26	NAb	-0.35142	0.108774
IgG mBC	AZD+Sput_26	NAb	0.0966406	0.668775
IgM mBC	AZD+Sput_26	NAb	-0.0579844	0.797711
Naive B cells	AZD+Sput_26	NAb	0.0187424	0.934022
Other B cells subset	AZD+Sput_26	NAb	-0.0111283	0.960799
IgA mBC	AZD+Sput_26	Anti-spike RBD IgG	-0.0321852	0.886933
IgA/IgG plasmablast	AZD+Sput_26	Anti-spike RBD IgG	-0.174478	0.437402
IgG mBC	AZD+Sput_26	Anti-spike RBD IgG	0.00169396	0.994031
IgM mBC	AZD+Sput_26	Anti-spike RBD IgG	-0.198193	0.376609
Naive B cells	AZD+Sput_26	Anti-spike RBD IgG	0.136081	0.54595
Other B cells subset	AZD+Sput_26	Anti-spike RBD IgG	0.00621118	0.978115
IgA mBC	AZD+Sput_26	Anti-spike RBD IgA	0.210675	0.346657
IgA/IgG plasmablast	AZD+Sput_26	Anti-spike RBD IgA	-0.0474442	0.833932
IgG mBC	AZD+Sput_26	Anti-spike RBD IgA	0.203897	0.362743
IgM mBC	AZD+Sput_26	Anti-spike RBD IgA	-0.103361	0.647143
Naive B cells	AZD+Sput_26	Anti-spike RBD IgA	-0.15137	0.501307
Other B cells subset	AZD+Sput_26	Anti-spike RBD IgA	0.0881107	0.696602
IgA mBC	Sput_26+mRNA1273	NAb	-0.239336	0.283384
IgA/IgG plasmablast	Sput_26+mRNA1273	NAb	-0.335785	0.126563
IgG mBC	Sput_26+mRNA1273	NAb	-0.267914	0.228023
IgM mBC	Sput_26+mRNA1273	NAb	-0.542972	0.00902099
Naive B cells	Sput_26+mRNA1273	NAb	0.443546	0.0386716
Other B cells subset	Sput_26+mRNA1273	NAb	-0.17206	0.443877
IgA mBC	Sput_26+mRNA1273	Anti-spike RBD IgG	-0.264822	0.233641
IgA/IgG plasmablast	Sput_26+mRNA1273	Anti-spike RBD IgG	-0.294184	0.18387
IgG mBC	Sput_26+mRNA1273	Anti-spike RBD IgG	-0.226426	0.310928
IgM mBC	Sput_26+mRNA1273	Anti-spike RBD IgG	-0.329193	0.134658
Naive B cells	Sput_26+mRNA1273	Anti-spike RBD IgG	0.346132	0.114573
Other B cells subset	Sput_26+mRNA1273	Anti-spike RBD IgG	-0.0310559	0.890877
IgA mBC	Sput_26+mRNA1273	Anti-spike RBD IgA	0.402597	0.063222
IgA/IgG plasmablast	Sput_26+mRNA1273	Anti-spike RBD IgA	0.337098	0.124995
IgG mBC	Sput_26+mRNA1273	Anti-spike RBD IgA	0.183512	0.413653
IgM mBC	Sput_26+mRNA1273	Anti-spike RBD IgA	0.00734049	0.974137
Naive B cells	Sput_26+mRNA1273	Anti-spike RBD IgA	-0.197064	0.379389
Other B cells subset	Sput_26+mRNA1273	Anti-spike RBD IgA	-0.0287973	0.898772
IgA mBC	AZD+mRNA1273	NAb	-0.42576	0.0338387
IgA/IgG plasmablast	AZD+mRNA1273	NAb	-0.38523	0.057213
IgG mBC	AZD+mRNA1273	NAb	-0.402937	0.0458118
IgM mBC	AZD+mRNA1273	NAb	-0.594962	0.0017065
Naive B cells	AZD+mRNA1273	NAb	0.554432	0.00402657
Other B cells subset	AZD+mRNA1273	NAb	-0.493441	0.0121902
IgA mBC	AZD+mRNA1273	Anti-spike RBD IgG	-0.283077	0.170325
IgA/IgG plasmablast	AZD+mRNA1273	Anti-spike RBD IgG	-0.216154	0.299377
IgG mBC	AZD+mRNA1273	Anti-spike RBD IgG	-0.333846	0.1029
IgM mBC	AZD+mRNA1273	Anti-spike RBD IgG	-0.541538	0.00517675
Naive B cells	AZD+mRNA1273	Anti-spike RBD IgG	0.460769	0.0204474
Other B cells subset	AZD+mRNA1273	Anti-spike RBD IgG	-0.511538	0.00895762
IgA mBC	AZD+mRNA1273	Anti-spike RBD IgA	0.22889	0.271092
IgA/IgG plasmablast	AZD+mRNA1273	Anti-spike RBD IgA	0.00153876	0.994176
IgG mBC	AZD+mRNA1273	Anti-spike RBD IgA	-0.0130794	0.950522
IgM mBC	AZD+mRNA1273	Anti-spike RBD IgA	0.149644	0.475258
Naive B cells	AZD+mRNA1273	Anti-spike RBD IgA	-0.133103	0.525903
Other B cells subset	AZD+mRNA1273	Anti-spike RBD IgA	0.126947	0.545381
IgA mBC	Sput_26+Sput_5	NAb	-0.374626	0.0495126
IgA/IgG plasmablast	Sput_26+Sput_5	NAb	-0.25334	0.193337
IgG mBC	Sput_26+Sput_5	NAb	-0.323618	0.0929766
IgM mBC	Sput_26+Sput_5	NAb	-0.454255	0.0151698
Naive B cells	Sput_26+Sput_5	NAb	0.450571	0.0161206
Other B cells subset	Sput_26+Sput_5	NAb	-0.0323051	0.870368
IgA mBC	Sput_26+Sput_5	Anti-spike RBD IgG	-0.226054	0.247405
IgA/IgG plasmablast	Sput_26+Sput_5	Anti-spike RBD IgG	-0.0580186	0.769327
IgG mBC	Sput_26+Sput_5	Anti-spike RBD IgG	-0.0957854	0.627777
IgM mBC	Sput_26+Sput_5	Anti-spike RBD IgG	-0.1341	0.496302
Naive B cells	Sput_26+Sput_5	Anti-spike RBD IgG	0.176245	0.369647
Other B cells subset	Sput_26+Sput_5	Anti-spike RBD IgG	0.0262726	0.894426
IgA mBC	Sput_26+Sput_5	Anti-spike RBD IgA	-0.0399562	0.840019
IgA/IgG plasmablast	Sput_26+Sput_5	Anti-spike RBD IgA	0.0481664	0.807701
IgG mBC	Sput_26+Sput_5	Anti-spike RBD IgA	0.0853859	0.665734
IgM mBC	Sput_26+Sput_5	Anti-spike RBD IgA	0.149425	0.447906
Naive B cells	Sput_26+Sput_5	Anti-spike RBD IgA	-0.0186097	0.925116
Other B cells subset	Sput_26+Sput_5	Anti-spike RBD IgA	0.199234	0.309431
IgA mBC	AZD+AZD	NAb	-0.392313	0.0871036
IgA/IgG plasmablast	AZD+AZD	NAb	0.171984	0.468428
IgG mBC	AZD+AZD	NAb	-0.22984	0.329647
IgM mBC	AZD+AZD	NAb	-0.301169	0.196928
Naive B cells	AZD+AZD	NAb	0.281356	0.229478
Other B cells subset	AZD+AZD	NAb	0.0832178	0.727236
IgA mBC	AZD+AZD	Anti-spike RBD IgG	-0.445113	0.0492253
IgA/IgG plasmablast	AZD+AZD	Anti-spike RBD IgG	0.215038	0.362574
IgG mBC	AZD+AZD	Anti-spike RBD IgG	-0.203008	0.390666
IgM mBC	AZD+AZD	Anti-spike RBD IgG	-0.150376	0.526855
Naive B cells	AZD+AZD	Anti-spike RBD IgG	0.246617	0.294552
Other B cells subset	AZD+AZD	Anti-spike RBD IgG	0.0255639	0.914804
IgA mBC	AZD+AZD	Anti-spike RBD IgA	-0.0962768	0.686375
IgA/IgG plasmablast	AZD+AZD	Anti-spike RBD IgA	0.272283	0.245484
IgG mBC	AZD+AZD	Anti-spike RBD IgA	-0.198571	0.401323
IgM mBC	AZD+AZD	Anti-spike RBD IgA	-0.157954	0.505985
Naive B cells	AZD+AZD	Anti-spike RBD IgA	0.0616773	0.796164
Other B cells subset	AZD+AZD	Anti-spike RBD IgA	0.348251	0.132399
IgA mBC	BBIBP+Sput_26	NAb	0.0496733	0.817704
IgA/IgG plasmablast	BBIBP+Sput_26	NAb	-0.00527504	0.980483
IgG mBC	BBIBP+Sput_26	NAb	0.0153855	0.943116
IgM mBC	BBIBP+Sput_26	NAb	0.0685756	0.750188
Naive B cells	BBIBP+Sput_26	NAb	0.0316503	0.88328
Other B cells subset	BBIBP+Sput_26	NAb	-0.325734	0.120354
IgA mBC	BBIBP+Sput_26	Anti-spike RBD IgG	-0.146087	0.495783
IgA/IgG plasmablast	BBIBP+Sput_26	Anti-spike RBD IgG	-0.0973913	0.650746
IgG mBC	BBIBP+Sput_26	Anti-spike RBD IgG	-0.146087	0.495783
IgM mBC	BBIBP+Sput_26	Anti-spike RBD IgG	-0.0791304	0.713216
Naive B cells	BBIBP+Sput_26	Anti-spike RBD IgG	0.224348	0.291923
Other B cells subset	BBIBP+Sput_26	Anti-spike RBD IgG	-0.464348	0.0222599
IgA mBC	BBIBP+Sput_26	Anti-spike RBD IgA	0.266378	0.20832
IgA/IgG plasmablast	BBIBP+Sput_26	Anti-spike RBD IgA	0.0855903	0.690886
IgG mBC	BBIBP+Sput_26	Anti-spike RBD IgA	0.200875	0.346607
IgM mBC	BBIBP+Sput_26	Anti-spike RBD IgA	0.270745	0.200676
Naive B cells	BBIBP+Sput_26	Anti-spike RBD IgA	-0.192142	0.368403
Other B cells subset	BBIBP+Sput_26	Anti-spike RBD IgA	-0.116158	0.588842
IgA mBC	BBIBP+AZD	NAb	-0.0874799	0.706129
IgA/IgG plasmablast	BBIBP+AZD	NAb	-0.0504692	0.82801
IgG mBC	BBIBP+AZD	NAb	-0.0148043	0.949216
IgM mBC	BBIBP+AZD	NAb	0.0134585	0.953828
Naive B cells	BBIBP+AZD	NAb	0.0921904	0.691037
Other B cells subset	BBIBP+AZD	NAb	-0.190437	0.408315
IgA mBC	BBIBP+AZD	Anti-spike RBD IgG	-0.381818	0.0876405
IgA/IgG plasmablast	BBIBP+AZD	Anti-spike RBD IgG	-0.223377	0.330388
IgG mBC	BBIBP+AZD	Anti-spike RBD IgG	-0.168831	0.464423
IgM mBC	BBIBP+AZD	Anti-spike RBD IgG	-0.248052	0.27829
Naive B cells	BBIBP+AZD	Anti-spike RBD IgG	0.301299	0.184419
Other B cells subset	BBIBP+AZD	Anti-spike RBD IgG	0.0688312	0.766878
IgA mBC	BBIBP+AZD	Anti-spike RBD IgA	-0.297236	0.1907
IgA/IgG plasmablast	BBIBP+AZD	Anti-spike RBD IgA	0.0617887	0.790188
IgG mBC	BBIBP+AZD	Anti-spike RBD IgA	-0.358374	0.110661
IgM mBC	BBIBP+AZD	Anti-spike RBD IgA	-0.188618	0.41289
Naive B cells	BBIBP+AZD	Anti-spike RBD IgA	0.36748	0.101251
Other B cells subset	BBIBP+AZD	Anti-spike RBD IgA	0.0221139	0.9242
IgA mBC	BBIBP+mRNA1273	NAb	-0.130409	0.583688
IgA/IgG plasmablast	BBIBP+mRNA1273	NAb	-0.178044	0.452653
IgG mBC	BBIBP+mRNA1273	NAb	-0.343594	0.138008
IgM mBC	BBIBP+mRNA1273	NAb	0.203033	0.390606
Naive B cells	BBIBP+mRNA1273	NAb	0.280341	0.231232
Other B cells subset	BBIBP+mRNA1273	NAb	-0.195224	0.409467
IgA mBC	BBIBP+mRNA1273	Anti-spike RBD IgG	-0.135631	0.568576
IgA/IgG plasmablast	BBIBP+mRNA1273	Anti-spike RBD IgG	-0.0815311	0.732569
IgG mBC	BBIBP+mRNA1273	Anti-spike RBD IgG	-0.346697	0.134252
IgM mBC	BBIBP+mRNA1273	Anti-spike RBD IgG	0.141727	0.551154
Naive B cells	BBIBP+mRNA1273	Anti-spike RBD IgG	0.282692	0.227179
Other B cells subset	BBIBP+mRNA1273	Anti-spike RBD IgG	-0.198875	0.400588
IgA mBC	BBIBP+mRNA1273	Anti-spike RBD IgA	0.115833	0.626748
IgA/IgG plasmablast	BBIBP+mRNA1273	Anti-spike RBD IgA	-0.0172997	0.942291
IgG mBC	BBIBP+mRNA1273	Anti-spike RBD IgA	-0.097029	0.684045
IgM mBC	BBIBP+mRNA1273	Anti-spike RBD IgA	-0.00827379	0.972383
Naive B cells	BBIBP+mRNA1273	Anti-spike RBD IgA	0.0797292	0.738279
Other B cells subset	BBIBP+mRNA1273	Anti-spike RBD IgA	0.00752163	0.974893
IgA mBC	BBIBP+BBIBP	NAb	0.417132	0.042566
IgA/IgG plasmablast	BBIBP+BBIBP	NAb	-0.213201	0.31718
IgG mBC	BBIBP+BBIBP	NAb	0.44216	0.0305094
IgM mBC	BBIBP+BBIBP	NAb	0.318874	0.128831
Naive B cells	BBIBP+BBIBP	NAb	-0.571007	0.00356591
Other B cells subset	BBIBP+BBIBP	NAb	0.024101	0.910996
IgA mBC	BBIBP+BBIBP	Anti-spike RBD IgG	0.451304	0.0268555
IgA/IgG plasmablast	BBIBP+BBIBP	Anti-spike RBD IgG	-0.0565217	0.79307
IgG mBC	BBIBP+BBIBP	Anti-spike RBD IgG	0.18087	0.397674
IgM mBC	BBIBP+BBIBP	Anti-spike RBD IgG	0.11913	0.579276
Naive B cells	BBIBP+BBIBP	Anti-spike RBD IgG	-0.362609	0.0816116
Other B cells subset	BBIBP+BBIBP	Anti-spike RBD IgG	0.331304	0.113775
IgA mBC	BBIBP+BBIBP	Anti-spike RBD IgA	0.40574	0.0491653
IgA/IgG plasmablast	BBIBP+BBIBP	Anti-spike RBD IgA	0.166123	0.437866
IgG mBC	BBIBP+BBIBP	Anti-spike RBD IgA	0.164384	0.442746
IgM mBC	BBIBP+BBIBP	Anti-spike RBD IgA	0.154816	0.470094
Naive B cells	BBIBP+BBIBP	Anti-spike RBD IgA	-0.22918	0.281377
Other B cells subset	BBIBP+BBIBP	Anti-spike RBD IgA	-0.0639269	0.766648
IgA mBC	Sput_26+Sput_26	NAb	0.326259	0.128674
IgA/IgG plasmablast	Sput_26+Sput_26	NAb	0.300542	0.16349
IgG mBC	Sput_26+Sput_26	NAb	0.097323	0.658657
IgM mBC	Sput_26+Sput_26	NAb	0.515863	0.0117474
Naive B cells	Sput_26+Sput_26	NAb	-0.399377	0.0590305
Other B cells subset	Sput_26+Sput_26	NAb	0.221372	0.310047
IgA mBC	Sput_26+Sput_26	Anti-spike RBD IgG	0.349802	0.101796
IgA/IgG plasmablast	Sput_26+Sput_26	Anti-spike RBD IgG	0.216403	0.321308
IgG mBC	Sput_26+Sput_26	Anti-spike RBD IgG	0.161067	0.462834
IgM mBC	Sput_26+Sput_26	Anti-spike RBD IgG	0.443676	0.033951
Naive B cells	Sput_26+Sput_26	Anti-spike RBD IgG	-0.40415	0.0557918
Other B cells subset	Sput_26+Sput_26	Anti-spike RBD IgG	0.311265	0.148253
IgA mBC	Sput_26+Sput_26	Anti-spike RBD IgA	0.329708	0.124446
IgA/IgG plasmablast	Sput_26+Sput_26	Anti-spike RBD IgA	0.225408	0.301081
IgG mBC	Sput_26+Sput_26	Anti-spike RBD IgA	0.216016	0.322196
IgM mBC	Sput_26+Sput_26	Anti-spike RBD IgA	-0.0578349	0.793231
Naive B cells	Sput_26+Sput_26	Anti-spike RBD IgA	-0.189323	0.386935
Other B cells subset	Sput_26+Sput_26	Anti-spike RBD IgA	-0.0217499	0.921533
IgA mBC	Sput_26+Ad5	NAb	0.33589	0.136584
IgA/IgG plasmablast	Sput_26+Ad5	NAb	0.0346553	0.881451
IgG mBC	Sput_26+Ad5	NAb	0.287239	0.206768
IgM mBC	Sput_26+Ad5	NAb	0.358549	0.110475
Naive B cells	Sput_26+Ad5	NAb	-0.430525	0.0513871
Other B cells subset	Sput_26+Ad5	NAb	0.447853	0.0417581
IgA mBC	Sput_26+Ad5	Anti-spike RBD IgG	0.462338	0.0348388
IgA/IgG plasmablast	Sput_26+Ad5	Anti-spike RBD IgG	-0.0324675	0.888889
IgG mBC	Sput_26+Ad5	Anti-spike RBD IgG	0.394805	0.0765268
IgM mBC	Sput_26+Ad5	Anti-spike RBD IgG	0.477922	0.028433
Naive B cells	Sput_26+Ad5	Anti-spike RBD IgG	-0.61039	0.00329657
Other B cells subset	Sput_26+Ad5	Anti-spike RBD IgG	0.537662	0.0119433
IgA mBC	Sput_26+Ad5	Anti-spike RBD IgA	0.25974	0.255519
IgA/IgG plasmablast	Sput_26+Ad5	Anti-spike RBD IgA	0.303896	0.180478
IgG mBC	Sput_26+Ad5	Anti-spike RBD IgA	0.215584	0.347968
IgM mBC	Sput_26+Ad5	Anti-spike RBD IgA	-0.255844	0.262973
Naive B cells	Sput_26+Ad5	Anti-spike RBD IgA	-0.0415584	0.858048
Other B cells subset	Sput_26+Ad5	Anti-spike RBD IgA	0.294805	0.194527
IgA mBC	AZD+Ad5	NAb	0.216257	0.373877
IgA/IgG plasmablast	AZD+Ad5	NAb	0.359068	0.131105
IgG mBC	AZD+Ad5	NAb	0.138731	0.571115
IgM mBC	AZD+Ad5	NAb	-0.0224417	0.927341
Naive B cells	AZD+Ad5	NAb	-0.236658	0.329318
Other B cells subset	AZD+Ad5	NAb	0.146891	0.548449
IgA mBC	AZD+Ad5	Anti-spike RBD IgG	0.0859649	0.726397
IgA/IgG plasmablast	AZD+Ad5	Anti-spike RBD IgG	-0.0719298	0.769806
IgG mBC	AZD+Ad5	Anti-spike RBD IgG	0.147368	0.547136
IgM mBC	AZD+Ad5	Anti-spike RBD IgG	-0.189474	0.437215
Naive B cells	AZD+Ad5	Anti-spike RBD IgG	0.0245614	0.920498
Other B cells subset	AZD+Ad5	Anti-spike RBD IgG	-0.0491228	0.841712
IgA mBC	AZD+Ad5	Anti-spike RBD IgA	0.275559	0.253507
IgA/IgG plasmablast	AZD+Ad5	Anti-spike RBD IgA	0.265906	0.271188
IgG mBC	AZD+Ad5	Anti-spike RBD IgA	0.130759	0.593638
IgM mBC	AZD+Ad5	Anti-spike RBD IgA	-0.222905	0.359
Naive B cells	AZD+Ad5	Anti-spike RBD IgA	-0.193945	0.42627
Other B cells subset	AZD+Ad5	Anti-spike RBD IgA	0.0903905	0.712866
IgA mBC	mRNA1273+mRNA1273	NAb	-0.180756	0.617263
IgA/IgG plasmablast	mRNA1273+mRNA1273	NAb	-0.0623298	0.864182
IgG mBC	mRNA1273+mRNA1273	NAb	-0.511104	0.131093
IgM mBC	mRNA1273+mRNA1273	NAb	-0.910015	0.000257023
Naive B cells	mRNA1273+mRNA1273	NAb	0.723026	0.0181384
Other B cells subset	mRNA1273+mRNA1273	NAb	-0.504871	0.136661
IgA mBC	mRNA1273+mRNA1273	Anti-spike RBD IgG	-0.321212	0.365468
IgA/IgG plasmablast	mRNA1273+mRNA1273	Anti-spike RBD IgG	0.139394	0.700932
IgG mBC	mRNA1273+mRNA1273	Anti-spike RBD IgG	-0.490909	0.149656
IgM mBC	mRNA1273+mRNA1273	Anti-spike RBD IgG	-0.430303	0.214492
Naive B cells	mRNA1273+mRNA1273	Anti-spike RBD IgG	0.381818	0.276255
Other B cells subset	mRNA1273+mRNA1273	Anti-spike RBD IgG	0.2	0.579584
IgA mBC	mRNA1273+mRNA1273	Anti-spike RBD IgA	-0.00613543	0.986579
IgA/IgG plasmablast	mRNA1273+mRNA1273	Anti-spike RBD IgA	-0.042948	0.906224
IgG mBC	mRNA1273+mRNA1273	Anti-spike RBD IgA	0.263824	0.461405
IgM mBC	mRNA1273+mRNA1273	Anti-spike RBD IgA	0.0552189	0.879576
Naive B cells	mRNA1273+mRNA1273	Anti-spike RBD IgA	-0.202469	0.574813
Other B cells subset	mRNA1273+mRNA1273	Anti-spike RBD IgA	-0.190198	0.598668

## Sheet: ExtFig. 3d
Correlation of spike-binding mBC marker expression level with antibody response T3
Marker	Combination	Ab	rs	p
BAFFR	AZD+Ad5	Anti-S RBD IgG	0.0438596	0.859811
BAFFR	AZD+AZD	Anti-S RBD IgG	-0.077193	0.753669
BAFFR	AZD+BBIBP	Anti-S RBD IgG	-0.0368421	0.882528
BAFFR	AZD+mRNA1273	Anti-S RBD IgG	0.153077	0.463349
BAFFR	AZD+Sput_26	Anti-S RBD IgG	-0.175607	0.432641
BAFFR	BBIBP+AZD	Anti-S RBD IgG	0.0558442	0.810405
BAFFR	BBIBP+BBIBP	Anti-S RBD IgG	0.0869565	0.692451
BAFFR	BBIBP+mRNA1273	Anti-S RBD IgG	0.0518141	0.828252
BAFFR	BBIBP+Sput_26	Anti-S RBD IgG	0.0612648	0.781158
BAFFR	mRNA1273+mRNA1273	Anti-S RBD IgG	0.50303	0.143367
BAFFR	Sput_26+Ad5	Anti-S RBD IgG	0.0194805	0.934798
BAFFR	Sput_26+AZD	Anti-S RBD IgG	0.142373	0.52736
BAFFR	Sput_26+BBIBP	Anti-S RBD IgG	-0.146753	0.524017
BAFFR	Sput_26+mRNA1273	Anti-S RBD IgG	0.185771	0.40608
BAFFR	Sput_26+Sput_26	Anti-S RBD IgG	-0.333992	0.119606
BAFFR	Sput_26+Sput_5	Anti-S RBD IgG	-0.226601	0.245137
CCR4	AZD+Ad5	Anti-S RBD IgG	0.101754	0.678049
CCR4	AZD+AZD	Anti-S RBD IgG	-0.196491	0.418429
CCR4	AZD+BBIBP	Anti-S RBD IgG	0.450877	0.0542717
CCR4	AZD+mRNA1273	Anti-S RBD IgG	0.22	0.289267
CCR4	AZD+Sput_26	Anti-S RBD IgG	0.184641	0.408985
CCR4	BBIBP+AZD	Anti-S RBD IgG	-0.405195	0.0695502
CCR4	BBIBP+BBIBP	Anti-S RBD IgG	-0.0573123	0.79508
CCR4	BBIBP+mRNA1273	Anti-S RBD IgG	-0.055624	0.815823
CCR4	BBIBP+Sput_26	Anti-S RBD IgG	-0.00592885	0.980192
CCR4	mRNA1273+mRNA1273	Anti-S RBD IgG	-0.406061	0.247371
CCR4	Sput_26+Ad5	Anti-S RBD IgG	-0.312987	0.166921
CCR4	Sput_26+AZD	Anti-S RBD IgG	0.0909605	0.687261
CCR4	Sput_26+BBIBP	Anti-S RBD IgG	-0.153247	0.505589
CCR4	Sput_26+mRNA1273	Anti-S RBD IgG	-0.127047	0.571761
CCR4	Sput_26+Sput_26	Anti-S RBD IgG	-0.27668	0.200547
CCR4	Sput_26+Sput_5	Anti-S RBD IgG	0.301587	0.1189
CCR6	AZD+Ad5	Anti-S RBD IgG	0.364912	0.125064
CCR6	AZD+AZD	Anti-S RBD IgG	0.0789474	0.748184
CCR6	AZD+BBIBP	Anti-S RBD IgG	0.077193	0.753669
CCR6	AZD+mRNA1273	Anti-S RBD IgG	0.119231	0.568802
CCR6	AZD+Sput_26	Anti-S RBD IgG	0.236589	0.287747
CCR6	BBIBP+AZD	Anti-S RBD IgG	0.0974026	0.673741
CCR6	BBIBP+BBIBP	Anti-S RBD IgG	0.137352	0.53042
CCR6	BBIBP+mRNA1273	Anti-S RBD IgG	-0.153918	0.517049
CCR6	BBIBP+Sput_26	Anti-S RBD IgG	0.0671937	0.7604
CCR6	mRNA1273+mRNA1273	Anti-S RBD IgG	0.0181818	0.972841
CCR6	Sput_26+Ad5	Anti-S RBD IgG	0.279221	0.219485
CCR6	Sput_26+AZD	Anti-S RBD IgG	0.142938	0.525706
CCR6	Sput_26+BBIBP	Anti-S RBD IgG	-0.136364	0.554161
CCR6	Sput_26+mRNA1273	Anti-S RBD IgG	0.0920384	0.682996
CCR6	Sput_26+Sput_26	Anti-S RBD IgG	0.211462	0.331164
CCR6	Sput_26+Sput_5	Anti-S RBD IgG	-0.129721	0.508987
CD21	AZD+Ad5	Anti-S RBD IgG	-0.207018	0.393457
CD21	AZD+AZD	Anti-S RBD IgG	-0.587719	0.00935427
CD21	AZD+BBIBP	Anti-S RBD IgG	0.0140351	0.956896
CD21	AZD+mRNA1273	Anti-S RBD IgG	-0.373077	0.0670421
CD21	AZD+Sput_26	Anti-S RBD IgG	-0.263693	0.234736
CD21	BBIBP+AZD	Anti-S RBD IgG	0.0896104	0.698749
CD21	BBIBP+BBIBP	Anti-S RBD IgG	-0.0839921	0.70251
CD21	BBIBP+mRNA1273	Anti-S RBD IgG	-0.276596	0.237788
CD21	BBIBP+Sput_26	Anti-S RBD IgG	-0.366601	0.0860415
CD21	mRNA1273+mRNA1273	Anti-S RBD IgG	0.357576	0.3128
CD21	Sput_26+Ad5	Anti-S RBD IgG	-0.396104	0.0765117
CD21	Sput_26+AZD	Anti-S RBD IgG	0.0638418	0.777749
CD21	Sput_26+BBIBP	Anti-S RBD IgG	-0.332468	0.141001
CD21	Sput_26+mRNA1273	Anti-S RBD IgG	-0.00282326	0.991967
CD21	Sput_26+Sput_26	Anti-S RBD IgG	-0.38834	0.06802
CD21	Sput_26+Sput_5	Anti-S RBD IgG	-0.671045	0.000136219
CD27	AZD+Ad5	Anti-S RBD IgG	-0.112281	0.6465
CD27	AZD+AZD	Anti-S RBD IgG	0.207018	0.393457
CD27	AZD+BBIBP	Anti-S RBD IgG	0.0684211	0.781263
CD27	AZD+mRNA1273	Anti-S RBD IgG	-0.156923	0.452062
CD27	AZD+Sput_26	Anti-S RBD IgG	0.15528	0.488502
CD27	BBIBP+AZD	Anti-S RBD IgG	-0.315584	0.163284
CD27	BBIBP+BBIBP	Anti-S RBD IgG	0.764822	3.31088e-05
CD27	BBIBP+mRNA1273	Anti-S RBD IgG	0.0777212	0.744657
CD27	BBIBP+Sput_26	Anti-S RBD IgG	-0.0256917	0.908346
CD27	mRNA1273+mRNA1273	Anti-S RBD IgG	0.187879	0.607567
CD27	Sput_26+Ad5	Anti-S RBD IgG	0.249351	0.274439
CD27	Sput_26+AZD	Anti-S RBD IgG	-0.286441	0.196224
CD27	Sput_26+BBIBP	Anti-S RBD IgG	0.315584	0.163284
CD27	Sput_26+mRNA1273	Anti-S RBD IgG	-0.165443	0.460123
CD27	Sput_26+Sput_26	Anti-S RBD IgG	0.175889	0.420344
CD27	Sput_26+Sput_5	Anti-S RBD IgG	-0.0613027	0.756098
CD38	AZD+Ad5	Anti-S RBD IgG	-0.250877	0.298872
CD38	AZD+AZD	Anti-S RBD IgG	-0.32807	0.170212
CD38	AZD+BBIBP	Anti-S RBD IgG	0.054386	0.825943
CD38	AZD+mRNA1273	Anti-S RBD IgG	-0.254615	0.218454
CD38	AZD+Sput_26	Anti-S RBD IgG	0.0220215	0.923795
CD38	BBIBP+AZD	Anti-S RBD IgG	-0.198701	0.386167
CD38	BBIBP+BBIBP	Anti-S RBD IgG	-0.182806	0.402036
CD38	BBIBP+mRNA1273	Anti-S RBD IgG	-0.390892	0.0883559
CD38	BBIBP+Sput_26	Anti-S RBD IgG	-0.136364	0.533413
CD38	mRNA1273+mRNA1273	Anti-S RBD IgG	0.272727	0.448272
CD38	Sput_26+Ad5	Anti-S RBD IgG	-0.585714	0.00613719
CD38	Sput_26+AZD	Anti-S RBD IgG	0.223729	0.316881
CD38	Sput_26+BBIBP	Anti-S RBD IgG	-0.220779	0.334609
CD38	Sput_26+mRNA1273	Anti-S RBD IgG	0.208357	0.350465
CD38	Sput_26+Sput_26	Anti-S RBD IgG	-0.5	0.0162452
CD38	Sput_26+Sput_5	Anti-S RBD IgG	-0.44335	0.0190142
CXCR3	AZD+Ad5	Anti-S RBD IgG	0.126316	0.60535
CXCR3	AZD+AZD	Anti-S RBD IgG	0.261404	0.278493
CXCR3	AZD+BBIBP	Anti-S RBD IgG	0.157895	0.517074
CXCR3	AZD+mRNA1273	Anti-S RBD IgG	-0.0115385	0.95746
CXCR3	AZD+Sput_26	Anti-S RBD IgG	0.418408	0.05383
CXCR3	BBIBP+AZD	Anti-S RBD IgG	-0.0649351	0.779882
CXCR3	BBIBP+BBIBP	Anti-S RBD IgG	0.0849802	0.699151
CXCR3	BBIBP+mRNA1273	Anti-S RBD IgG	0.0137155	0.954234
CXCR3	BBIBP+Sput_26	Anti-S RBD IgG	0.0108696	0.962194
CXCR3	mRNA1273+mRNA1273	Anti-S RBD IgG	-0.345455	0.330549
CXCR3	Sput_26+Ad5	Anti-S RBD IgG	-0.0142857	0.952761
CXCR3	Sput_26+AZD	Anti-S RBD IgG	0.114689	0.611298
CXCR3	Sput_26+BBIBP	Anti-S RBD IgG	0.0584416	0.801654
CXCR3	Sput_26+mRNA1273	Anti-S RBD IgG	0.0287973	0.899835
CXCR3	Sput_26+Sput_26	Anti-S RBD IgG	0.385375	0.0702885
CXCR3	Sput_26+Sput_5	Anti-S RBD IgG	0.0322934	0.870609
CXCR4	AZD+Ad5	Anti-S RBD IgG	0.0684211	0.781263
CXCR4	AZD+AZD	Anti-S RBD IgG	0.0578947	0.814718
CXCR4	AZD+BBIBP	Anti-S RBD IgG	0.0175439	0.945416
CXCR4	AZD+mRNA1273	Anti-S RBD IgG	0.0976923	0.641109
CXCR4	AZD+Sput_26	Anti-S RBD IgG	-0.0434783	0.848245
CXCR4	BBIBP+AZD	Anti-S RBD IgG	0.0519481	0.823572
CXCR4	BBIBP+BBIBP	Anti-S RBD IgG	0.0711462	0.746651
CXCR4	BBIBP+mRNA1273	Anti-S RBD IgG	0.282692	0.227179
CXCR4	BBIBP+Sput_26	Anti-S RBD IgG	-0.0859684	0.695798
CXCR4	mRNA1273+mRNA1273	Anti-S RBD IgG	-0.151515	0.681808
CXCR4	Sput_26+Ad5	Anti-S RBD IgG	-0.6	0.00479261
CXCR4	Sput_26+AZD	Anti-S RBD IgG	-0.120904	0.591986
CXCR4	Sput_26+BBIBP	Anti-S RBD IgG	0.0116883	0.961752
CXCR4	Sput_26+mRNA1273	Anti-S RBD IgG	-0.234331	0.292483
CXCR4	Sput_26+Sput_26	Anti-S RBD IgG	-0.0681818	0.756956
CXCR4	Sput_26+Sput_5	Anti-S RBD IgG	0.0361248	0.855281
CXCR5	AZD+Ad5	Anti-S RBD IgG	-0.0894737	0.715532
CXCR5	AZD+AZD	Anti-S RBD IgG	-0.140351	0.56534
CXCR5	AZD+BBIBP	Anti-S RBD IgG	0.0561404	0.820326
CXCR5	AZD+mRNA1273	Anti-S RBD IgG	-0.0761538	0.716813
CXCR5	AZD+Sput_26	Anti-S RBD IgG	-0.339356	0.122625
CXCR5	BBIBP+AZD	Anti-S RBD IgG	0.138961	0.54655
CXCR5	BBIBP+BBIBP	Anti-S RBD IgG	-0.1917	0.379175
CXCR5	BBIBP+mRNA1273	Anti-S RBD IgG	-0.129535	0.586234
CXCR5	BBIBP+Sput_26	Anti-S RBD IgG	-0.270751	0.210671
CXCR5	mRNA1273+mRNA1273	Anti-S RBD IgG	-0.175758	0.631967
CXCR5	Sput_26+Ad5	Anti-S RBD IgG	-0.274026	0.228463
CXCR5	Sput_26+AZD	Anti-S RBD IgG	-0.0745763	0.741524
CXCR5	Sput_26+BBIBP	Anti-S RBD IgG	-0.279221	0.219485
CXCR5	Sput_26+mRNA1273	Anti-S RBD IgG	0.21965	0.324461
CXCR5	Sput_26+Sput_26	Anti-S RBD IgG	-0.351779	0.100273
CXCR5	Sput_26+Sput_5	Anti-S RBD IgG	-0.469075	0.0126003
IgA	AZD+Ad5	Anti-S RBD IgG	0.577193	0.010966
IgA	AZD+AZD	Anti-S RBD IgG	0.294737	0.219913
IgA	AZD+BBIBP	Anti-S RBD IgG	0.173684	0.475415
IgA	AZD+mRNA1273	Anti-S RBD IgG	0.26	0.208611
IgA	AZD+Sput_26	Anti-S RBD IgG	-0.012987	0.955839
IgA	BBIBP+AZD	Anti-S RBD IgG	-0.00779221	0.975246
IgA	BBIBP+BBIBP	Anti-S RBD IgG	0.325099	0.130247
IgA	BBIBP+mRNA1273	Anti-S RBD IgG	-0.0739113	0.756803
IgA	BBIBP+Sput_26	Anti-S RBD IgG	0.104743	0.633224
IgA	mRNA1273+mRNA1273	Anti-S RBD IgG	-0.284848	0.42736
IgA	Sput_26+Ad5	Anti-S RBD IgG	-0.214286	0.349319
IgA	Sput_26+AZD	Anti-S RBD IgG	-0.228249	0.306944
IgA	Sput_26+BBIBP	Anti-S RBD IgG	0.318182	0.159703
IgA	Sput_26+mRNA1273	Anti-S RBD IgG	-0.44664	0.0384894
IgA	Sput_26+Sput_26	Anti-S RBD IgG	0.0474308	0.830149
IgA	Sput_26+Sput_5	Anti-S RBD IgG	0.197592	0.312069
IgG	AZD+Ad5	Anti-S RBD IgG	0.147368	0.545793
IgG	AZD+AZD	Anti-S RBD IgG	-0.0789474	0.748184
IgG	AZD+BBIBP	Anti-S RBD IgG	0.605263	0.00709942
IgG	AZD+mRNA1273	Anti-S RBD IgG	0.435385	0.0306941
IgG	AZD+Sput_26	Anti-S RBD IgG	0.497459	0.0197503
IgG	BBIBP+AZD	Anti-S RBD IgG	0.327273	0.147609
IgG	BBIBP+BBIBP	Anti-S RBD IgG	0.0326087	0.883338
IgG	BBIBP+mRNA1273	Anti-S RBD IgG	0.145537	0.540389
IgG	BBIBP+Sput_26	Anti-S RBD IgG	0.468379	0.0254131
IgG	mRNA1273+mRNA1273	Anti-S RBD IgG	0.151515	0.681808
IgG	Sput_26+Ad5	Anti-S RBD IgG	0.00779221	0.975246
IgG	Sput_26+AZD	Anti-S RBD IgG	-0.0338983	0.880955
IgG	Sput_26+BBIBP	Anti-S RBD IgG	-0.302597	0.182042
IgG	Sput_26+mRNA1273	Anti-S RBD IgG	0.239977	0.280735
IgG	Sput_26+Sput_26	Anti-S RBD IgG	-0.000988142	0.998199
IgG	Sput_26+Sput_5	Anti-S RBD IgG	0.202518	0.299961
IgM	AZD+Ad5	Anti-S RBD IgG	0.054386	0.825943
IgM	AZD+AZD	Anti-S RBD IgG	0.142105	0.560424
IgM	AZD+BBIBP	Anti-S RBD IgG	-0.159649	0.512359
IgM	AZD+mRNA1273	Anti-S RBD IgG	-0.237692	0.25143
IgM	AZD+Sput_26	Anti-S RBD IgG	-0.16996	0.447797
IgM	BBIBP+AZD	Anti-S RBD IgG	-0.27013	0.235356
IgM	BBIBP+BBIBP	Anti-S RBD IgG	-0.521739	0.0116826
IgM	BBIBP+mRNA1273	Anti-S RBD IgG	-0.131821	0.579585
IgM	BBIBP+Sput_26	Anti-S RBD IgG	-0.376482	0.0774461
IgM	mRNA1273+mRNA1273	Anti-S RBD IgG	-0.369697	0.295604
IgM	Sput_26+Ad5	Anti-S RBD IgG	-0.109091	0.636864
IgM	Sput_26+AZD	Anti-S RBD IgG	0.0446328	0.843652
IgM	Sput_26+BBIBP	Anti-S RBD IgG	-0.507792	0.0201314
IgM	Sput_26+mRNA1273	Anti-S RBD IgG	-0.343874	0.117485
IgM	Sput_26+Sput_26	Anti-S RBD IgG	0.0355731	0.872652
IgM	Sput_26+Sput_5	Anti-S RBD IgG	-0.0333881	0.866225
BAFFR	AZD+Ad5	Anti-S RBD IgA	-0.174638	0.474563
BAFFR	AZD+AZD	Anti-S RBD IgA	-0.456341	0.0495427
BAFFR	AZD+BBIBP	Anti-S RBD IgA	-0.154386	0.526565
BAFFR	AZD+mRNA1273	Anti-S RBD IgA	0.204655	0.326433
BAFFR	AZD+Sput_26	Anti-S RBD IgA	-0.114657	0.611399
BAFFR	BBIBP+AZD	Anti-S RBD IgA	-0.310895	0.170145
BAFFR	BBIBP+BBIBP	Anti-S RBD IgA	0.465036	0.0253575
BAFFR	BBIBP+mRNA1273	Anti-S RBD IgA	0.363294	0.115386
BAFFR	BBIBP+Sput_26	Anti-S RBD IgA	0.254224	0.241768
BAFFR	mRNA1273+mRNA1273	Anti-S RBD IgA	0.121581	0.737938
BAFFR	Sput_26+Ad5	Anti-S RBD IgA	0.222078	0.331713
BAFFR	Sput_26+AZD	Anti-S RBD IgA	-0.154759	0.49166
BAFFR	Sput_26+BBIBP	Anti-S RBD IgA	-0.0955246	0.688707
BAFFR	Sput_26+mRNA1273	Anti-S RBD IgA	0.0434783	0.848245
BAFFR	Sput_26+Sput_26	Anti-S RBD IgA	0.228374	0.294595
BAFFR	Sput_26+Sput_5	Anti-S RBD IgA	-0.0946907	0.630517
CCR4	AZD+Ad5	Anti-S RBD IgA	-0.158842	0.516006
CCR4	AZD+AZD	Anti-S RBD IgA	-0.145678	0.551793
CCR4	AZD+BBIBP	Anti-S RBD IgA	-0.0368421	0.882528
CCR4	AZD+mRNA1273	Anti-S RBD IgA	0.245047	0.237756
CCR4	AZD+Sput_26	Anti-S RBD IgA	0.0700367	0.756784
CCR4	BBIBP+AZD	Anti-S RBD IgA	-0.00715448	0.975446
CCR4	BBIBP+BBIBP	Anti-S RBD IgA	-0.0296516	0.893163
CCR4	BBIBP+mRNA1273	Anti-S RBD IgA	0.146672	0.5372
CCR4	BBIBP+Sput_26	Anti-S RBD IgA	-0.431981	0.0395486
CCR4	mRNA1273+mRNA1273	Anti-S RBD IgA	0.0182372	0.960119
CCR4	Sput_26+Ad5	Anti-S RBD IgA	-0.0012987	0.997749
CCR4	Sput_26+AZD	Anti-S RBD IgA	0.036148	0.873114
CCR4	Sput_26+BBIBP	Anti-S RBD IgA	-0.0564122	0.813257
CCR4	Sput_26+mRNA1273	Anti-S RBD IgA	0.288538	0.192258
CCR4	Sput_26+Sput_26	Anti-S RBD IgA	-0.321305	0.134924
CCR4	Sput_26+Sput_5	Anti-S RBD IgA	0	1
CCR6	AZD+Ad5	Anti-S RBD IgA	0.213251	0.380714
CCR6	AZD+AZD	Anti-S RBD IgA	-0.286968	0.233574
CCR6	AZD+BBIBP	Anti-S RBD IgA	0.115789	0.636111
CCR6	AZD+mRNA1273	Anti-S RBD IgA	-0.00192345	0.99272
CCR6	AZD+Sput_26	Anti-S RBD IgA	-0.228184	0.307084
CCR6	BBIBP+AZD	Anti-S RBD IgA	-0.160651	0.486646
CCR6	BBIBP+BBIBP	Anti-S RBD IgA	0.276254	0.201959
CCR6	BBIBP+mRNA1273	Anti-S RBD IgA	0.291087	0.213081
CCR6	BBIBP+Sput_26	Anti-S RBD IgA	0.0625628	0.776727
CCR6	mRNA1273+mRNA1273	Anti-S RBD IgA	0.553194	0.0971688
CCR6	Sput_26+Ad5	Anti-S RBD IgA	-0.0714286	0.758272
CCR6	Sput_26+AZD	Anti-S RBD IgA	-0.0948885	0.674459
CCR6	Sput_26+BBIBP	Anti-S RBD IgA	-0.510718	0.0213867
CCR6	Sput_26+mRNA1273	Anti-S RBD IgA	0.370977	0.089931
CCR6	Sput_26+Sput_26	Anti-S RBD IgA	0.0934256	0.671568
CCR6	Sput_26+Sput_5	Anti-S RBD IgA	0.0946907	0.630517
CD21	AZD+Ad5	Anti-S RBD IgA	-0.136902	0.576248
CD21	AZD+AZD	Anti-S RBD IgA	0.302764	0.207687
CD21	AZD+BBIBP	Anti-S RBD IgA	-0.317544	0.18497
CD21	AZD+mRNA1273	Anti-S RBD IgA	0.327755	0.109728
CD21	AZD+Sput_26	Anti-S RBD IgA	0.190907	0.394753
CD21	BBIBP+AZD	Anti-S RBD IgA	-0.00260163	0.99107
CD21	BBIBP+BBIBP	Anti-S RBD IgA	0.303929	0.158564
CD21	BBIBP+mRNA1273	Anti-S RBD IgA	0.33396	0.150136
CD21	BBIBP+Sput_26	Anti-S RBD IgA	-0.0456808	0.836035
CD21	mRNA1273+mRNA1273	Anti-S RBD IgA	-0.231004	0.520792
CD21	Sput_26+Ad5	Anti-S RBD IgA	0.257143	0.259323
CD21	Sput_26+AZD	Anti-S RBD IgA	-0.0530923	0.814477
CD21	Sput_26+BBIBP	Anti-S RBD IgA	-0.197067	0.404972
CD21	Sput_26+mRNA1273	Anti-S RBD IgA	0.559571	0.00767836
CD21	Sput_26+Sput_26	Anti-S RBD IgA	-0.04696	0.831507
CD21	Sput_26+Sput_5	Anti-S RBD IgA	-0.110564	0.57398
CD27	AZD+Ad5	Anti-S RBD IgA	-0.136025	0.578719
CD27	AZD+AZD	Anti-S RBD IgA	-0.403686	0.0865295
CD27	AZD+BBIBP	Anti-S RBD IgA	-0.4	0.0908126
CD27	AZD+mRNA1273	Anti-S RBD IgA	0.553953	0.0040651
CD27	AZD+Sput_26	Anti-S RBD IgA	0.0327591	0.88493
CD27	BBIBP+AZD	Anti-S RBD IgA	-0.317399	0.160914
CD27	BBIBP+BBIBP	Anti-S RBD IgA	0.360267	0.0912815
CD27	BBIBP+mRNA1273	Anti-S RBD IgA	0.214366	0.36411
CD27	BBIBP+Sput_26	Anti-S RBD IgA	0.393252	0.0633965
CD27	mRNA1273+mRNA1273	Anti-S RBD IgA	0.632222	0.0498461
CD27	Sput_26+Ad5	Anti-S RBD IgA	0.109091	0.636864
CD27	Sput_26+AZD	Anti-S RBD IgA	-0.116351	0.606108
CD27	Sput_26+BBIBP	Anti-S RBD IgA	0.237683	0.312943
CD27	Sput_26+mRNA1273	Anti-S RBD IgA	0.424054	0.0504315
CD27	Sput_26+Sput_26	Anti-S RBD IgA	-0.11913	0.588231
CD27	Sput_26+Sput_5	Anti-S RBD IgA	-0.0454297	0.818284
CD38	AZD+Ad5	Anti-S RBD IgA	0.0315928	0.897839
CD38	AZD+AZD	Anti-S RBD IgA	0.114963	0.63932
CD38	AZD+BBIBP	Anti-S RBD IgA	0.1	0.683361
CD38	AZD+mRNA1273	Anti-S RBD IgA	0.325063	0.112851
CD38	AZD+Sput_26	Anti-S RBD IgA	0.138944	0.537455
CD38	BBIBP+AZD	Anti-S RBD IgA	-0.179512	0.436207
CD38	BBIBP+BBIBP	Anti-S RBD IgA	-0.222387	0.307777
CD38	BBIBP+mRNA1273	Anti-S RBD IgA	0.0699511	0.769486
CD38	BBIBP+Sput_26	Anti-S RBD IgA	0.0297918	0.892661
CD38	mRNA1273+mRNA1273	Anti-S RBD IgA	-0.38298	0.274673
CD38	Sput_26+Ad5	Anti-S RBD IgA	-0.135065	0.557984
CD38	Sput_26+AZD	Anti-S RBD IgA	-0.28636	0.196356
CD38	Sput_26+BBIBP	Anti-S RBD IgA	-0.333208	0.151114
CD38	Sput_26+mRNA1273	Anti-S RBD IgA	0.295313	0.181664
CD38	Sput_26+Sput_26	Anti-S RBD IgA	0.120119	0.585116
CD38	Sput_26+Sput_5	Anti-S RBD IgA	-0.201423	0.302626
CXCR3	AZD+Ad5	Anti-S RBD IgA	-0.0219394	0.928963
CXCR3	AZD+AZD	Anti-S RBD IgA	-0.395788	0.0934678
CXCR3	AZD+BBIBP	Anti-S RBD IgA	-0.0789474	0.748184
CXCR3	AZD+mRNA1273	Anti-S RBD IgA	0.32814	0.109287
CXCR3	AZD+Sput_26	Anti-S RBD IgA	0.272804	0.21932
CXCR3	BBIBP+AZD	Anti-S RBD IgA	0.0793497	0.732426
CXCR3	BBIBP+BBIBP	Anti-S RBD IgA	0.239684	0.270664
CXCR3	BBIBP+mRNA1273	Anti-S RBD IgA	0.167732	0.479657
CXCR3	BBIBP+Sput_26	Anti-S RBD IgA	-0.238335	0.273452
CXCR3	mRNA1273+mRNA1273	Anti-S RBD IgA	0.674775	0.0323118
CXCR3	Sput_26+Ad5	Anti-S RBD IgA	0.420779	0.0587609
CXCR3	Sput_26+AZD	Anti-S RBD IgA	-0.271675	0.22131
CXCR3	Sput_26+BBIBP	Anti-S RBD IgA	-0.0571644	0.81081
CXCR3	Sput_26+mRNA1273	Anti-S RBD IgA	0.418408	0.05383
CXCR3	Sput_26+Sput_26	Anti-S RBD IgA	-0.0573406	0.794961
CXCR3	Sput_26+Sput_5	Anti-S RBD IgA	0.116037	0.555032
CXCR4	AZD+Ad5	Anti-S RBD IgA	0.374726	0.113939
CXCR4	AZD+AZD	Anti-S RBD IgA	-0.0947784	0.699531
CXCR4	AZD+BBIBP	Anti-S RBD IgA	-0.152632	0.531341
CXCR4	AZD+mRNA1273	Anti-S RBD IgA	-0.200808	0.335804
CXCR4	AZD+Sput_26	Anti-S RBD IgA	0.135555	0.547519
CXCR4	BBIBP+AZD	Anti-S RBD IgA	0.176911	0.442995
CXCR4	BBIBP+BBIBP	Anti-S RBD IgA	0.203608	0.351426
CXCR4	BBIBP+mRNA1273	Anti-S RBD IgA	0.203836	0.388694
CXCR4	BBIBP+Sput_26	Anti-S RBD IgA	0.252237	0.245592
CXCR4	mRNA1273+mRNA1273	Anti-S RBD IgA	-0.0790277	0.828202
CXCR4	Sput_26+Ad5	Anti-S RBD IgA	-0.00779221	0.975246
CXCR4	Sput_26+AZD	Anti-S RBD IgA	-0.269415	0.225327
CXCR4	Sput_26+BBIBP	Anti-S RBD IgA	-0.104551	0.660905
CXCR4	Sput_26+mRNA1273	Anti-S RBD IgA	-0.253529	0.25379
CXCR4	Sput_26+Sput_26	Anti-S RBD IgA	-0.155709	0.478041
CXCR4	Sput_26+Sput_5	Anti-S RBD IgA	-0.185003	0.344388
CXCR5	AZD+Ad5	Anti-S RBD IgA	0.251865	0.298242
CXCR5	AZD+AZD	Anti-S RBD IgA	0.130759	0.593638
CXCR5	AZD+BBIBP	Anti-S RBD IgA	0.175439	0.470896
CXCR5	AZD+mRNA1273	Anti-S RBD IgA	0.546259	0.00472718
CXCR5	AZD+Sput_26	Anti-S RBD IgA	0.487998	0.021219
CXCR5	BBIBP+AZD	Anti-S RBD IgA	-0.00520326	0.982141
CXCR5	BBIBP+BBIBP	Anti-S RBD IgA	0.149741	0.495275
CXCR5	BBIBP+mRNA1273	Anti-S RBD IgA	0.300113	0.198581
CXCR5	BBIBP+Sput_26	Anti-S RBD IgA	-0.098313	0.655393
CXCR5	mRNA1273+mRNA1273	Anti-S RBD IgA	-0.0851068	0.815172
CXCR5	Sput_26+Ad5	Anti-S RBD IgA	-0.061039	0.792927
CXCR5	Sput_26+AZD	Anti-S RBD IgA	-0.139509	0.535786
CXCR5	Sput_26+BBIBP	Anti-S RBD IgA	-0.239188	0.309799
CXCR5	Sput_26+mRNA1273	Anti-S RBD IgA	0.163185	0.466353
CXCR5	Sput_26+Sput_26	Anti-S RBD IgA	-0.114187	0.603911
CXCR5	Sput_26+Sput_5	Anti-S RBD IgA	0.0623974	0.751859
IgA	AZD+Ad5	Anti-S RBD IgA	0.150943	0.537347
IgA	AZD+AZD	Anti-S RBD IgA	-0.185169	0.44789
IgA	AZD+BBIBP	Anti-S RBD IgA	-0.0526316	0.831569
IgA	AZD+mRNA1273	Anti-S RBD IgA	-0.197346	0.344375
IgA	AZD+Sput_26	Anti-S RBD IgA	0.0485739	0.830033
IgA	BBIBP+AZD	Anti-S RBD IgA	0.277724	0.222876
IgA	BBIBP+BBIBP	Anti-S RBD IgA	0.140351	0.522994
IgA	BBIBP+mRNA1273	Anti-S RBD IgA	0.197067	0.404972
IgA	BBIBP+Sput_26	Anti-S RBD IgA	0.125126	0.569451
IgA	mRNA1273+mRNA1273	Anti-S RBD IgA	0.626143	0.0527782
IgA	Sput_26+Ad5	Anti-S RBD IgA	0.418182	0.0604624
IgA	Sput_26+AZD	Anti-S RBD IgA	0.13499	0.549204
IgA	Sput_26+BBIBP	Anti-S RBD IgA	-0.136141	0.567108
IgA	Sput_26+mRNA1273	Anti-S RBD IgA	0.148504	0.507904
IgA	Sput_26+Sput_26	Anti-S RBD IgA	0.0296589	0.893137
IgA	Sput_26+Sput_5	Anti-S RBD IgA	-0.155446	0.427927
IgG	AZD+Ad5	Anti-S RBD IgA	0.146556	0.549374
IgG	AZD+AZD	Anti-S RBD IgA	-0.482668	0.0363379
IgG	AZD+BBIBP	Anti-S RBD IgA	0.142105	0.560424
IgG	AZD+mRNA1273	Anti-S RBD IgA	-0.135795	0.517487
IgG	AZD+Sput_26	Anti-S RBD IgA	-0.452979	0.0342558
IgG	BBIBP+AZD	Anti-S RBD IgA	0.384391	0.0853494
IgG	BBIBP+BBIBP	Anti-S RBD IgA	0.223375	0.305576
IgG	BBIBP+mRNA1273	Anti-S RBD IgA	0.105303	0.658607
IgG	BBIBP+Sput_26	Anti-S RBD IgA	0.317779	0.139503
IgG	mRNA1273+mRNA1273	Anti-S RBD IgA	-0.188451	0.602095
IgG	Sput_26+Ad5	Anti-S RBD IgA	0.0649351	0.779882
IgG	Sput_26+AZD	Anti-S RBD IgA	-0.22649	0.310788
IgG	Sput_26+BBIBP	Anti-S RBD IgA	-0.16698	0.481658
IgG	Sput_26+mRNA1273	Anti-S RBD IgA	-0.176736	0.429643
IgG	Sput_26+Sput_26	Anti-S RBD IgA	0.107761	0.62455
IgG	Sput_26+Sput_5	Anti-S RBD IgA	0.0591133	0.764595
IgM	AZD+Ad5	Anti-S RBD IgA	-0.302764	0.207687
IgM	AZD+AZD	Anti-S RBD IgA	0.28609	0.23507
IgM	AZD+BBIBP	Anti-S RBD IgA	-0.231579	0.338581
IgM	AZD+mRNA1273	Anti-S RBD IgA	0.106559	0.612179
IgM	AZD+Sput_26	Anti-S RBD IgA	-0.103361	0.647143
IgM	BBIBP+AZD	Anti-S RBD IgA	-0.375285	0.0936632
IgM	BBIBP+BBIBP	Anti-S RBD IgA	-0.180875	0.408852
IgM	BBIBP+mRNA1273	Anti-S RBD IgA	-0.0263257	0.912275
IgM	BBIBP+Sput_26	Anti-S RBD IgA	-0.315793	0.142131
IgM	mRNA1273+mRNA1273	Anti-S RBD IgA	-0.70517	0.0227377
IgM	Sput_26+Ad5	Anti-S RBD IgA	-0.290909	0.200163
IgM	Sput_26+AZD	Anti-S RBD IgA	0.188647	0.400476
IgM	Sput_26+BBIBP	Anti-S RBD IgA	-0.353516	0.126254
IgM	Sput_26+mRNA1273	Anti-S RBD IgA	-0.134952	0.54782
IgM	Sput_26+Sput_26	Anti-S RBD IgA	0.0064261	0.976785
IgM	Sput_26+Sput_5	Anti-S RBD IgA	0.357417	0.0625585
BAFFR	AZD+Ad5	NAb	-0.178514	0.464655
BAFFR	AZD+AZD	NAb	-0.275445	0.253713
BAFFR	AZD+BBIBP	NAb	0.277229	0.250524
BAFFR	AZD+mRNA1273	NAb	0.0818466	0.697324
BAFFR	AZD+Sput_26	NAb	-0.261808	0.239204
BAFFR	BBIBP+AZD	NAb	0.0228794	0.921584
BAFFR	BBIBP+BBIBP	NAb	-0.051423	0.815748
BAFFR	BBIBP+mRNA1273	NAb	0.0546626	0.818955
BAFFR	BBIBP+Sput_26	NAb	0.464594	0.0255156
BAFFR	mRNA1273+mRNA1273	NAb	0.869501	0.000506366
BAFFR	Sput_26+Ad5	NAb	0.0306566	0.895052
BAFFR	Sput_26+AZD	NAb	0.175031	0.435928
BAFFR	Sput_26+BBIBP	NAb	-0.179885	0.435239
BAFFR	Sput_26+mRNA1273	NAb	0.148841	0.508565
BAFFR	Sput_26+Sput_26	NAb	-0.271799	0.209628
BAFFR	Sput_26+Sput_5	NAb	-0.433001	0.0213584
CCR4	AZD+Ad5	NAb	0.0102008	0.96694
CCR4	AZD+AZD	NAb	-0.202861	0.404882
CCR4	AZD+BBIBP	NAb	0.391493	0.0974063
CCR4	AZD+mRNA1273	NAb	0.145199	0.488616
CCR4	AZD+Sput_26	NAb	0.0521274	0.817794
CCR4	BBIBP+AZD	NAb	-0.100938	0.663309
CCR4	BBIBP+BBIBP	NAb	0.0185547	0.933033
CCR4	BBIBP+mRNA1273	NAb	0.00312358	0.989572
CCR4	BBIBP+Sput_26	NAb	-0.243525	0.262826
CCR4	mRNA1273+mRNA1273	NAb	0.0373979	0.913072
CCR4	Sput_26+Ad5	NAb	-0.351218	0.11849
CCR4	Sput_26+AZD	NAb	0.181406	0.419126
CCR4	Sput_26+BBIBP	NAb	-0.0875304	0.705966
CCR4	Sput_26+mRNA1273	NAb	0.0250053	0.912048
CCR4	Sput_26+Sput_26	NAb	-0.325755	0.1293
CCR4	Sput_26+Sput_5	NAb	0.0229536	0.907703
CCR6	AZD+Ad5	NAb	0.180554	0.459483
CCR6	AZD+AZD	NAb	-0.269861	0.263853
CCR6	AZD+BBIBP	NAb	0.0824196	0.737293
CCR6	AZD+mRNA1273	NAb	0.233342	0.261624
CCR6	AZD+Sput_26	NAb	0.315693	0.152373
CCR6	BBIBP+AZD	NAb	-0.0571984	0.805476
CCR6	BBIBP+BBIBP	NAb	0.0498326	0.821356
CCR6	BBIBP+mRNA1273	NAb	-0.170235	0.47303
CCR6	BBIBP+Sput_26	NAb	0.233046	0.284555
CCR6	mRNA1273+mRNA1273	NAb	0.215038	0.525435
CCR6	Sput_26+Ad5	NAb	0.38454	0.0852177
CCR6	Sput_26+AZD	NAb	0.171553	0.445242
CCR6	Sput_26+BBIBP	NAb	-0.270173	0.236231
CCR6	Sput_26+mRNA1273	NAb	-0.0154795	0.94549
CCR6	Sput_26+Sput_26	NAb	0.0932889	0.672023
CCR6	Sput_26+Sput_5	NAb	-0.163509	0.40576
CD21	AZD+Ad5	NAb	-0.156072	0.523444
CD21	AZD+AZD	NAb	-0.463417	0.0456815
CD21	AZD+BBIBP	NAb	0.421464	0.0723042
CD21	AZD+mRNA1273	NAb	-0.430088	0.0318793
CD21	AZD+Sput_26	NAb	-0.350835	0.109405
CD21	BBIBP+AZD	NAb	0.0921904	0.691037
CD21	BBIBP+BBIBP	NAb	-0.112388	0.609659
CD21	BBIBP+mRNA1273	NAb	-0.277999	0.235319
CD21	BBIBP+Sput_26	NAb	-0.244523	0.260813
CD21	mRNA1273+mRNA1273	NAb	0.551619	0.0785507
CD21	Sput_26+Ad5	NAb	-0.194603	0.397943
CD21	Sput_26+AZD	NAb	0.00173871	0.993873
CD21	Sput_26+BBIBP	NAb	-0.514844	0.016931
CD21	Sput_26+mRNA1273	NAb	-0.070253	0.756055
CD21	Sput_26+Sput_26	NAb	-0.452325	0.0302297
CD21	Sput_26+Sput_5	NAb	-0.392195	0.0389975
CD27	AZD+Ad5	NAb	0.12853	0.600002
CD27	AZD+AZD	NAb	0.0772362	0.753309
CD27	AZD+BBIBP	NAb	0.142361	0.560982
CD27	AZD+mRNA1273	NAb	-0.251442	0.225342
CD27	AZD+Sput_26	NAb	0.170439	0.448248
CD27	BBIBP+AZD	NAb	-0.27859	0.221377
CD27	BBIBP+BBIBP	NAb	0.35678	0.094691
CD27	BBIBP+mRNA1273	NAb	0.156179	0.510837
CD27	BBIBP+Sput_26	NAb	0.270972	0.211072
CD27	mRNA1273+mRNA1273	NAb	0.430076	0.186738
CD27	Sput_26+Ad5	NAb	0.0913033	0.69387
CD27	Sput_26+AZD	NAb	-0.0909927	0.687156
CD27	Sput_26+BBIBP	NAb	0.220549	0.336705
CD27	Sput_26+mRNA1273	NAb	-0.240527	0.280923
CD27	Sput_26+Sput_26	NAb	0.085725	0.697341
CD27	Sput_26+Sput_5	NAb	-0.40098	0.034455
CD38	AZD+Ad5	NAb	-0.0193815	0.937229
CD38	AZD+AZD	NAb	-0.238223	0.326036
CD38	AZD+BBIBP	NAb	-0.2688	0.265809
CD38	AZD+mRNA1273	NAb	-0.241998	0.243829
CD38	AZD+Sput_26	NAb	-0.190938	0.394672
CD38	BBIBP+AZD	NAb	-0.0060563	0.979214
CD38	BBIBP+BBIBP	NAb	-0.448493	0.0318362
CD38	BBIBP+mRNA1273	NAb	-0.327976	0.158034
CD38	BBIBP+Sput_26	NAb	0.0963122	0.661997
CD38	mRNA1273+mRNA1273	NAb	0.102844	0.763489
CD38	Sput_26+Ad5	NAb	-0.510499	0.0180478
CD38	Sput_26+AZD	NAb	0.154166	0.49334
CD38	Sput_26+BBIBP	NAb	-0.14956	0.517595
CD38	Sput_26+mRNA1273	NAb	0.314948	0.153396
CD38	Sput_26+Sput_26	NAb	-0.386771	0.0682809
CD38	Sput_26+Sput_5	NAb	-0.633916	0.00029243
CXCR3	AZD+Ad5	NAb	-0.0295823	0.904311
CXCR3	AZD+AZD	NAb	-0.130278	0.595009
CXCR3	AZD+BBIBP	NAb	-0.0215415	0.930249
CXCR3	AZD+mRNA1273	NAb	-0.00511542	0.980639
CXCR3	AZD+Sput_26	NAb	0.445133	0.0378995
CXCR3	BBIBP+AZD	NAb	0.060563	0.794263
CXCR3	BBIBP+BBIBP	NAb	0.0720982	0.743733
CXCR3	BBIBP+mRNA1273	NAb	-0.0265504	0.911529
CXCR3	BBIBP+Sput_26	NAb	0.0573881	0.794795
CXCR3	mRNA1273+mRNA1273	NAb	-0.0467473	0.891439
CXCR3	Sput_26+Ad5	NAb	0.0586474	0.800642
CXCR3	Sput_26+AZD	NAb	0.168655	0.453082
CXCR3	Sput_26+BBIBP	NAb	0.103382	0.655636
CXCR3	Sput_26+mRNA1273	NAb	-0.0351265	0.876673
CXCR3	Sput_26+Sput_26	NAb	0.227928	0.295565
CXCR3	Sput_26+Sput_5	NAb	-0.170593	0.385434
CXCR4	AZD+Ad5	NAb	0.375389	0.113249
CXCR4	AZD+AZD	NAb	0.0325695	0.894697
CXCR4	AZD+BBIBP	NAb	-0.177015	0.468475
CXCR4	AZD+mRNA1273	NAb	-0.0511542	0.808133
CXCR4	AZD+Sput_26	NAb	-0.16751	0.456199
CXCR4	BBIBP+AZD	NAb	-0.156118	0.499182
CXCR4	BBIBP+BBIBP	NAb	-0.075279	0.73282
CXCR4	BBIBP+mRNA1273	NAb	0.33188	0.152849
CXCR4	BBIBP+Sput_26	NAb	0.212086	0.331289
CXCR4	mRNA1273+mRNA1273	NAb	-0.158941	0.640654
CXCR4	Sput_26+Ad5	NAb	-0.368545	0.10019
CXCR4	Sput_26+AZD	NAb	-0.190679	0.395327
CXCR4	Sput_26+BBIBP	NAb	0.102693	0.657797
CXCR4	Sput_26+mRNA1273	NAb	-0.354242	0.105769
CXCR4	Sput_26+Sput_26	NAb	-0.0448795	0.838874
CXCR4	Sput_26+Sput_5	NAb	-0.0113351	0.954349
CXCR5	AZD+Ad5	NAb	0.140771	0.56541
CXCR5	AZD+AZD	NAb	-0.30057	0.211165
CXCR5	AZD+BBIBP	NAb	0.0674342	0.783858
CXCR5	AZD+mRNA1273	NAb	-0.0786987	0.708457
CXCR5	AZD+Sput_26	NAb	-0.354349	0.105656
CXCR5	BBIBP+AZD	NAb	-0.214662	0.350083
CXCR5	BBIBP+BBIBP	NAb	-0.0890624	0.686129
CXCR5	BBIBP+mRNA1273	NAb	-0.181949	0.442637
CXCR5	BBIBP+Sput_26	NAb	-0.26648	0.219034
CXCR5	mRNA1273+mRNA1273	NAb	0.289834	0.387297
CXCR5	Sput_26+Ad5	NAb	-0.214596	0.350236
CXCR5	Sput_26+AZD	NAb	-0.0776626	0.731203
CXCR5	Sput_26+BBIBP	NAb	-0.236401	0.302209
CXCR5	Sput_26+mRNA1273	NAb	0.12324	0.584793
CXCR5	Sput_26+Sput_26	NAb	-0.464428	0.0255753
CXCR5	Sput_26+Sput_5	NAb	-0.415432	0.0279147
IgA	AZD+Ad5	NAb	0.210136	0.387874
IgA	AZD+AZD	NAb	0.0558334	0.820403
IgA	AZD+BBIBP	NAb	0.391493	0.0974063
IgA	AZD+mRNA1273	NAb	0.232161	0.264114
IgA	AZD+Sput_26	NAb	-0.0515417	0.819809
IgA	BBIBP+AZD	NAb	0.145351	0.529579
IgA	BBIBP+BBIBP	NAb	0.206222	0.345142
IgA	BBIBP+mRNA1273	NAb	0.0976119	0.682242
IgA	BBIBP+Sput_26	NAb	0.256999	0.236491
IgA	mRNA1273+mRNA1273	NAb	0.158941	0.640654
IgA	Sput_26+Ad5	NAb	-0.141287	0.541273
IgA	Sput_26+AZD	NAb	-0.144313	0.521688
IgA	Sput_26+BBIBP	NAb	0.216414	0.346071
IgA	Sput_26+mRNA1273	NAb	-0.135148	0.548734
IgA	Sput_26+Sput_26	NAb	0.217338	0.31917
IgA	Sput_26+Sput_5	NAb	0.218201	0.264646
IgG	AZD+Ad5	NAb	-0.148932	0.542846
IgG	AZD+AZD	NAb	-0.178667	0.464266
IgG	AZD+BBIBP	NAb	0.38962	0.0991613
IgG	AZD+mRNA1273	NAb	0.389165	0.0545068
IgG	AZD+Sput_26	NAb	0.576915	0.00493999
IgG	BBIBP+AZD	NAb	0.548432	0.0100457
IgG	BBIBP+BBIBP	NAb	0.0572544	0.795263
IgG	BBIBP+mRNA1273	NAb	0.173359	0.464824
IgG	BBIBP+Sput_26	NAb	0.320874	0.135478
IgG	mRNA1273+mRNA1273	NAb	0.0186989	0.956483
IgG	Sput_26+Ad5	NAb	-0.13329	0.564624
IgG	Sput_26+AZD	NAb	0.119971	0.594868
IgG	Sput_26+BBIBP	NAb	-0.368041	0.100691
IgG	Sput_26+mRNA1273	NAb	0.370912	0.0892409
IgG	Sput_26+Sput_26	NAb	0.116989	0.595
IgG	Sput_26+Sput_5	NAb	0.155291	0.430075
IgM	AZD+Ad5	NAb	-0.0989477	0.686938
IgM	AZD+AZD	NAb	0.108875	0.657274
IgM	AZD+BBIBP	NAb	0.149854	0.540322
IgM	AZD+mRNA1273	NAb	-0.0826336	0.69455
IgM	AZD+Sput_26	NAb	-0.128854	0.567666
IgM	BBIBP+AZD	NAb	-0.244271	0.285919
IgM	BBIBP+BBIBP	NAb	-0.0789899	0.720151
IgM	BBIBP+mRNA1273	NAb	-0.173359	0.464824
IgM	BBIBP+Sput_26	NAb	-0.538949	0.00796426
IgM	mRNA1273+mRNA1273	NAb	-0.504871	0.11321
IgM	Sput_26+Ad5	NAb	-0.00199934	0.993137
IgM	Sput_26+AZD	NAb	-0.000579571	0.997958
IgM	Sput_26+BBIBP	NAb	-0.259145	0.256649
IgM	Sput_26+mRNA1273	NAb	-0.434021	0.0435713
IgM	Sput_26+Sput_26	NAb	0.0665629	0.762837
IgM	Sput_26+Sput_5	NAb	-0.0589426	0.765754

## Sheet: ExtFig. 3e
NAb status
Statistics - two-sided Wilcoxon test adjusted for multiple comparisons with the Benjamini Hochberg method, comparison between neg. and pos. samples
variable	p.adj
S-induced IFNg	0.27
Spike-binding mBCs	0.57
CM CD4+ cluster 9	0.87
EM CD8+ clusters 71&72	0.87
CD4-CD8- clusters 3&8	0.78
EM CD4+ clusters 37&55	0.78
negative samples n = 32
positive samples n = 315
Data
Combination	NT_level	variable	value
Sput_26+BBIBP	pos	S-induced IFNg	1.71429
AZD+BBIBP	neg	S-induced IFNg	0.216216
Sput_26+AZD	pos	S-induced IFNg	0.571429
Sput_26+AZD	pos	S-induced IFNg	0.444444
Sput_26+AZD	pos	S-induced IFNg	0.5
Sput_26+AZD	pos	S-induced IFNg	0.470588
Sput_26+BBIBP	pos	S-induced IFNg	0
Sput_26+BBIBP	neg	S-induced IFNg	0.444444
Sput_26+BBIBP	neg	S-induced IFNg	0.133333
AZD+Sput_26	pos	S-induced IFNg	NA
Sput_26+mRNA1273	pos	S-induced IFNg	1.8
Sput_26+mRNA1273	pos	S-induced IFNg	0.16
AZD+mRNA1273	pos	S-induced IFNg	0.470588
AZD+Sput_26	pos	S-induced IFNg	0.413793
AZD+mRNA1273	pos	S-induced IFNg	0.545455
AZD+Sput_26	pos	S-induced IFNg	NA
AZD+mRNA1273	pos	S-induced IFNg	0.26087
AZD+Sput_26	neg	S-induced IFNg	0
AZD+BBIBP	pos	S-induced IFNg	0
AZD+Sput_26	pos	S-induced IFNg	0.625
Sput_26+Sput_5	pos	S-induced IFNg	0.888889
Sput_26+Sput_5	pos	S-induced IFNg	1.33333
Sput_26+Sput_5	pos	S-induced IFNg	0.711111
Sput_26+Sput_5	pos	S-induced IFNg	0.363636
Sput_26+Sput_5	pos	S-induced IFNg	1.92
Sput_26+Sput_5	pos	S-induced IFNg	1.89474
AZD+AZD	pos	S-induced IFNg	NA
Sput_26+AZD	pos	S-induced IFNg	1.42857
AZD+BBIBP	pos	S-induced IFNg	0.444444
AZD+mRNA1273	pos	S-induced IFNg	0.923077
Sput_26+mRNA1273	pos	S-induced IFNg	0.228571
BBIBP+Sput_26	pos	S-induced IFNg	0.952381
AZD+AZD	pos	S-induced IFNg	0.266667
AZD+AZD	pos	S-induced IFNg	0.842105
BBIBP+Sput_26	pos	S-induced IFNg	2.66667
Sput_26+BBIBP	pos	S-induced IFNg	1.96364
AZD+BBIBP	neg	S-induced IFNg	0.4
BBIBP+AZD	pos	S-induced IFNg	2.10526
BBIBP+AZD	pos	S-induced IFNg	3.5
BBIBP+mRNA1273	pos	S-induced IFNg	2.66667
BBIBP+mRNA1273	pos	S-induced IFNg	0.8
BBIBP+Sput_26	pos	S-induced IFNg	1.55556
BBIBP+mRNA1273	pos	S-induced IFNg	NA
BBIBP+mRNA1273	pos	S-induced IFNg	2.51852
AZD+Sput_26	pos	S-induced IFNg	NA
AZD+Sput_26	pos	S-induced IFNg	0
BBIBP+BBIBP	pos	S-induced IFNg	1.62963
AZD+AZD	neg	S-induced IFNg	1.69697
BBIBP+Sput_26	pos	S-induced IFNg	0.432432
BBIBP+mRNA1273	pos	S-induced IFNg	2.61818
AZD+mRNA1273	pos	S-induced IFNg	2.27451
AZD+mRNA1273	pos	S-induced IFNg	0.8
BBIBP+BBIBP	pos	S-induced IFNg	1.44681
Sput_26+Sput_26	pos	S-induced IFNg	1.36842
Sput_26+Sput_26	pos	S-induced IFNg	2.13333
BBIBP+BBIBP	neg	S-induced IFNg	0
Sput_26+Sput_26	pos	S-induced IFNg	1.05882
AZD+mRNA1273	pos	S-induced IFNg	1.33333
BBIBP+Sput_26	pos	S-induced IFNg	0.292683
Sput_26+Sput_26	pos	S-induced IFNg	0.666667
BBIBP+AZD	pos	S-induced IFNg	0.6
BBIBP+AZD	pos	S-induced IFNg	0.521739
BBIBP+Sput_26	pos	S-induced IFNg	NA
BBIBP+AZD	pos	S-induced IFNg	2.56
BBIBP+AZD	pos	S-induced IFNg	0.761905
BBIBP+BBIBP	neg	S-induced IFNg	0.592593
BBIBP+BBIBP	pos	S-induced IFNg	1.4359
AZD+mRNA1273	pos	S-induced IFNg	0.342857
AZD+mRNA1273	pos	S-induced IFNg	0.972973
Sput_26+Sput_26	pos	S-induced IFNg	1.68421
Sput_26+BBIBP	neg	S-induced IFNg	0.390244
Sput_26+mRNA1273	pos	S-induced IFNg	0.26087
AZD+mRNA1273	pos	S-induced IFNg	1.10345
Sput_26+mRNA1273	pos	S-induced IFNg	2.02817
BBIBP+BBIBP	pos	S-induced IFNg	1.44262
Sput_26+Sput_5	pos	S-induced IFNg	0.553846
Sput_26+Sput_26	neg	S-induced IFNg	2.64
AZD+AZD	pos	S-induced IFNg	0.296296
Sput_26+Ad5	pos	S-induced IFNg	0.25
Sput_26+Ad5	pos	S-induced IFNg	1.86667
Sput_26+Ad5	pos	S-induced IFNg	0.342857
AZD+Ad5	pos	S-induced IFNg	0.333333
Sput_26+Ad5	pos	S-induced IFNg	0.114286
AZD+Ad5	pos	S-induced IFNg	0.235294
Sput_26+Ad5	pos	S-induced IFNg	1.17073
Sput_26+Ad5	pos	S-induced IFNg	0.333333
AZD+Ad5	pos	S-induced IFNg	0.533333
Sput_26+Ad5	pos	S-induced IFNg	2.51852
Sput_26+Ad5	pos	S-induced IFNg	1.08475
Sput_26+Ad5	pos	S-induced IFNg	NA
BBIBP+BBIBP	pos	S-induced IFNg	NA
mRNA1273+mRNA1273	pos	S-induced IFNg	NA
mRNA1273+mRNA1273	pos	S-induced IFNg	NA
mRNA1273+mRNA1273	pos	S-induced IFNg	0.173913
mRNA1273+mRNA1273	pos	S-induced IFNg	NA
AZD+Sput_26	pos	S-induced IFNg	NA
Sput_26+AZD	pos	S-induced IFNg	NA
Sput_26+BBIBP	neg	S-induced IFNg	NA
Sput_26+AZD	pos	S-induced IFNg	NA
Sput_26+BBIBP	pos	S-induced IFNg	NA
Sput_26+BBIBP	pos	S-induced IFNg	NA
Sput_26+mRNA1273	pos	S-induced IFNg	NA
AZD+mRNA1273	pos	S-induced IFNg	NA
AZD+mRNA1273	pos	S-induced IFNg	NA
AZD+mRNA1273	pos	S-induced IFNg	NA
AZD+Sput_26	pos	S-induced IFNg	NA
AZD+Sput_26	pos	S-induced IFNg	NA
Sput_26+mRNA1273	pos	S-induced IFNg	NA
AZD+mRNA1273	pos	S-induced IFNg	NA
Sput_26+Sput_5	pos	S-induced IFNg	NA
Sput_26+Sput_5	pos	S-induced IFNg	NA
Sput_26+Sput_5	pos	S-induced IFNg	NA
AZD+AZD	neg	S-induced IFNg	NA
Sput_26+AZD	pos	S-induced IFNg	NA
AZD+mRNA1273	pos	S-induced IFNg	NA
BBIBP+Sput_26	neg	S-induced IFNg	NA
Sput_26+BBIBP	pos	S-induced IFNg	NA
BBIBP+AZD	pos	S-induced IFNg	NA
BBIBP+AZD	pos	S-induced IFNg	NA
BBIBP+AZD	pos	S-induced IFNg	NA
BBIBP+AZD	pos	S-induced IFNg	NA
BBIBP+mRNA1273	pos	S-induced IFNg	NA
BBIBP+mRNA1273	pos	S-induced IFNg	NA
BBIBP+Sput_26	pos	S-induced IFNg	NA
Sput_26+Sput_26	pos	S-induced IFNg	NA
Sput_26+Sput_26	pos	S-induced IFNg	NA
Sput_26+Sput_26	pos	S-induced IFNg	NA
Sput_26+Sput_26	pos	S-induced IFNg	NA
AZD+AZD	pos	S-induced IFNg	NA
BBIBP+BBIBP	pos	S-induced IFNg	NA
BBIBP+mRNA1273	pos	S-induced IFNg	NA
AZD+Ad5	pos	S-induced IFNg	NA
Sput_26+Ad5	pos	S-induced IFNg	NA
Sput_26+Ad5	pos	S-induced IFNg	NA
AZD+Ad5	pos	S-induced IFNg	NA
Sput_26+Ad5	pos	S-induced IFNg	NA
BBIBP+Sput_26	pos	S-induced IFNg	NA
BBIBP+BBIBP	pos	S-induced IFNg	NA
BBIBP+BBIBP	pos	S-induced IFNg	NA
BBIBP+BBIBP	pos	S-induced IFNg	NA
Sput_26+AZD	pos	S-induced IFNg	0
Sput_26+AZD	pos	S-induced IFNg	0
Sput_26+BBIBP	pos	S-induced IFNg	0.0851064
AZD+BBIBP	pos	S-induced IFNg	0.888889
Sput_26+BBIBP	pos	S-induced IFNg	0.5
AZD+Sput_26	pos	S-induced IFNg	0
Sput_26+mRNA1273	pos	S-induced IFNg	1.0303
AZD+mRNA1273	pos	S-induced IFNg	1
Sput_26+mRNA1273	pos	S-induced IFNg	1.65517
AZD+BBIBP	pos	S-induced IFNg	1.18182
AZD+Sput_26	pos	S-induced IFNg	0.897959
AZD+mRNA1273	pos	S-induced IFNg	0.969697
Sput_26+Sput_5	pos	S-induced IFNg	0.965517
AZD+AZD	pos	S-induced IFNg	0.275862
AZD+AZD	pos	S-induced IFNg	1.82456
BBIBP+Sput_26	pos	S-induced IFNg	0.6
BBIBP+AZD	pos	S-induced IFNg	NA
Sput_26+AZD	pos	S-induced IFNg	0.48
Sput_26+Sput_5	pos	S-induced IFNg	0.777778
BBIBP+BBIBP	pos	S-induced IFNg	0.111111
BBIBP+Sput_26	pos	S-induced IFNg	0.2
AZD+Ad5	pos	S-induced IFNg	0
Sput_26+Ad5	pos	S-induced IFNg	0.125
AZD+Ad5	pos	S-induced IFNg	2.33333
mRNA1273+mRNA1273	pos	S-induced IFNg	0
BBIBP+BBIBP	pos	S-induced IFNg	0.526316
AZD+BBIBP	neg	S-induced IFNg	0.734694
Sput_26+AZD	pos	S-induced IFNg	0.656716
AZD+BBIBP	pos	S-induced IFNg	0.466667
AZD+mRNA1273	pos	S-induced IFNg	NA
Sput_26+mRNA1273	pos	S-induced IFNg	0.133333
Sput_26+mRNA1273	pos	S-induced IFNg	1.07317
Sput_26+mRNA1273	pos	S-induced IFNg	0.326531
Sput_26+mRNA1273	pos	S-induced IFNg	1.61538
AZD+Sput_26	pos	S-induced IFNg	1.33333
AZD+mRNA1273	pos	S-induced IFNg	1.66038
AZD+Sput_26	pos	S-induced IFNg	0.413793
AZD+Sput_26	pos	S-induced IFNg	1.41176
AZD+Sput_26	pos	S-induced IFNg	0.666667
AZD+Sput_26	pos	S-induced IFNg	0.4
Sput_26+Sput_5	pos	S-induced IFNg	0.342857
Sput_26+Sput_5	pos	S-induced IFNg	0.769231
Sput_26+Sput_5	pos	S-induced IFNg	1.92593
Sput_26+Sput_5	pos	S-induced IFNg	0.740741
Sput_26+Sput_5	pos	S-induced IFNg	3.68
AZD+Sput_26	pos	S-induced IFNg	3.14286
AZD+AZD	pos	S-induced IFNg	2.80851
AZD+AZD	pos	S-induced IFNg	2.21277
AZD+AZD	pos	S-induced IFNg	0.666667
Sput_26+mRNA1273	pos	S-induced IFNg	3.23077
Sput_26+Sput_5	pos	S-induced IFNg	1.02326
Sput_26+Sput_5	pos	S-induced IFNg	1.47368
BBIBP+Sput_26	pos	S-induced IFNg	NA
BBIBP+Sput_26	pos	S-induced IFNg	NA
AZD+AZD	pos	S-induced IFNg	2.37037
Sput_26+AZD	pos	S-induced IFNg	1.375
Sput_26+mRNA1273	pos	S-induced IFNg	1.54839
BBIBP+Sput_26	neg	S-induced IFNg	3.22222
Sput_26+BBIBP	neg	S-induced IFNg	2.21538
Sput_26+Sput_5	pos	S-induced IFNg	0.969697
BBIBP+AZD	pos	S-induced IFNg	2.97872
BBIBP+AZD	pos	S-induced IFNg	1.33333
BBIBP+AZD	pos	S-induced IFNg	2.73684
BBIBP+mRNA1273	pos	S-induced IFNg	3.16667
BBIBP+mRNA1273	pos	S-induced IFNg	NA
BBIBP+mRNA1273	pos	S-induced IFNg	NA
BBIBP+AZD	pos	S-induced IFNg	NA
BBIBP+mRNA1273	pos	S-induced IFNg	1.3913
BBIBP+mRNA1273	pos	S-induced IFNg	2.27586
BBIBP+mRNA1273	pos	S-induced IFNg	NA
Sput_26+BBIBP	neg	S-induced IFNg	1.70213
AZD+AZD	pos	S-induced IFNg	0.727273
AZD+BBIBP	pos	S-induced IFNg	0.0930233
Sput_26+AZD	pos	S-induced IFNg	1.35849
BBIBP+BBIBP	pos	S-induced IFNg	1.33333
BBIBP+BBIBP	neg	S-induced IFNg	1.80645
Sput_26+Sput_26	pos	S-induced IFNg	1.67442
BBIBP+AZD	pos	S-induced IFNg	NA
BBIBP+Sput_26	pos	S-induced IFNg	NA
Sput_26+Sput_26	pos	S-induced IFNg	1.96078
Sput_26+Sput_26	pos	S-induced IFNg	1.45455
Sput_26+Sput_26	pos	S-induced IFNg	2.37037
Sput_26+Sput_26	pos	S-induced IFNg	0.218182
Sput_26+Sput_26	pos	S-induced IFNg	0.897959
BBIBP+BBIBP	pos	S-induced IFNg	0.421053
BBIBP+mRNA1273	pos	S-induced IFNg	0.390244
AZD+AZD	pos	S-induced IFNg	NA
AZD+BBIBP	pos	S-induced IFNg	0.5
BBIBP+AZD	pos	S-induced IFNg	1.64706
BBIBP+BBIBP	pos	S-induced IFNg	NA
AZD+mRNA1273	pos	S-induced IFNg	1.04918
AZD+Ad5	pos	S-induced IFNg	1.5814
Sput_26+Ad5	pos	S-induced IFNg	3.11111
Sput_26+Ad5	pos	S-induced IFNg	0.846154
AZD+Ad5	pos	S-induced IFNg	1.08475
AZD+Ad5	pos	S-induced IFNg	NA
AZD+Ad5	pos	S-induced IFNg	4.62069
Sput_26+Ad5	pos	S-induced IFNg	3.4
Sput_26+Ad5	pos	S-induced IFNg	4.40816
AZD+Ad5	pos	S-induced IFNg	NA
AZD+Ad5	pos	S-induced IFNg	2.44776
mRNA1273+mRNA1273	pos	S-induced IFNg	2.68966
mRNA1273+mRNA1273	pos	S-induced IFNg	NA
mRNA1273+mRNA1273	pos	S-induced IFNg	NA
BBIBP+BBIBP	pos	S-induced IFNg	NA
BBIBP+BBIBP	pos	S-induced IFNg	1.15385
mRNA1273+mRNA1273	pos	S-induced IFNg	NA
BBIBP+Sput_26	pos	S-induced IFNg	NA
Sput_26+BBIBP	pos	S-induced IFNg	0.470588
Sput_26+BBIBP	neg	S-induced IFNg	0.580645
Sput_26+AZD	neg	S-induced IFNg	0
AZD+BBIBP	neg	S-induced IFNg	0.631579
Sput_26+AZD	pos	S-induced IFNg	0.533333
Sput_26+BBIBP	neg	S-induced IFNg	0.689655
AZD+BBIBP	neg	S-induced IFNg	0.307692
Sput_26+AZD	pos	S-induced IFNg	1.84127
AZD+BBIBP	pos	S-induced IFNg	0.206897
Sput_26+AZD	pos	S-induced IFNg	0.26087
Sput_26+BBIBP	pos	S-induced IFNg	0.301887
Sput_26+mRNA1273	pos	S-induced IFNg	0.8125
Sput_26+mRNA1273	pos	S-induced IFNg	1.16667
Sput_26+mRNA1273	pos	S-induced IFNg	0.8
AZD+mRNA1273	pos	S-induced IFNg	3.5
AZD+mRNA1273	pos	S-induced IFNg	10.9677
AZD+mRNA1273	pos	S-induced IFNg	2.45455
AZD+mRNA1273	pos	S-induced IFNg	1.05263
AZD+Sput_26	pos	S-induced IFNg	0.896552
AZD+mRNA1273	pos	S-induced IFNg	1.37313
Sput_26+Sput_5	pos	S-induced IFNg	1.78723
Sput_26+Sput_5	pos	S-induced IFNg	NA
AZD+AZD	pos	S-induced IFNg	1.12281
Sput_26+mRNA1273	pos	S-induced IFNg	0.457143
AZD+AZD	pos	S-induced IFNg	1.92308
Sput_26+BBIBP	pos	S-induced IFNg	0.6
AZD+BBIBP	neg	S-induced IFNg	NA
Sput_26+AZD	pos	S-induced IFNg	1.2766
Sput_26+mRNA1273	pos	S-induced IFNg	NA
BBIBP+Sput_26	pos	S-induced IFNg	1.6
AZD+Sput_26	pos	S-induced IFNg	2.78788
Sput_26+AZD	pos	S-induced IFNg	1.50943
Sput_26+BBIBP	pos	S-induced IFNg	1.91667
AZD+AZD	pos	S-induced IFNg	0.195122
BBIBP+AZD	pos	S-induced IFNg	1
BBIBP+AZD	pos	S-induced IFNg	1.94872
BBIBP+mRNA1273	pos	S-induced IFNg	4
BBIBP+Sput_26	pos	S-induced IFNg	NA
AZD+BBIBP	pos	S-induced IFNg	0.150943
BBIBP+Sput_26	pos	S-induced IFNg	2.06897
BBIBP+mRNA1273	pos	S-induced IFNg	1.07937
Sput_26+Sput_26	neg	S-induced IFNg	1.55932
Sput_26+Sput_26	pos	S-induced IFNg	0.878049
Sput_26+Sput_26	pos	S-induced IFNg	0.275862
Sput_26+Sput_26	pos	S-induced IFNg	0.313725
Sput_26+Sput_26	pos	S-induced IFNg	0.75
Sput_26+Sput_26	pos	S-induced IFNg	NA
BBIBP+BBIBP	pos	S-induced IFNg	1.14286
BBIBP+Sput_26	pos	S-induced IFNg	1.9375
BBIBP+BBIBP	pos	S-induced IFNg	1.14286
BBIBP+AZD	pos	S-induced IFNg	2.6
BBIBP+BBIBP	pos	S-induced IFNg	1.86207
BBIBP+mRNA1273	pos	S-induced IFNg	NA
AZD+BBIBP	neg	S-induced IFNg	0.0909091
Sput_26+Sput_26	pos	S-induced IFNg	0.41791
AZD+Sput_26	pos	S-induced IFNg	1.35714
AZD+BBIBP	neg	S-induced IFNg	3.14286
Sput_26+Sput_5	pos	S-induced IFNg	2.14085
Sput_26+mRNA1273	pos	S-induced IFNg	NA
Sput_26+Sput_5	pos	S-induced IFNg	1.56522
Sput_26+Sput_5	pos	S-induced IFNg	2.6875
BBIBP+BBIBP	neg	S-induced IFNg	2.47059
BBIBP+mRNA1273	pos	S-induced IFNg	2.03774
Sput_26+mRNA1273	pos	S-induced IFNg	0.583333
Sput_26+Sput_5	pos	S-induced IFNg	NA
AZD+AZD	pos	S-induced IFNg	0.967742
AZD+AZD	pos	S-induced IFNg	NA
BBIBP+AZD	pos	S-induced IFNg	2.22951
Sput_26+Sput_5	pos	S-induced IFNg	2.45161
Sput_26+BBIBP	neg	S-induced IFNg	0.551724
Sput_26+Sput_5	pos	S-induced IFNg	NA
BBIBP+Sput_26	pos	S-induced IFNg	NA
BBIBP+BBIBP	neg	S-induced IFNg	1.38776
BBIBP+mRNA1273	pos	S-induced IFNg	NA
BBIBP+Sput_26	pos	S-induced IFNg	NA
BBIBP+Sput_26	pos	S-induced IFNg	3.11765
AZD+Sput_26	pos	S-induced IFNg	1.23944
AZD+Ad5	pos	S-induced IFNg	1.7037
AZD+Ad5	pos	S-induced IFNg	0.275862
AZD+Ad5	pos	S-induced IFNg	0.255319
Sput_26+Ad5	pos	S-induced IFNg	NA
Sput_26+Ad5	pos	S-induced IFNg	NA
AZD+Ad5	pos	S-induced IFNg	2.11321
Sput_26+Ad5	pos	S-induced IFNg	2.77966
AZD+Ad5	pos	S-induced IFNg	NA
AZD+Ad5	pos	S-induced IFNg	1.77778
BBIBP+Sput_26	pos	S-induced IFNg	2.19608
Sput_26+Ad5	pos	S-induced IFNg	0.514286
mRNA1273+mRNA1273	pos	S-induced IFNg	NA
mRNA1273+mRNA1273	pos	S-induced IFNg	0.947368
mRNA1273+mRNA1273	pos	S-induced IFNg	2.98039
Sput_26+AZD	pos	S-induced IFNg	0.285714
Sput_26+AZD	pos	S-induced IFNg	0.777778
AZD+BBIBP	neg	S-induced IFNg	0.461538
Sput_26+AZD	pos	S-induced IFNg	0.133333
AZD+BBIBP	pos	S-induced IFNg	0.355556
Sput_26+BBIBP	pos	S-induced IFNg	0.163265
Sput_26+BBIBP	pos	S-induced IFNg	0.40678
AZD+BBIBP	neg	S-induced IFNg	0.285714
Sput_26+BBIBP	pos	Spike-binding mBCs	0.0560167
AZD+BBIBP	neg	Spike-binding mBCs	0.0598933
Sput_26+AZD	pos	Spike-binding mBCs	0.0603414
Sput_26+AZD	pos	Spike-binding mBCs	0.0614097
Sput_26+AZD	pos	Spike-binding mBCs	0.0556851
Sput_26+AZD	pos	Spike-binding mBCs	0.0580253
Sput_26+BBIBP	pos	Spike-binding mBCs	0.0543215
Sput_26+BBIBP	neg	Spike-binding mBCs	0.117562
Sput_26+BBIBP	neg	Spike-binding mBCs	0.0503072
AZD+Sput_26	pos	Spike-binding mBCs	0.0608485
Sput_26+mRNA1273	pos	Spike-binding mBCs	0.0565869
Sput_26+mRNA1273	pos	Spike-binding mBCs	0.0626773
AZD+mRNA1273	pos	Spike-binding mBCs	0.0545923
AZD+Sput_26	pos	Spike-binding mBCs	0.0523627
AZD+mRNA1273	pos	Spike-binding mBCs	0.0582332
AZD+Sput_26	pos	Spike-binding mBCs	0.0582296
AZD+mRNA1273	pos	Spike-binding mBCs	0.0660227
AZD+Sput_26	neg	Spike-binding mBCs	0.0545631
AZD+BBIBP	pos	Spike-binding mBCs	0.0565323
AZD+Sput_26	pos	Spike-binding mBCs	0.0555674
Sput_26+Sput_5	pos	Spike-binding mBCs	0.0567072
Sput_26+Sput_5	pos	Spike-binding mBCs	0.0552373
Sput_26+Sput_5	pos	Spike-binding mBCs	0.0617026
Sput_26+Sput_5	pos	Spike-binding mBCs	0.0547011
Sput_26+Sput_5	pos	Spike-binding mBCs	0.0536389
Sput_26+Sput_5	pos	Spike-binding mBCs	0.0544876
AZD+AZD	pos	Spike-binding mBCs	0.0846364
Sput_26+AZD	pos	Spike-binding mBCs	0.0673278
AZD+BBIBP	pos	Spike-binding mBCs	0.0731832
AZD+mRNA1273	pos	Spike-binding mBCs	0.0925178
Sput_26+mRNA1273	pos	Spike-binding mBCs	0.0533452
BBIBP+Sput_26	pos	Spike-binding mBCs	0.0569007
AZD+AZD	pos	Spike-binding mBCs	0.0562435
AZD+AZD	pos	Spike-binding mBCs	0.057845
BBIBP+Sput_26	pos	Spike-binding mBCs	0.060937
Sput_26+BBIBP	pos	Spike-binding mBCs	0.0575806
AZD+BBIBP	neg	Spike-binding mBCs	0.0565455
BBIBP+AZD	pos	Spike-binding mBCs	0.0760261
BBIBP+AZD	pos	Spike-binding mBCs	0.0743395
BBIBP+mRNA1273	pos	Spike-binding mBCs	0.0877022
BBIBP+mRNA1273	pos	Spike-binding mBCs	0.0602483
BBIBP+Sput_26	pos	Spike-binding mBCs	0.0568512
BBIBP+mRNA1273	pos	Spike-binding mBCs	0.0545757
BBIBP+mRNA1273	pos	Spike-binding mBCs	0.0718361
AZD+Sput_26	pos	Spike-binding mBCs	0.0544721
AZD+Sput_26	pos	Spike-binding mBCs	0.0675722
BBIBP+BBIBP	pos	Spike-binding mBCs	0.0609726
AZD+AZD	neg	Spike-binding mBCs	0.0599075
BBIBP+Sput_26	pos	Spike-binding mBCs	0.0783841
BBIBP+mRNA1273	pos	Spike-binding mBCs	0.0785531
AZD+mRNA1273	pos	Spike-binding mBCs	0.0738707
AZD+mRNA1273	pos	Spike-binding mBCs	0.070496
BBIBP+BBIBP	pos	Spike-binding mBCs	0.0598404
Sput_26+Sput_26	pos	Spike-binding mBCs	0.0634999
Sput_26+Sput_26	pos	Spike-binding mBCs	0.061683
BBIBP+BBIBP	neg	Spike-binding mBCs	0.0650301
Sput_26+Sput_26	pos	Spike-binding mBCs	0.0634025
AZD+mRNA1273	pos	Spike-binding mBCs	0.0647355
BBIBP+Sput_26	pos	Spike-binding mBCs	0.0594117
Sput_26+Sput_26	pos	Spike-binding mBCs	0.0883415
BBIBP+AZD	pos	Spike-binding mBCs	0.0766884
BBIBP+AZD	pos	Spike-binding mBCs	0.0683796
BBIBP+Sput_26	pos	Spike-binding mBCs	0.06003
BBIBP+AZD	pos	Spike-binding mBCs	0.0653781
BBIBP+AZD	pos	Spike-binding mBCs	0.0589634
BBIBP+BBIBP	neg	Spike-binding mBCs	0.0617194
BBIBP+BBIBP	pos	Spike-binding mBCs	0.0654028
AZD+mRNA1273	pos	Spike-binding mBCs	0.0534236
AZD+mRNA1273	pos	Spike-binding mBCs	0.0414608
Sput_26+Sput_26	pos	Spike-binding mBCs	0.0441339
Sput_26+BBIBP	neg	Spike-binding mBCs	0.0373846
Sput_26+mRNA1273	pos	Spike-binding mBCs	0.0471817
AZD+mRNA1273	pos	Spike-binding mBCs	0.0450626
Sput_26+mRNA1273	pos	Spike-binding mBCs	0.0441444
BBIBP+BBIBP	pos	Spike-binding mBCs	0.0395939
Sput_26+Sput_5	pos	Spike-binding mBCs	0.04483
Sput_26+Sput_26	neg	Spike-binding mBCs	0.0474793
AZD+AZD	pos	Spike-binding mBCs	0.0611303
Sput_26+Ad5	pos	Spike-binding mBCs	0.058059
Sput_26+Ad5	pos	Spike-binding mBCs	0.0500463
Sput_26+Ad5	pos	Spike-binding mBCs	0.0397415
AZD+Ad5	pos	Spike-binding mBCs	0.0460537
Sput_26+Ad5	pos	Spike-binding mBCs	0.0472941
AZD+Ad5	pos	Spike-binding mBCs	0.0446187
Sput_26+Ad5	pos	Spike-binding mBCs	0.0569244
Sput_26+Ad5	pos	Spike-binding mBCs	0.0437219
AZD+Ad5	pos	Spike-binding mBCs	0.046387
Sput_26+Ad5	pos	Spike-binding mBCs	0.0448407
Sput_26+Ad5	pos	Spike-binding mBCs	0.0467244
Sput_26+Ad5	pos	Spike-binding mBCs	0.0459484
BBIBP+BBIBP	pos	Spike-binding mBCs	0.0521161
mRNA1273+mRNA1273	pos	Spike-binding mBCs	0.0554865
mRNA1273+mRNA1273	pos	Spike-binding mBCs	0.0543117
mRNA1273+mRNA1273	pos	Spike-binding mBCs	0.0570741
mRNA1273+mRNA1273	pos	Spike-binding mBCs	0.0577964
AZD+Sput_26	pos	Spike-binding mBCs	0.0782657
Sput_26+AZD	pos	Spike-binding mBCs	0.0618049
Sput_26+BBIBP	neg	Spike-binding mBCs	0.0579043
Sput_26+AZD	pos	Spike-binding mBCs	0.0540352
Sput_26+BBIBP	pos	Spike-binding mBCs	0.054041
Sput_26+BBIBP	pos	Spike-binding mBCs	0.0498471
Sput_26+mRNA1273	pos	Spike-binding mBCs	0.0513919
AZD+mRNA1273	pos	Spike-binding mBCs	0.0551913
AZD+mRNA1273	pos	Spike-binding mBCs	0.0523544
AZD+mRNA1273	pos	Spike-binding mBCs	0.0586062
AZD+Sput_26	pos	Spike-binding mBCs	0.0597786
AZD+Sput_26	pos	Spike-binding mBCs	0.0616822
Sput_26+mRNA1273	pos	Spike-binding mBCs	0.0470499
AZD+mRNA1273	pos	Spike-binding mBCs	0.0577722
Sput_26+Sput_5	pos	Spike-binding mBCs	0.0562297
Sput_26+Sput_5	pos	Spike-binding mBCs	0.115644
Sput_26+Sput_5	pos	Spike-binding mBCs	0.0478804
AZD+AZD	neg	Spike-binding mBCs	0.0537186
Sput_26+AZD	pos	Spike-binding mBCs	0.0546774
AZD+mRNA1273	pos	Spike-binding mBCs	0.060694
BBIBP+Sput_26	neg	Spike-binding mBCs	0.0606396
Sput_26+BBIBP	pos	Spike-binding mBCs	0.0653088
BBIBP+AZD	pos	Spike-binding mBCs	0.0570807
BBIBP+AZD	pos	Spike-binding mBCs	0.0509399
BBIBP+AZD	pos	Spike-binding mBCs	0.0567254
BBIBP+AZD	pos	Spike-binding mBCs	0.0611651
BBIBP+mRNA1273	pos	Spike-binding mBCs	0.064928
BBIBP+mRNA1273	pos	Spike-binding mBCs	0.0602209
BBIBP+Sput_26	pos	Spike-binding mBCs	0.0688615
Sput_26+Sput_26	pos	Spike-binding mBCs	0.0505119
Sput_26+Sput_26	pos	Spike-binding mBCs	0.0513804
Sput_26+Sput_26	pos	Spike-binding mBCs	0.06245
Sput_26+Sput_26	pos	Spike-binding mBCs	0.0711564
AZD+AZD	pos	Spike-binding mBCs	0.0690865
BBIBP+BBIBP	pos	Spike-binding mBCs	0.0614164
BBIBP+mRNA1273	pos	Spike-binding mBCs	0.0677522
AZD+Ad5	pos	Spike-binding mBCs	0.0615438
Sput_26+Ad5	pos	Spike-binding mBCs	0.0669728
Sput_26+Ad5	pos	Spike-binding mBCs	0.0660324
AZD+Ad5	pos	Spike-binding mBCs	0.0756484
Sput_26+Ad5	pos	Spike-binding mBCs	0.0738671
BBIBP+Sput_26	pos	Spike-binding mBCs	0.126351
BBIBP+BBIBP	pos	Spike-binding mBCs	0.0798156
BBIBP+BBIBP	pos	Spike-binding mBCs	0.0648455
BBIBP+BBIBP	pos	Spike-binding mBCs	0.124092
Sput_26+AZD	pos	Spike-binding mBCs	0.0882971
Sput_26+AZD	pos	Spike-binding mBCs	0.0985304
Sput_26+BBIBP	pos	Spike-binding mBCs	0.104154
AZD+BBIBP	pos	Spike-binding mBCs	0.0943685
Sput_26+BBIBP	pos	Spike-binding mBCs	0.105431
AZD+Sput_26	pos	Spike-binding mBCs	0.106838
Sput_26+mRNA1273	pos	Spike-binding mBCs	0.103999
AZD+mRNA1273	pos	Spike-binding mBCs	0.110188
Sput_26+mRNA1273	pos	Spike-binding mBCs	0.109187
AZD+BBIBP	pos	Spike-binding mBCs	0.105099
AZD+Sput_26	pos	Spike-binding mBCs	0.0994651
AZD+mRNA1273	pos	Spike-binding mBCs	0.102611
Sput_26+Sput_5	pos	Spike-binding mBCs	0.0810798
AZD+AZD	pos	Spike-binding mBCs	0.0430734
AZD+AZD	pos	Spike-binding mBCs	0.0522944
BBIBP+Sput_26	pos	Spike-binding mBCs	0.0536256
BBIBP+AZD	pos	Spike-binding mBCs	0.0571025
Sput_26+AZD	pos	Spike-binding mBCs	0.0462164
Sput_26+Sput_5	pos	Spike-binding mBCs	0.0639561
BBIBP+BBIBP	pos	Spike-binding mBCs	0.0472579
BBIBP+Sput_26	pos	Spike-binding mBCs	0.0462558
AZD+Ad5	pos	Spike-binding mBCs	0.062647
Sput_26+Ad5	pos	Spike-binding mBCs	0.0583776
AZD+Ad5	pos	Spike-binding mBCs	0.0606964
mRNA1273+mRNA1273	pos	Spike-binding mBCs	0.0580183
BBIBP+BBIBP	pos	Spike-binding mBCs	0.0590785
AZD+BBIBP	neg	Spike-binding mBCs	0.0463172
Sput_26+AZD	pos	Spike-binding mBCs	0.046679
AZD+BBIBP	pos	Spike-binding mBCs	0.0434477
AZD+mRNA1273	pos	Spike-binding mBCs	0.0587822
Sput_26+mRNA1273	pos	Spike-binding mBCs	0.0552379
Sput_26+mRNA1273	pos	Spike-binding mBCs	0.0607768
Sput_26+mRNA1273	pos	Spike-binding mBCs	0.0609114
Sput_26+mRNA1273	pos	Spike-binding mBCs	0.0525021
AZD+Sput_26	pos	Spike-binding mBCs	0.0441918
AZD+mRNA1273	pos	Spike-binding mBCs	0.0496404
AZD+Sput_26	pos	Spike-binding mBCs	0.0525636
AZD+Sput_26	pos	Spike-binding mBCs	0.0483991
AZD+Sput_26	pos	Spike-binding mBCs	0.0432393
AZD+Sput_26	pos	Spike-binding mBCs	0.0462891
Sput_26+Sput_5	pos	Spike-binding mBCs	0.0554461
Sput_26+Sput_5	pos	Spike-binding mBCs	0.046576
Sput_26+Sput_5	pos	Spike-binding mBCs	0.0500038
Sput_26+Sput_5	pos	Spike-binding mBCs	0.051716
Sput_26+Sput_5	pos	Spike-binding mBCs	0.0494688
AZD+Sput_26	pos	Spike-binding mBCs	0.0453941
AZD+AZD	pos	Spike-binding mBCs	0.0539034
AZD+AZD	pos	Spike-binding mBCs	0.0455488
AZD+AZD	pos	Spike-binding mBCs	0.0453921
Sput_26+mRNA1273	pos	Spike-binding mBCs	0.0600167
Sput_26+Sput_5	pos	Spike-binding mBCs	0.0654068
Sput_26+Sput_5	pos	Spike-binding mBCs	0.0634518
BBIBP+Sput_26	pos	Spike-binding mBCs	0.0555171
BBIBP+Sput_26	pos	Spike-binding mBCs	0.0487254
AZD+AZD	pos	Spike-binding mBCs	0.0487509
Sput_26+AZD	pos	Spike-binding mBCs	0.0585699
Sput_26+mRNA1273	pos	Spike-binding mBCs	0.0506838
BBIBP+Sput_26	neg	Spike-binding mBCs	0.0474618
Sput_26+BBIBP	neg	Spike-binding mBCs	0.0561664
Sput_26+Sput_5	pos	Spike-binding mBCs	0.0454595
BBIBP+AZD	pos	Spike-binding mBCs	0.0523467
BBIBP+AZD	pos	Spike-binding mBCs	0.0482465
BBIBP+AZD	pos	Spike-binding mBCs	0.0605665
BBIBP+mRNA1273	pos	Spike-binding mBCs	0.055918
BBIBP+mRNA1273	pos	Spike-binding mBCs	0.0555511
BBIBP+mRNA1273	pos	Spike-binding mBCs	0.0856191
BBIBP+AZD	pos	Spike-binding mBCs	0.0810583
BBIBP+mRNA1273	pos	Spike-binding mBCs	0.0506141
BBIBP+mRNA1273	pos	Spike-binding mBCs	0.0506186
BBIBP+mRNA1273	pos	Spike-binding mBCs	0.0540334
Sput_26+BBIBP	neg	Spike-binding mBCs	0.0466252
AZD+AZD	pos	Spike-binding mBCs	0.0459177
AZD+BBIBP	pos	Spike-binding mBCs	0.050738
Sput_26+AZD	pos	Spike-binding mBCs	0.0453512
BBIBP+BBIBP	pos	Spike-binding mBCs	0.0549742
BBIBP+BBIBP	neg	Spike-binding mBCs	0.0504857
Sput_26+Sput_26	pos	Spike-binding mBCs	0.0549005
BBIBP+AZD	pos	Spike-binding mBCs	0.0716159
BBIBP+Sput_26	pos	Spike-binding mBCs	0.103381
Sput_26+Sput_26	pos	Spike-binding mBCs	0.0521487
Sput_26+Sput_26	pos	Spike-binding mBCs	0.0497252
Sput_26+Sput_26	pos	Spike-binding mBCs	0.0443197
Sput_26+Sput_26	pos	Spike-binding mBCs	0.0418148
Sput_26+Sput_26	pos	Spike-binding mBCs	0.0454726
BBIBP+BBIBP	pos	Spike-binding mBCs	0.052007
BBIBP+mRNA1273	pos	Spike-binding mBCs	0.0440465
AZD+AZD	pos	Spike-binding mBCs	0.0439507
AZD+BBIBP	pos	Spike-binding mBCs	0.0485679
BBIBP+AZD	pos	Spike-binding mBCs	0.0581563
BBIBP+BBIBP	pos	Spike-binding mBCs	0.0546685
AZD+mRNA1273	pos	Spike-binding mBCs	0.0849676
AZD+Ad5	pos	Spike-binding mBCs	0.062506
Sput_26+Ad5	pos	Spike-binding mBCs	0.0414532
Sput_26+Ad5	pos	Spike-binding mBCs	0.0393969
AZD+Ad5	pos	Spike-binding mBCs	0.0434928
AZD+Ad5	pos	Spike-binding mBCs	0.0438551
AZD+Ad5	pos	Spike-binding mBCs	0.0466881
Sput_26+Ad5	pos	Spike-binding mBCs	0.0394817
Sput_26+Ad5	pos	Spike-binding mBCs	0.0407556
AZD+Ad5	pos	Spike-binding mBCs	0.0448467
AZD+Ad5	pos	Spike-binding mBCs	0.0538951
mRNA1273+mRNA1273	pos	Spike-binding mBCs	0.0536593
mRNA1273+mRNA1273	pos	Spike-binding mBCs	0.0641322
mRNA1273+mRNA1273	pos	Spike-binding mBCs	0.0695629
BBIBP+BBIBP	pos	Spike-binding mBCs	0.0402872
BBIBP+BBIBP	pos	Spike-binding mBCs	0.034843
mRNA1273+mRNA1273	pos	Spike-binding mBCs	0.0423709
BBIBP+Sput_26	pos	Spike-binding mBCs	0.0412886
Sput_26+BBIBP	pos	Spike-binding mBCs	0.0558706
Sput_26+BBIBP	neg	Spike-binding mBCs	0.0485975
Sput_26+AZD	neg	Spike-binding mBCs	0.0424205
AZD+BBIBP	neg	Spike-binding mBCs	0.0423278
Sput_26+AZD	pos	Spike-binding mBCs	0.0512718
Sput_26+BBIBP	neg	Spike-binding mBCs	0.0447661
AZD+BBIBP	neg	Spike-binding mBCs	0.0453702
Sput_26+AZD	pos	Spike-binding mBCs	0.0442963
AZD+BBIBP	pos	Spike-binding mBCs	0.051695
Sput_26+AZD	pos	Spike-binding mBCs	0.0458615
Sput_26+BBIBP	pos	Spike-binding mBCs	0.0437078
Sput_26+mRNA1273	pos	Spike-binding mBCs	0.0424959
Sput_26+mRNA1273	pos	Spike-binding mBCs	0.0572939
Sput_26+mRNA1273	pos	Spike-binding mBCs	0.0418192
AZD+mRNA1273	pos	Spike-binding mBCs	0.046653
AZD+mRNA1273	pos	Spike-binding mBCs	0.0466826
AZD+mRNA1273	pos	Spike-binding mBCs	0.0482125
AZD+mRNA1273	pos	Spike-binding mBCs	0.0441431
AZD+Sput_26	pos	Spike-binding mBCs	0.0516898
AZD+mRNA1273	pos	Spike-binding mBCs	0.0498329
Sput_26+Sput_5	pos	Spike-binding mBCs	0.0530046
Sput_26+Sput_5	pos	Spike-binding mBCs	0.0478084
AZD+AZD	pos	Spike-binding mBCs	0.058682
Sput_26+mRNA1273	pos	Spike-binding mBCs	0.100724
AZD+AZD	pos	Spike-binding mBCs	0.0667611
Sput_26+BBIBP	pos	Spike-binding mBCs	0.0971634
AZD+BBIBP	neg	Spike-binding mBCs	0.0753172
Sput_26+AZD	pos	Spike-binding mBCs	0.0695005
Sput_26+mRNA1273	pos	Spike-binding mBCs	0.0824878
BBIBP+Sput_26	pos	Spike-binding mBCs	0.093003
AZD+Sput_26	pos	Spike-binding mBCs	0.0919179
Sput_26+AZD	pos	Spike-binding mBCs	0.0890528
Sput_26+BBIBP	pos	Spike-binding mBCs	0.0817448
AZD+AZD	pos	Spike-binding mBCs	0.0678099
BBIBP+AZD	pos	Spike-binding mBCs	0.119017
BBIBP+AZD	pos	Spike-binding mBCs	0.0876164
BBIBP+mRNA1273	pos	Spike-binding mBCs	0.0786454
BBIBP+Sput_26	pos	Spike-binding mBCs	0.0716479
AZD+BBIBP	pos	Spike-binding mBCs	0.0770967
BBIBP+Sput_26	pos	Spike-binding mBCs	0.0791609
BBIBP+mRNA1273	pos	Spike-binding mBCs	0.0896879
Sput_26+Sput_26	neg	Spike-binding mBCs	0.0842506
Sput_26+Sput_26	pos	Spike-binding mBCs	0.0891795
Sput_26+Sput_26	pos	Spike-binding mBCs	0.125002
Sput_26+Sput_26	pos	Spike-binding mBCs	0.0936221
Sput_26+Sput_26	pos	Spike-binding mBCs	0.0869627
Sput_26+Sput_26	pos	Spike-binding mBCs	0.109544
BBIBP+BBIBP	pos	Spike-binding mBCs	0.0766411
BBIBP+Sput_26	pos	Spike-binding mBCs	0.101351
BBIBP+BBIBP	pos	Spike-binding mBCs	0.0882122
BBIBP+AZD	pos	Spike-binding mBCs	0.0830812
BBIBP+BBIBP	pos	Spike-binding mBCs	0.0781345
BBIBP+mRNA1273	pos	Spike-binding mBCs	0.177581
AZD+BBIBP	neg	Spike-binding mBCs	0.0902582
Sput_26+Sput_26	pos	Spike-binding mBCs	0.115379
AZD+Sput_26	pos	Spike-binding mBCs	0.108006
AZD+BBIBP	neg	Spike-binding mBCs	0.11273
Sput_26+Sput_5	pos	Spike-binding mBCs	0.0919243
Sput_26+mRNA1273	pos	Spike-binding mBCs	0.076233
Sput_26+Sput_5	pos	Spike-binding mBCs	0.0806249
Sput_26+Sput_5	pos	Spike-binding mBCs	0.0778614
BBIBP+BBIBP	neg	Spike-binding mBCs	0.0690939
BBIBP+mRNA1273	pos	Spike-binding mBCs	0.0987864
Sput_26+mRNA1273	pos	Spike-binding mBCs	0.126265
Sput_26+Sput_5	pos	Spike-binding mBCs	0.0474553
AZD+AZD	pos	Spike-binding mBCs	0.0423149
AZD+AZD	pos	Spike-binding mBCs	0.0491118
BBIBP+AZD	pos	Spike-binding mBCs	0.0503743
Sput_26+Sput_5	pos	Spike-binding mBCs	0.0437871
Sput_26+BBIBP	neg	Spike-binding mBCs	0.0424841
Sput_26+Sput_5	pos	Spike-binding mBCs	0.0509489
BBIBP+Sput_26	pos	Spike-binding mBCs	0.0525232
BBIBP+BBIBP	neg	Spike-binding mBCs	0.0573288
BBIBP+mRNA1273	pos	Spike-binding mBCs	0.0556068
BBIBP+Sput_26	pos	Spike-binding mBCs	0.0488601
BBIBP+Sput_26	pos	Spike-binding mBCs	0.0555898
AZD+Sput_26	pos	Spike-binding mBCs	0.0458171
AZD+Ad5	pos	Spike-binding mBCs	0.0415577
AZD+Ad5	pos	Spike-binding mBCs	0.0437635
AZD+Ad5	pos	Spike-binding mBCs	0.0416259
Sput_26+Ad5	pos	Spike-binding mBCs	0.0415386
Sput_26+Ad5	pos	Spike-binding mBCs	0.0421072
AZD+Ad5	pos	Spike-binding mBCs	0.04877
Sput_26+Ad5	pos	Spike-binding mBCs	0.0441771
AZD+Ad5	pos	Spike-binding mBCs	0.0475287
AZD+Ad5	pos	Spike-binding mBCs	0.0524668
BBIBP+Sput_26	pos	Spike-binding mBCs	0.0532143
Sput_26+Ad5	pos	Spike-binding mBCs	0.0558184
mRNA1273+mRNA1273	pos	Spike-binding mBCs	0.0541763
mRNA1273+mRNA1273	pos	Spike-binding mBCs	0.0576611
mRNA1273+mRNA1273	pos	Spike-binding mBCs	0.0518223
Sput_26+AZD	pos	Spike-binding mBCs	0.201785
Sput_26+AZD	pos	Spike-binding mBCs	0.189084
AZD+BBIBP	neg	Spike-binding mBCs	0.239092
Sput_26+AZD	pos	Spike-binding mBCs	0.26239
AZD+BBIBP	pos	Spike-binding mBCs	0.577019
Sput_26+BBIBP	pos	Spike-binding mBCs	0.482407
Sput_26+BBIBP	pos	Spike-binding mBCs	0.070417
AZD+BBIBP	neg	Spike-binding mBCs	0.0468976
Sput_26+BBIBP	pos	CM CD4+ cluster 9	0.27128
AZD+BBIBP	neg	CM CD4+ cluster 9	0.367942
Sput_26+AZD	pos	CM CD4+ cluster 9	0.246495
Sput_26+AZD	pos	CM CD4+ cluster 9	0.276197
Sput_26+AZD	pos	CM CD4+ cluster 9	0.186128
Sput_26+AZD	pos	CM CD4+ cluster 9	0.299474
Sput_26+BBIBP	pos	CM CD4+ cluster 9	0.206402
Sput_26+BBIBP	neg	CM CD4+ cluster 9	0.637775
Sput_26+BBIBP	neg	CM CD4+ cluster 9	0.229056
AZD+Sput_26	pos	CM CD4+ cluster 9	0.273879
Sput_26+mRNA1273	pos	CM CD4+ cluster 9	0.688455
Sput_26+mRNA1273	pos	CM CD4+ cluster 9	0.464725
AZD+mRNA1273	pos	CM CD4+ cluster 9	0.508339
AZD+Sput_26	pos	CM CD4+ cluster 9	0.534259
AZD+mRNA1273	pos	CM CD4+ cluster 9	0.669903
AZD+Sput_26	pos	CM CD4+ cluster 9	0.162763
AZD+mRNA1273	pos	CM CD4+ cluster 9	0.179833
AZD+Sput_26	neg	CM CD4+ cluster 9	0.157814
AZD+BBIBP	pos	CM CD4+ cluster 9	0.140611
AZD+Sput_26	pos	CM CD4+ cluster 9	0.445697
Sput_26+Sput_5	pos	CM CD4+ cluster 9	0.349145
Sput_26+Sput_5	pos	CM CD4+ cluster 9	0.393926
Sput_26+Sput_5	pos	CM CD4+ cluster 9	0.716151
Sput_26+Sput_5	pos	CM CD4+ cluster 9	0.546766
Sput_26+Sput_5	pos	CM CD4+ cluster 9	1.07524
Sput_26+Sput_5	pos	CM CD4+ cluster 9	0.303304
AZD+AZD	pos	CM CD4+ cluster 9	0.328376
Sput_26+AZD	pos	CM CD4+ cluster 9	0.224832
AZD+BBIBP	pos	CM CD4+ cluster 9	0.22644
AZD+mRNA1273	pos	CM CD4+ cluster 9	0.580781
Sput_26+mRNA1273	pos	CM CD4+ cluster 9	0.0930263
BBIBP+Sput_26	pos	CM CD4+ cluster 9	0.490267
AZD+AZD	pos	CM CD4+ cluster 9	1.12192
AZD+AZD	pos	CM CD4+ cluster 9	0.946572
BBIBP+Sput_26	pos	CM CD4+ cluster 9	0.538036
Sput_26+BBIBP	pos	CM CD4+ cluster 9	0.192649
AZD+BBIBP	neg	CM CD4+ cluster 9	0.130671
BBIBP+AZD	pos	CM CD4+ cluster 9	0.720421
BBIBP+AZD	pos	CM CD4+ cluster 9	0.35554
BBIBP+mRNA1273	pos	CM CD4+ cluster 9	0.738714
BBIBP+mRNA1273	pos	CM CD4+ cluster 9	0.237126
BBIBP+Sput_26	pos	CM CD4+ cluster 9	0.401744
BBIBP+mRNA1273	pos	CM CD4+ cluster 9	3.32812
BBIBP+mRNA1273	pos	CM CD4+ cluster 9	0.436186
AZD+Sput_26	pos	CM CD4+ cluster 9	1.28965
AZD+Sput_26	pos	CM CD4+ cluster 9	0.162719
BBIBP+BBIBP	pos	CM CD4+ cluster 9	1.77347
AZD+AZD	neg	CM CD4+ cluster 9	1.08253
BBIBP+Sput_26	pos	CM CD4+ cluster 9	0.371636
BBIBP+mRNA1273	pos	CM CD4+ cluster 9	0.690965
AZD+mRNA1273	pos	CM CD4+ cluster 9	0.844354
AZD+mRNA1273	pos	CM CD4+ cluster 9	0.607911
BBIBP+BBIBP	pos	CM CD4+ cluster 9	0.416693
Sput_26+Sput_26	pos	CM CD4+ cluster 9	0.553954
Sput_26+Sput_26	pos	CM CD4+ cluster 9	0.577938
BBIBP+BBIBP	neg	CM CD4+ cluster 9	0.4485
Sput_26+Sput_26	pos	CM CD4+ cluster 9	0.894081
AZD+mRNA1273	pos	CM CD4+ cluster 9	0.652416
BBIBP+Sput_26	pos	CM CD4+ cluster 9	0.291874
Sput_26+Sput_26	pos	CM CD4+ cluster 9	0.427649
BBIBP+AZD	pos	CM CD4+ cluster 9	0.530135
BBIBP+AZD	pos	CM CD4+ cluster 9	0.375215
BBIBP+Sput_26	pos	CM CD4+ cluster 9	1.00025
BBIBP+AZD	pos	CM CD4+ cluster 9	0.496023
BBIBP+AZD	pos	CM CD4+ cluster 9	0.500087
BBIBP+BBIBP	neg	CM CD4+ cluster 9	0.38574
BBIBP+BBIBP	pos	CM CD4+ cluster 9	0.65185
AZD+mRNA1273	pos	CM CD4+ cluster 9	0.183322
AZD+mRNA1273	pos	CM CD4+ cluster 9	0.978643
Sput_26+Sput_26	pos	CM CD4+ cluster 9	0.355
Sput_26+BBIBP	neg	CM CD4+ cluster 9	0.873427
Sput_26+mRNA1273	pos	CM CD4+ cluster 9	0.347391
AZD+mRNA1273	pos	CM CD4+ cluster 9	0.683553
Sput_26+mRNA1273	pos	CM CD4+ cluster 9	0.614246
BBIBP+BBIBP	pos	CM CD4+ cluster 9	1.39657
Sput_26+Sput_5	pos	CM CD4+ cluster 9	0.354254
Sput_26+Sput_26	neg	CM CD4+ cluster 9	1.48356
AZD+AZD	pos	CM CD4+ cluster 9	0.400013
Sput_26+Ad5	pos	CM CD4+ cluster 9	1.24047
Sput_26+Ad5	pos	CM CD4+ cluster 9	0.645562
Sput_26+Ad5	pos	CM CD4+ cluster 9	0.511159
AZD+Ad5	pos	CM CD4+ cluster 9	1.28668
Sput_26+Ad5	pos	CM CD4+ cluster 9	0.277002
AZD+Ad5	pos	CM CD4+ cluster 9	0.760028
Sput_26+Ad5	pos	CM CD4+ cluster 9	1.4194
Sput_26+Ad5	pos	CM CD4+ cluster 9	1.14138
AZD+Ad5	pos	CM CD4+ cluster 9	2.77501
Sput_26+Ad5	pos	CM CD4+ cluster 9	0.481626
Sput_26+Ad5	pos	CM CD4+ cluster 9	0.457744
Sput_26+Ad5	pos	CM CD4+ cluster 9	0.755785
BBIBP+BBIBP	pos	CM CD4+ cluster 9	1.17101
mRNA1273+mRNA1273	pos	CM CD4+ cluster 9	0.0443393
mRNA1273+mRNA1273	pos	CM CD4+ cluster 9	0.024424
mRNA1273+mRNA1273	pos	CM CD4+ cluster 9	0.513584
mRNA1273+mRNA1273	pos	CM CD4+ cluster 9	0.432156
AZD+Sput_26	pos	CM CD4+ cluster 9	0.67728
Sput_26+AZD	pos	CM CD4+ cluster 9	1.69841
Sput_26+BBIBP	neg	CM CD4+ cluster 9	0.843081
Sput_26+AZD	pos	CM CD4+ cluster 9	0.21483
Sput_26+BBIBP	pos	CM CD4+ cluster 9	0.37932
Sput_26+BBIBP	pos	CM CD4+ cluster 9	0.810118
Sput_26+mRNA1273	pos	CM CD4+ cluster 9	0.523852
AZD+mRNA1273	pos	CM CD4+ cluster 9	1.47777
AZD+mRNA1273	pos	CM CD4+ cluster 9	0.12928
AZD+mRNA1273	pos	CM CD4+ cluster 9	1.43284
AZD+Sput_26	pos	CM CD4+ cluster 9	0.976385
AZD+Sput_26	pos	CM CD4+ cluster 9	0.591938
Sput_26+mRNA1273	pos	CM CD4+ cluster 9	0.467214
AZD+mRNA1273	pos	CM CD4+ cluster 9	0.553603
Sput_26+Sput_5	pos	CM CD4+ cluster 9	0.682284
Sput_26+Sput_5	pos	CM CD4+ cluster 9	0.199462
Sput_26+Sput_5	pos	CM CD4+ cluster 9	0.404344
AZD+AZD	neg	CM CD4+ cluster 9	0.580823
Sput_26+AZD	pos	CM CD4+ cluster 9	0.682633
AZD+mRNA1273	pos	CM CD4+ cluster 9	0.602833
BBIBP+Sput_26	neg	CM CD4+ cluster 9	1.06912
Sput_26+BBIBP	pos	CM CD4+ cluster 9	0.948587
BBIBP+AZD	pos	CM CD4+ cluster 9	0.756094
BBIBP+AZD	pos	CM CD4+ cluster 9	2.26078
BBIBP+AZD	pos	CM CD4+ cluster 9	1.05849
BBIBP+AZD	pos	CM CD4+ cluster 9	2.05107
BBIBP+mRNA1273	pos	CM CD4+ cluster 9	2.61575
BBIBP+mRNA1273	pos	CM CD4+ cluster 9	2.14757
BBIBP+Sput_26	pos	CM CD4+ cluster 9	0.779555
Sput_26+Sput_26	pos	CM CD4+ cluster 9	0.880094
Sput_26+Sput_26	pos	CM CD4+ cluster 9	0.201475
Sput_26+Sput_26	pos	CM CD4+ cluster 9	0.243397
Sput_26+Sput_26	pos	CM CD4+ cluster 9	0.791444
AZD+AZD	pos	CM CD4+ cluster 9	1.15689
BBIBP+BBIBP	pos	CM CD4+ cluster 9	1.67376
BBIBP+mRNA1273	pos	CM CD4+ cluster 9	1.53489
AZD+Ad5	pos	CM CD4+ cluster 9	0.788697
Sput_26+Ad5	pos	CM CD4+ cluster 9	0.909513
Sput_26+Ad5	pos	CM CD4+ cluster 9	0.574538
AZD+Ad5	pos	CM CD4+ cluster 9	0.72859
Sput_26+Ad5	pos	CM CD4+ cluster 9	2.12261
BBIBP+Sput_26	pos	CM CD4+ cluster 9	1.04866
BBIBP+BBIBP	pos	CM CD4+ cluster 9	0.569068
BBIBP+BBIBP	pos	CM CD4+ cluster 9	0.981646
BBIBP+BBIBP	pos	CM CD4+ cluster 9	0.11741
Sput_26+AZD	pos	CM CD4+ cluster 9	1.50577
Sput_26+AZD	pos	CM CD4+ cluster 9	0.235455
Sput_26+BBIBP	pos	CM CD4+ cluster 9	1.01891
AZD+BBIBP	pos	CM CD4+ cluster 9	0.786515
Sput_26+BBIBP	pos	CM CD4+ cluster 9	0.419383
AZD+Sput_26	pos	CM CD4+ cluster 9	0.314758
Sput_26+mRNA1273	pos	CM CD4+ cluster 9	1.9955
AZD+mRNA1273	pos	CM CD4+ cluster 9	0.70698
Sput_26+mRNA1273	pos	CM CD4+ cluster 9	0.709452
AZD+BBIBP	pos	CM CD4+ cluster 9	2.49287
AZD+Sput_26	pos	CM CD4+ cluster 9	0.715102
AZD+mRNA1273	pos	CM CD4+ cluster 9	0.174503
Sput_26+Sput_5	pos	CM CD4+ cluster 9	1.09162
AZD+AZD	pos	CM CD4+ cluster 9	0.873281
AZD+AZD	pos	CM CD4+ cluster 9	0.316063
BBIBP+Sput_26	pos	CM CD4+ cluster 9	1.03772
BBIBP+AZD	pos	CM CD4+ cluster 9	1.63672
Sput_26+AZD	pos	CM CD4+ cluster 9	0.279414
Sput_26+Sput_5	pos	CM CD4+ cluster 9	0.42735
BBIBP+BBIBP	pos	CM CD4+ cluster 9	0.320579
BBIBP+Sput_26	pos	CM CD4+ cluster 9	0.73405
AZD+Ad5	pos	CM CD4+ cluster 9	0.5374
Sput_26+Ad5	pos	CM CD4+ cluster 9	1.29972
AZD+Ad5	pos	CM CD4+ cluster 9	0.226849
mRNA1273+mRNA1273	pos	CM CD4+ cluster 9	0.338265
BBIBP+BBIBP	pos	CM CD4+ cluster 9	0.21611
AZD+BBIBP	neg	CM CD4+ cluster 9	0.258762
Sput_26+AZD	pos	CM CD4+ cluster 9	0.391435
AZD+BBIBP	pos	CM CD4+ cluster 9	0.751669
AZD+mRNA1273	pos	CM CD4+ cluster 9	0.91406
Sput_26+mRNA1273	pos	CM CD4+ cluster 9	0.259064
Sput_26+mRNA1273	pos	CM CD4+ cluster 9	1.58873
Sput_26+mRNA1273	pos	CM CD4+ cluster 9	1.2994
Sput_26+mRNA1273	pos	CM CD4+ cluster 9	0.737131
AZD+Sput_26	pos	CM CD4+ cluster 9	1.30934
AZD+mRNA1273	pos	CM CD4+ cluster 9	0.950458
AZD+Sput_26	pos	CM CD4+ cluster 9	0.862225
AZD+Sput_26	pos	CM CD4+ cluster 9	1.03801
AZD+Sput_26	pos	CM CD4+ cluster 9	0.611671
AZD+Sput_26	pos	CM CD4+ cluster 9	0.827717
Sput_26+Sput_5	pos	CM CD4+ cluster 9	0.179378
Sput_26+Sput_5	pos	CM CD4+ cluster 9	0.42015
Sput_26+Sput_5	pos	CM CD4+ cluster 9	0.328049
Sput_26+Sput_5	pos	CM CD4+ cluster 9	0.148941
Sput_26+Sput_5	pos	CM CD4+ cluster 9	0.821686
AZD+Sput_26	pos	CM CD4+ cluster 9	0.727878
AZD+AZD	pos	CM CD4+ cluster 9	0.412802
AZD+AZD	pos	CM CD4+ cluster 9	0.520271
AZD+AZD	pos	CM CD4+ cluster 9	0.182935
Sput_26+mRNA1273	pos	CM CD4+ cluster 9	0.186873
Sput_26+Sput_5	pos	CM CD4+ cluster 9	0.370668
Sput_26+Sput_5	pos	CM CD4+ cluster 9	1.66535
BBIBP+Sput_26	pos	CM CD4+ cluster 9	0.547775
BBIBP+Sput_26	pos	CM CD4+ cluster 9	1.04453
AZD+AZD	pos	CM CD4+ cluster 9	1.27088
Sput_26+AZD	pos	CM CD4+ cluster 9	1.40379
Sput_26+mRNA1273	pos	CM CD4+ cluster 9	0.849893
BBIBP+Sput_26	neg	CM CD4+ cluster 9	0.676946
Sput_26+BBIBP	neg	CM CD4+ cluster 9	1.78529
Sput_26+Sput_5	pos	CM CD4+ cluster 9	0.283127
BBIBP+AZD	pos	CM CD4+ cluster 9	0.770659
BBIBP+AZD	pos	CM CD4+ cluster 9	1.84141
BBIBP+AZD	pos	CM CD4+ cluster 9	2.22647
BBIBP+mRNA1273	pos	CM CD4+ cluster 9	0.737818
BBIBP+mRNA1273	pos	CM CD4+ cluster 9	0.961435
BBIBP+mRNA1273	pos	CM CD4+ cluster 9	1.1143
BBIBP+AZD	pos	CM CD4+ cluster 9	1.58607
BBIBP+mRNA1273	pos	CM CD4+ cluster 9	1.79059
BBIBP+mRNA1273	pos	CM CD4+ cluster 9	1.60678
BBIBP+mRNA1273	pos	CM CD4+ cluster 9	1.9986
Sput_26+BBIBP	neg	CM CD4+ cluster 9	0.406321
AZD+AZD	pos	CM CD4+ cluster 9	0.407128
AZD+BBIBP	pos	CM CD4+ cluster 9	0.337938
Sput_26+AZD	pos	CM CD4+ cluster 9	0.643235
BBIBP+BBIBP	pos	CM CD4+ cluster 9	1.46461
BBIBP+BBIBP	neg	CM CD4+ cluster 9	2.13146
Sput_26+Sput_26	pos	CM CD4+ cluster 9	0.87324
BBIBP+AZD	pos	CM CD4+ cluster 9	2.19825
BBIBP+Sput_26	pos	CM CD4+ cluster 9	1.68625
Sput_26+Sput_26	pos	CM CD4+ cluster 9	0.337281
Sput_26+Sput_26	pos	CM CD4+ cluster 9	0.677393
Sput_26+Sput_26	pos	CM CD4+ cluster 9	0.725293
Sput_26+Sput_26	pos	CM CD4+ cluster 9	0.574482
Sput_26+Sput_26	pos	CM CD4+ cluster 9	0.158126
BBIBP+BBIBP	pos	CM CD4+ cluster 9	2.13114
BBIBP+mRNA1273	pos	CM CD4+ cluster 9	1.66511
AZD+AZD	pos	CM CD4+ cluster 9	1.05712
AZD+BBIBP	pos	CM CD4+ cluster 9	0.45895
BBIBP+AZD	pos	CM CD4+ cluster 9	0.762857
BBIBP+BBIBP	pos	CM CD4+ cluster 9	1.00748
AZD+mRNA1273	pos	CM CD4+ cluster 9	1.86419
AZD+Ad5	pos	CM CD4+ cluster 9	2.86899
Sput_26+Ad5	pos	CM CD4+ cluster 9	1.12537
Sput_26+Ad5	pos	CM CD4+ cluster 9	0.387478
AZD+Ad5	pos	CM CD4+ cluster 9	0.796922
AZD+Ad5	pos	CM CD4+ cluster 9	1.23172
AZD+Ad5	pos	CM CD4+ cluster 9	0.86278
Sput_26+Ad5	pos	CM CD4+ cluster 9	0.649328
Sput_26+Ad5	pos	CM CD4+ cluster 9	2.217
AZD+Ad5	pos	CM CD4+ cluster 9	0.995357
AZD+Ad5	pos	CM CD4+ cluster 9	1.06752
mRNA1273+mRNA1273	pos	CM CD4+ cluster 9	0.543242
mRNA1273+mRNA1273	pos	CM CD4+ cluster 9	1.38641
mRNA1273+mRNA1273	pos	CM CD4+ cluster 9	0.764946
BBIBP+BBIBP	pos	CM CD4+ cluster 9	0.421083
BBIBP+BBIBP	pos	CM CD4+ cluster 9	1.33601
mRNA1273+mRNA1273	pos	CM CD4+ cluster 9	0.179247
BBIBP+Sput_26	pos	CM CD4+ cluster 9	0.37065
Sput_26+BBIBP	pos	CM CD4+ cluster 9	0.303174
Sput_26+BBIBP	neg	CM CD4+ cluster 9	0.865893
Sput_26+AZD	neg	CM CD4+ cluster 9	0.724128
AZD+BBIBP	neg	CM CD4+ cluster 9	0.478999
Sput_26+AZD	pos	CM CD4+ cluster 9	0.942863
Sput_26+BBIBP	neg	CM CD4+ cluster 9	0.208399
AZD+BBIBP	neg	CM CD4+ cluster 9	3.35338
Sput_26+AZD	pos	CM CD4+ cluster 9	0.970482
AZD+BBIBP	pos	CM CD4+ cluster 9	1.81974
Sput_26+AZD	pos	CM CD4+ cluster 9	1.27294
Sput_26+BBIBP	pos	CM CD4+ cluster 9	0.474915
Sput_26+mRNA1273	pos	CM CD4+ cluster 9	0.901518
Sput_26+mRNA1273	pos	CM CD4+ cluster 9	1.81256
Sput_26+mRNA1273	pos	CM CD4+ cluster 9	0.562907
AZD+mRNA1273	pos	CM CD4+ cluster 9	1.06041
AZD+mRNA1273	pos	CM CD4+ cluster 9	1.29847
AZD+mRNA1273	pos	CM CD4+ cluster 9	1.92652
AZD+mRNA1273	pos	CM CD4+ cluster 9	0.630762
AZD+Sput_26	pos	CM CD4+ cluster 9	0.206309
AZD+mRNA1273	pos	CM CD4+ cluster 9	0.529412
Sput_26+Sput_5	pos	CM CD4+ cluster 9	0.916559
Sput_26+Sput_5	pos	CM CD4+ cluster 9	0.621213
AZD+AZD	pos	CM CD4+ cluster 9	1.05419
Sput_26+mRNA1273	pos	CM CD4+ cluster 9	2.02127
AZD+AZD	pos	CM CD4+ cluster 9	0.707891
Sput_26+BBIBP	pos	CM CD4+ cluster 9	1.3561
AZD+BBIBP	neg	CM CD4+ cluster 9	1.10388
Sput_26+AZD	pos	CM CD4+ cluster 9	1.54456
Sput_26+mRNA1273	pos	CM CD4+ cluster 9	1.94899
BBIBP+Sput_26	pos	CM CD4+ cluster 9	1.35832
AZD+Sput_26	pos	CM CD4+ cluster 9	1.19466
Sput_26+AZD	pos	CM CD4+ cluster 9	0.984588
Sput_26+BBIBP	pos	CM CD4+ cluster 9	1.0332
AZD+AZD	pos	CM CD4+ cluster 9	1.95214
BBIBP+AZD	pos	CM CD4+ cluster 9	2.27943
BBIBP+AZD	pos	CM CD4+ cluster 9	0.681314
BBIBP+mRNA1273	pos	CM CD4+ cluster 9	2.20223
BBIBP+Sput_26	pos	CM CD4+ cluster 9	1.8577
AZD+BBIBP	pos	CM CD4+ cluster 9	0.98629
BBIBP+Sput_26	pos	CM CD4+ cluster 9	0.992702
BBIBP+mRNA1273	pos	CM CD4+ cluster 9	1.00402
Sput_26+Sput_26	neg	CM CD4+ cluster 9	0.441238
Sput_26+Sput_26	pos	CM CD4+ cluster 9	1.031
Sput_26+Sput_26	pos	CM CD4+ cluster 9	0.540957
Sput_26+Sput_26	pos	CM CD4+ cluster 9	1.16015
Sput_26+Sput_26	pos	CM CD4+ cluster 9	0.694843
Sput_26+Sput_26	pos	CM CD4+ cluster 9	0.155913
BBIBP+BBIBP	pos	CM CD4+ cluster 9	0.829076
BBIBP+Sput_26	pos	CM CD4+ cluster 9	3.39364
BBIBP+BBIBP	pos	CM CD4+ cluster 9	0.4184
BBIBP+AZD	pos	CM CD4+ cluster 9	0.209059
BBIBP+BBIBP	pos	CM CD4+ cluster 9	0.971536
BBIBP+mRNA1273	pos	CM CD4+ cluster 9	1.14323
AZD+BBIBP	neg	CM CD4+ cluster 9	1.34814
Sput_26+Sput_26	pos	CM CD4+ cluster 9	0.476127
AZD+Sput_26	pos	CM CD4+ cluster 9	1.2137
AZD+BBIBP	neg	CM CD4+ cluster 9	1.44817
Sput_26+Sput_5	pos	CM CD4+ cluster 9	0.99888
Sput_26+mRNA1273	pos	CM CD4+ cluster 9	1.38467
Sput_26+Sput_5	pos	CM CD4+ cluster 9	0.480313
Sput_26+Sput_5	pos	CM CD4+ cluster 9	0.88087
BBIBP+BBIBP	neg	CM CD4+ cluster 9	1.00677
BBIBP+mRNA1273	pos	CM CD4+ cluster 9	3.5304
Sput_26+mRNA1273	pos	CM CD4+ cluster 9	1.36124
Sput_26+Sput_5	pos	CM CD4+ cluster 9	0.225649
AZD+AZD	pos	CM CD4+ cluster 9	0.700969
AZD+AZD	pos	CM CD4+ cluster 9	0.569706
BBIBP+AZD	pos	CM CD4+ cluster 9	1.31023
Sput_26+Sput_5	pos	CM CD4+ cluster 9	1.05858
Sput_26+BBIBP	neg	CM CD4+ cluster 9	0.743993
Sput_26+Sput_5	pos	CM CD4+ cluster 9	0.998673
BBIBP+Sput_26	pos	CM CD4+ cluster 9	0.903279
BBIBP+BBIBP	neg	CM CD4+ cluster 9	1.12904
BBIBP+mRNA1273	pos	CM CD4+ cluster 9	0.145692
BBIBP+Sput_26	pos	CM CD4+ cluster 9	0.843148
BBIBP+Sput_26	pos	CM CD4+ cluster 9	0.327237
AZD+Sput_26	pos	CM CD4+ cluster 9	0.72599
AZD+Ad5	pos	CM CD4+ cluster 9	0.573762
AZD+Ad5	pos	CM CD4+ cluster 9	0.22809
AZD+Ad5	pos	CM CD4+ cluster 9	0.12659
Sput_26+Ad5	pos	CM CD4+ cluster 9	0.56309
Sput_26+Ad5	pos	CM CD4+ cluster 9	1.44298
AZD+Ad5	pos	CM CD4+ cluster 9	1.22552
Sput_26+Ad5	pos	CM CD4+ cluster 9	0.357699
AZD+Ad5	pos	CM CD4+ cluster 9	0.284788
AZD+Ad5	pos	CM CD4+ cluster 9	0.789242
BBIBP+Sput_26	pos	CM CD4+ cluster 9	0.355805
Sput_26+Ad5	pos	CM CD4+ cluster 9	0.151492
mRNA1273+mRNA1273	pos	CM CD4+ cluster 9	0.637899
mRNA1273+mRNA1273	pos	CM CD4+ cluster 9	1.2785
mRNA1273+mRNA1273	pos	CM CD4+ cluster 9	0.670326
Sput_26+AZD	pos	CM CD4+ cluster 9	0.677674
Sput_26+AZD	pos	CM CD4+ cluster 9	0.757527
AZD+BBIBP	neg	CM CD4+ cluster 9	0.436641
Sput_26+AZD	pos	CM CD4+ cluster 9	0.277142
AZD+BBIBP	pos	CM CD4+ cluster 9	1.18234
Sput_26+BBIBP	pos	CM CD4+ cluster 9	0.534219
Sput_26+BBIBP	pos	CM CD4+ cluster 9	0.261396
AZD+BBIBP	neg	CM CD4+ cluster 9	1.08612
Sput_26+BBIBP	pos	EM CD8+ clusters 71&72	0.165586
AZD+BBIBP	neg	EM CD8+ clusters 71&72	0.19642
Sput_26+AZD	pos	EM CD8+ clusters 71&72	0.506195
Sput_26+AZD	pos	EM CD8+ clusters 71&72	0.380003
Sput_26+AZD	pos	EM CD8+ clusters 71&72	0.653347
Sput_26+AZD	pos	EM CD8+ clusters 71&72	1.38507
Sput_26+BBIBP	pos	EM CD8+ clusters 71&72	1.39603
Sput_26+BBIBP	neg	EM CD8+ clusters 71&72	2.05364
Sput_26+BBIBP	neg	EM CD8+ clusters 71&72	1.41442
AZD+Sput_26	pos	EM CD8+ clusters 71&72	0.684697
Sput_26+mRNA1273	pos	EM CD8+ clusters 71&72	1.04851
Sput_26+mRNA1273	pos	EM CD8+ clusters 71&72	1.43789
AZD+mRNA1273	pos	EM CD8+ clusters 71&72	0.95611
AZD+Sput_26	pos	EM CD8+ clusters 71&72	0.732427
AZD+mRNA1273	pos	EM CD8+ clusters 71&72	0.831734
AZD+Sput_26	pos	EM CD8+ clusters 71&72	0.215838
AZD+mRNA1273	pos	EM CD8+ clusters 71&72	0.218369
AZD+Sput_26	neg	EM CD8+ clusters 71&72	0.0808314
AZD+BBIBP	pos	EM CD8+ clusters 71&72	0.371214
AZD+Sput_26	pos	EM CD8+ clusters 71&72	0.240779
Sput_26+Sput_5	pos	EM CD8+ clusters 71&72	0.150494
Sput_26+Sput_5	pos	EM CD8+ clusters 71&72	3.18851
Sput_26+Sput_5	pos	EM CD8+ clusters 71&72	0.436152
Sput_26+Sput_5	pos	EM CD8+ clusters 71&72	1.0083
Sput_26+Sput_5	pos	EM CD8+ clusters 71&72	0.438584
Sput_26+Sput_5	pos	EM CD8+ clusters 71&72	1.22386
AZD+AZD	pos	EM CD8+ clusters 71&72	0.096581
Sput_26+AZD	pos	EM CD8+ clusters 71&72	0.197697
AZD+BBIBP	pos	EM CD8+ clusters 71&72	0.349445
AZD+mRNA1273	pos	EM CD8+ clusters 71&72	1.08614
Sput_26+mRNA1273	pos	EM CD8+ clusters 71&72	0.375428
BBIBP+Sput_26	pos	EM CD8+ clusters 71&72	1.13915
AZD+AZD	pos	EM CD8+ clusters 71&72	1.46837
AZD+AZD	pos	EM CD8+ clusters 71&72	0.518832
BBIBP+Sput_26	pos	EM CD8+ clusters 71&72	0.553745
Sput_26+BBIBP	pos	EM CD8+ clusters 71&72	0.889935
AZD+BBIBP	neg	EM CD8+ clusters 71&72	0.113969
BBIBP+AZD	pos	EM CD8+ clusters 71&72	2.10585
BBIBP+AZD	pos	EM CD8+ clusters 71&72	3.8479
BBIBP+mRNA1273	pos	EM CD8+ clusters 71&72	0.747205
BBIBP+mRNA1273	pos	EM CD8+ clusters 71&72	0.53091
BBIBP+Sput_26	pos	EM CD8+ clusters 71&72	1.68601
BBIBP+mRNA1273	pos	EM CD8+ clusters 71&72	0.225275
BBIBP+mRNA1273	pos	EM CD8+ clusters 71&72	0.717818
AZD+Sput_26	pos	EM CD8+ clusters 71&72	1.20937
AZD+Sput_26	pos	EM CD8+ clusters 71&72	0.516569
BBIBP+BBIBP	pos	EM CD8+ clusters 71&72	3.9039
AZD+AZD	neg	EM CD8+ clusters 71&72	3.09493
BBIBP+Sput_26	pos	EM CD8+ clusters 71&72	1.00411
BBIBP+mRNA1273	pos	EM CD8+ clusters 71&72	1.62654
AZD+mRNA1273	pos	EM CD8+ clusters 71&72	0.551882
AZD+mRNA1273	pos	EM CD8+ clusters 71&72	0.25353
BBIBP+BBIBP	pos	EM CD8+ clusters 71&72	0.275296
Sput_26+Sput_26	pos	EM CD8+ clusters 71&72	3.62438
Sput_26+Sput_26	pos	EM CD8+ clusters 71&72	0.597925
BBIBP+BBIBP	neg	EM CD8+ clusters 71&72	0.530667
Sput_26+Sput_26	pos	EM CD8+ clusters 71&72	1.31964
AZD+mRNA1273	pos	EM CD8+ clusters 71&72	0.907518
BBIBP+Sput_26	pos	EM CD8+ clusters 71&72	0.884145
Sput_26+Sput_26	pos	EM CD8+ clusters 71&72	0.748822
BBIBP+AZD	pos	EM CD8+ clusters 71&72	0.348068
BBIBP+AZD	pos	EM CD8+ clusters 71&72	1.8727
BBIBP+Sput_26	pos	EM CD8+ clusters 71&72	5.2275
BBIBP+AZD	pos	EM CD8+ clusters 71&72	2.49313
BBIBP+AZD	pos	EM CD8+ clusters 71&72	1.21912
BBIBP+BBIBP	neg	EM CD8+ clusters 71&72	1.17143
BBIBP+BBIBP	pos	EM CD8+ clusters 71&72	2.7276
AZD+mRNA1273	pos	EM CD8+ clusters 71&72	0.42443
AZD+mRNA1273	pos	EM CD8+ clusters 71&72	0.914972
Sput_26+Sput_26	pos	EM CD8+ clusters 71&72	1.33891
Sput_26+BBIBP	neg	EM CD8+ clusters 71&72	2.1299
Sput_26+mRNA1273	pos	EM CD8+ clusters 71&72	3.12652
AZD+mRNA1273	pos	EM CD8+ clusters 71&72	0.994949
Sput_26+mRNA1273	pos	EM CD8+ clusters 71&72	3.80217
BBIBP+BBIBP	pos	EM CD8+ clusters 71&72	4.38537
Sput_26+Sput_5	pos	EM CD8+ clusters 71&72	2.68198
Sput_26+Sput_26	neg	EM CD8+ clusters 71&72	1.39761
AZD+AZD	pos	EM CD8+ clusters 71&72	0.258109
Sput_26+Ad5	pos	EM CD8+ clusters 71&72	0.576407
Sput_26+Ad5	pos	EM CD8+ clusters 71&72	1.46886
Sput_26+Ad5	pos	EM CD8+ clusters 71&72	0.419828
AZD+Ad5	pos	EM CD8+ clusters 71&72	0.227805
Sput_26+Ad5	pos	EM CD8+ clusters 71&72	0.905808
AZD+Ad5	pos	EM CD8+ clusters 71&72	0.775442
Sput_26+Ad5	pos	EM CD8+ clusters 71&72	1.89692
Sput_26+Ad5	pos	EM CD8+ clusters 71&72	0.52132
AZD+Ad5	pos	EM CD8+ clusters 71&72	3.97483
Sput_26+Ad5	pos	EM CD8+ clusters 71&72	0.19463
Sput_26+Ad5	pos	EM CD8+ clusters 71&72	0.248466
Sput_26+Ad5	pos	EM CD8+ clusters 71&72	1.14176
BBIBP+BBIBP	pos	EM CD8+ clusters 71&72	0.135116
mRNA1273+mRNA1273	pos	EM CD8+ clusters 71&72	0.0443393
mRNA1273+mRNA1273	pos	EM CD8+ clusters 71&72	0.0651307
mRNA1273+mRNA1273	pos	EM CD8+ clusters 71&72	0.737017
mRNA1273+mRNA1273	pos	EM CD8+ clusters 71&72	0.806985
AZD+Sput_26	pos	EM CD8+ clusters 71&72	0.0439792
Sput_26+AZD	pos	EM CD8+ clusters 71&72	0.809475
Sput_26+BBIBP	neg	EM CD8+ clusters 71&72	0.346805
Sput_26+AZD	pos	EM CD8+ clusters 71&72	1.21509
Sput_26+BBIBP	pos	EM CD8+ clusters 71&72	0.891716
Sput_26+BBIBP	pos	EM CD8+ clusters 71&72	7.04822
Sput_26+mRNA1273	pos	EM CD8+ clusters 71&72	2.25755
AZD+mRNA1273	pos	EM CD8+ clusters 71&72	4.05621
AZD+mRNA1273	pos	EM CD8+ clusters 71&72	0.231344
AZD+mRNA1273	pos	EM CD8+ clusters 71&72	4.37432
AZD+Sput_26	pos	EM CD8+ clusters 71&72	5.93776
AZD+Sput_26	pos	EM CD8+ clusters 71&72	0.854426
Sput_26+mRNA1273	pos	EM CD8+ clusters 71&72	0.839778
AZD+mRNA1273	pos	EM CD8+ clusters 71&72	1.61098
Sput_26+Sput_5	pos	EM CD8+ clusters 71&72	0.26888
Sput_26+Sput_5	pos	EM CD8+ clusters 71&72	1.11987
Sput_26+Sput_5	pos	EM CD8+ clusters 71&72	1.28235
AZD+AZD	neg	EM CD8+ clusters 71&72	0.252939
Sput_26+AZD	pos	EM CD8+ clusters 71&72	0.532223
AZD+mRNA1273	pos	EM CD8+ clusters 71&72	0.87932
BBIBP+Sput_26	neg	EM CD8+ clusters 71&72	0.899714
Sput_26+BBIBP	pos	EM CD8+ clusters 71&72	2.89579
BBIBP+AZD	pos	EM CD8+ clusters 71&72	1.85439
BBIBP+AZD	pos	EM CD8+ clusters 71&72	1.66584
BBIBP+AZD	pos	EM CD8+ clusters 71&72	0.679523
BBIBP+AZD	pos	EM CD8+ clusters 71&72	2.87149
BBIBP+mRNA1273	pos	EM CD8+ clusters 71&72	3.90702
BBIBP+mRNA1273	pos	EM CD8+ clusters 71&72	3.12897
BBIBP+Sput_26	pos	EM CD8+ clusters 71&72	0.779555
Sput_26+Sput_26	pos	EM CD8+ clusters 71&72	1.1955
Sput_26+Sput_26	pos	EM CD8+ clusters 71&72	0.951923
Sput_26+Sput_26	pos	EM CD8+ clusters 71&72	1.55248
Sput_26+Sput_26	pos	EM CD8+ clusters 71&72	0.607734
AZD+AZD	pos	EM CD8+ clusters 71&72	2.0191
BBIBP+BBIBP	pos	EM CD8+ clusters 71&72	1.12788
BBIBP+mRNA1273	pos	EM CD8+ clusters 71&72	5.18201
AZD+Ad5	pos	EM CD8+ clusters 71&72	2.91971
Sput_26+Ad5	pos	EM CD8+ clusters 71&72	1.44915
Sput_26+Ad5	pos	EM CD8+ clusters 71&72	0.793025
AZD+Ad5	pos	EM CD8+ clusters 71&72	1.05667
Sput_26+Ad5	pos	EM CD8+ clusters 71&72	1.07825
BBIBP+Sput_26	pos	EM CD8+ clusters 71&72	0.587248
BBIBP+BBIBP	pos	EM CD8+ clusters 71&72	0.661805
BBIBP+BBIBP	pos	EM CD8+ clusters 71&72	0.0511607
BBIBP+BBIBP	pos	EM CD8+ clusters 71&72	0.301912
Sput_26+AZD	pos	EM CD8+ clusters 71&72	0.384126
Sput_26+AZD	pos	EM CD8+ clusters 71&72	0.126589
Sput_26+BBIBP	pos	EM CD8+ clusters 71&72	0.151652
AZD+BBIBP	pos	EM CD8+ clusters 71&72	0.523188
Sput_26+BBIBP	pos	EM CD8+ clusters 71&72	1.2429
AZD+Sput_26	pos	EM CD8+ clusters 71&72	1.6216
Sput_26+mRNA1273	pos	EM CD8+ clusters 71&72	0.987165
AZD+mRNA1273	pos	EM CD8+ clusters 71&72	5.48635
Sput_26+mRNA1273	pos	EM CD8+ clusters 71&72	0.411118
AZD+BBIBP	pos	EM CD8+ clusters 71&72	2.069
AZD+Sput_26	pos	EM CD8+ clusters 71&72	0.123471
AZD+mRNA1273	pos	EM CD8+ clusters 71&72	0.620675
Sput_26+Sput_5	pos	EM CD8+ clusters 71&72	0.909682
AZD+AZD	pos	EM CD8+ clusters 71&72	0.384169
AZD+AZD	pos	EM CD8+ clusters 71&72	0.328458
BBIBP+Sput_26	pos	EM CD8+ clusters 71&72	0.304104
BBIBP+AZD	pos	EM CD8+ clusters 71&72	1.95695
Sput_26+AZD	pos	EM CD8+ clusters 71&72	0.990099
Sput_26+Sput_5	pos	EM CD8+ clusters 71&72	1.74501
BBIBP+BBIBP	pos	EM CD8+ clusters 71&72	0.847983
BBIBP+Sput_26	pos	EM CD8+ clusters 71&72	2.39246
AZD+Ad5	pos	EM CD8+ clusters 71&72	0.965868
Sput_26+Ad5	pos	EM CD8+ clusters 71&72	1.51343
AZD+Ad5	pos	EM CD8+ clusters 71&72	2.92473
mRNA1273+mRNA1273	pos	EM CD8+ clusters 71&72	0.271533
BBIBP+BBIBP	pos	EM CD8+ clusters 71&72	0.0392927
AZD+BBIBP	neg	EM CD8+ clusters 71&72	0.308369
Sput_26+AZD	pos	EM CD8+ clusters 71&72	0.723456
AZD+BBIBP	pos	EM CD8+ clusters 71&72	0.313974
AZD+mRNA1273	pos	EM CD8+ clusters 71&72	0.107537
Sput_26+mRNA1273	pos	EM CD8+ clusters 71&72	0.0761286
Sput_26+mRNA1273	pos	EM CD8+ clusters 71&72	0.402078
Sput_26+mRNA1273	pos	EM CD8+ clusters 71&72	2.13107
Sput_26+mRNA1273	pos	EM CD8+ clusters 71&72	0.728209
AZD+Sput_26	pos	EM CD8+ clusters 71&72	0.76635
AZD+mRNA1273	pos	EM CD8+ clusters 71&72	0.233152
AZD+Sput_26	pos	EM CD8+ clusters 71&72	0.494423
AZD+Sput_26	pos	EM CD8+ clusters 71&72	0.55986
AZD+Sput_26	pos	EM CD8+ clusters 71&72	0.861277
AZD+Sput_26	pos	EM CD8+ clusters 71&72	0.808733
Sput_26+Sput_5	pos	EM CD8+ clusters 71&72	0.0975564
Sput_26+Sput_5	pos	EM CD8+ clusters 71&72	1.53348
Sput_26+Sput_5	pos	EM CD8+ clusters 71&72	1.44877
Sput_26+Sput_5	pos	EM CD8+ clusters 71&72	1.60213
Sput_26+Sput_5	pos	EM CD8+ clusters 71&72	0.998311
AZD+Sput_26	pos	EM CD8+ clusters 71&72	1.09644
AZD+AZD	pos	EM CD8+ clusters 71&72	1.59766
AZD+AZD	pos	EM CD8+ clusters 71&72	0.321018
AZD+AZD	pos	EM CD8+ clusters 71&72	0.075697
Sput_26+mRNA1273	pos	EM CD8+ clusters 71&72	0.370848
Sput_26+Sput_5	pos	EM CD8+ clusters 71&72	0.137923
Sput_26+Sput_5	pos	EM CD8+ clusters 71&72	1.96496
BBIBP+Sput_26	pos	EM CD8+ clusters 71&72	0.112516
BBIBP+Sput_26	pos	EM CD8+ clusters 71&72	0.958219
AZD+AZD	pos	EM CD8+ clusters 71&72	1.54689
Sput_26+AZD	pos	EM CD8+ clusters 71&72	0.514155
Sput_26+mRNA1273	pos	EM CD8+ clusters 71&72	3.64211
BBIBP+Sput_26	neg	EM CD8+ clusters 71&72	0.612079
Sput_26+BBIBP	neg	EM CD8+ clusters 71&72	4.2411
Sput_26+Sput_5	pos	EM CD8+ clusters 71&72	0.323192
BBIBP+AZD	pos	EM CD8+ clusters 71&72	4.72521
BBIBP+AZD	pos	EM CD8+ clusters 71&72	0.994822
BBIBP+AZD	pos	EM CD8+ clusters 71&72	0.624862
BBIBP+mRNA1273	pos	EM CD8+ clusters 71&72	1.07414
BBIBP+mRNA1273	pos	EM CD8+ clusters 71&72	2.52981
BBIBP+mRNA1273	pos	EM CD8+ clusters 71&72	4.75992
BBIBP+AZD	pos	EM CD8+ clusters 71&72	1.61917
BBIBP+mRNA1273	pos	EM CD8+ clusters 71&72	0.961097
BBIBP+mRNA1273	pos	EM CD8+ clusters 71&72	0.954768
BBIBP+mRNA1273	pos	EM CD8+ clusters 71&72	1.77788
Sput_26+BBIBP	neg	EM CD8+ clusters 71&72	0.975864
AZD+AZD	pos	EM CD8+ clusters 71&72	5.27598
AZD+BBIBP	pos	EM CD8+ clusters 71&72	0.204295
Sput_26+AZD	pos	EM CD8+ clusters 71&72	0.66258
BBIBP+BBIBP	pos	EM CD8+ clusters 71&72	1.73385
BBIBP+BBIBP	neg	EM CD8+ clusters 71&72	4.67136
Sput_26+Sput_26	pos	EM CD8+ clusters 71&72	0.561118
BBIBP+AZD	pos	EM CD8+ clusters 71&72	2.29206
BBIBP+Sput_26	pos	EM CD8+ clusters 71&72	1.82011
Sput_26+Sput_26	pos	EM CD8+ clusters 71&72	1.78784
Sput_26+Sput_26	pos	EM CD8+ clusters 71&72	0.932745
Sput_26+Sput_26	pos	EM CD8+ clusters 71&72	1.09575
Sput_26+Sput_26	pos	EM CD8+ clusters 71&72	2.60044
Sput_26+Sput_26	pos	EM CD8+ clusters 71&72	0.292447
BBIBP+BBIBP	pos	EM CD8+ clusters 71&72	0.678545
BBIBP+mRNA1273	pos	EM CD8+ clusters 71&72	0.624853
AZD+AZD	pos	EM CD8+ clusters 71&72	1.08535
AZD+BBIBP	pos	EM CD8+ clusters 71&72	1.21607
BBIBP+AZD	pos	EM CD8+ clusters 71&72	0.423487
BBIBP+BBIBP	pos	EM CD8+ clusters 71&72	1.10337
AZD+mRNA1273	pos	EM CD8+ clusters 71&72	1.23976
AZD+Ad5	pos	EM CD8+ clusters 71&72	3.09544
Sput_26+Ad5	pos	EM CD8+ clusters 71&72	1.88266
Sput_26+Ad5	pos	EM CD8+ clusters 71&72	0.304508
AZD+Ad5	pos	EM CD8+ clusters 71&72	0.384764
AZD+Ad5	pos	EM CD8+ clusters 71&72	1.8372
AZD+Ad5	pos	EM CD8+ clusters 71&72	1.3519
Sput_26+Ad5	pos	EM CD8+ clusters 71&72	1.4373
Sput_26+Ad5	pos	EM CD8+ clusters 71&72	2.03301
AZD+Ad5	pos	EM CD8+ clusters 71&72	2.85262
AZD+Ad5	pos	EM CD8+ clusters 71&72	3.56997
mRNA1273+mRNA1273	pos	EM CD8+ clusters 71&72	2.72284
mRNA1273+mRNA1273	pos	EM CD8+ clusters 71&72	2.61989
mRNA1273+mRNA1273	pos	EM CD8+ clusters 71&72	4.08268
BBIBP+BBIBP	pos	EM CD8+ clusters 71&72	0.755046
BBIBP+BBIBP	pos	EM CD8+ clusters 71&72	0.349398
mRNA1273+mRNA1273	pos	EM CD8+ clusters 71&72	0.172608
BBIBP+Sput_26	pos	EM CD8+ clusters 71&72	0.194748
Sput_26+BBIBP	pos	EM CD8+ clusters 71&72	3.02562
Sput_26+BBIBP	neg	EM CD8+ clusters 71&72	3.75627
Sput_26+AZD	neg	EM CD8+ clusters 71&72	0.113145
AZD+BBIBP	neg	EM CD8+ clusters 71&72	0.315101
Sput_26+AZD	pos	EM CD8+ clusters 71&72	1.72941
Sput_26+BBIBP	neg	EM CD8+ clusters 71&72	0.312599
AZD+BBIBP	neg	EM CD8+ clusters 71&72	6.51562
Sput_26+AZD	pos	EM CD8+ clusters 71&72	4.75355
AZD+BBIBP	pos	EM CD8+ clusters 71&72	3.54268
Sput_26+AZD	pos	EM CD8+ clusters 71&72	1.04671
Sput_26+BBIBP	pos	EM CD8+ clusters 71&72	3.21999
Sput_26+mRNA1273	pos	EM CD8+ clusters 71&72	0.403045
Sput_26+mRNA1273	pos	EM CD8+ clusters 71&72	1.50325
Sput_26+mRNA1273	pos	EM CD8+ clusters 71&72	0.189773
AZD+mRNA1273	pos	EM CD8+ clusters 71&72	2.09146
AZD+mRNA1273	pos	EM CD8+ clusters 71&72	3.73429
AZD+mRNA1273	pos	EM CD8+ clusters 71&72	1.78857
AZD+mRNA1273	pos	EM CD8+ clusters 71&72	0.794136
AZD+Sput_26	pos	EM CD8+ clusters 71&72	0.44655
AZD+mRNA1273	pos	EM CD8+ clusters 71&72	0.608717
Sput_26+Sput_5	pos	EM CD8+ clusters 71&72	2.41829
Sput_26+Sput_5	pos	EM CD8+ clusters 71&72	0.73114
AZD+AZD	pos	EM CD8+ clusters 71&72	0.40386
Sput_26+mRNA1273	pos	EM CD8+ clusters 71&72	0.17243
AZD+AZD	pos	EM CD8+ clusters 71&72	0.129802
Sput_26+BBIBP	pos	EM CD8+ clusters 71&72	0.0390244
AZD+BBIBP	neg	EM CD8+ clusters 71&72	0.723737
Sput_26+AZD	pos	EM CD8+ clusters 71&72	0.487321
Sput_26+mRNA1273	pos	EM CD8+ clusters 71&72	1.34874
BBIBP+Sput_26	pos	EM CD8+ clusters 71&72	0.242829
AZD+Sput_26	pos	EM CD8+ clusters 71&72	0.253313
Sput_26+AZD	pos	EM CD8+ clusters 71&72	1.54694
Sput_26+BBIBP	pos	EM CD8+ clusters 71&72	3.95556
AZD+AZD	pos	EM CD8+ clusters 71&72	0.702538
BBIBP+AZD	pos	EM CD8+ clusters 71&72	1.22584
BBIBP+AZD	pos	EM CD8+ clusters 71&72	1.45491
BBIBP+mRNA1273	pos	EM CD8+ clusters 71&72	2.77744
BBIBP+Sput_26	pos	EM CD8+ clusters 71&72	1.22463
AZD+BBIBP	pos	EM CD8+ clusters 71&72	1.64185
BBIBP+Sput_26	pos	EM CD8+ clusters 71&72	1.09946
BBIBP+mRNA1273	pos	EM CD8+ clusters 71&72	0.871971
Sput_26+Sput_26	neg	EM CD8+ clusters 71&72	0.69104
Sput_26+Sput_26	pos	EM CD8+ clusters 71&72	1.0238
Sput_26+Sput_26	pos	EM CD8+ clusters 71&72	0.669349
Sput_26+Sput_26	pos	EM CD8+ clusters 71&72	1.42954
Sput_26+Sput_26	pos	EM CD8+ clusters 71&72	1.08766
Sput_26+Sput_26	pos	EM CD8+ clusters 71&72	0.994953
BBIBP+BBIBP	pos	EM CD8+ clusters 71&72	2.84211
BBIBP+Sput_26	pos	EM CD8+ clusters 71&72	7.81708
BBIBP+BBIBP	pos	EM CD8+ clusters 71&72	0.51557
BBIBP+AZD	pos	EM CD8+ clusters 71&72	0.659341
BBIBP+BBIBP	pos	EM CD8+ clusters 71&72	7.29486
BBIBP+mRNA1273	pos	EM CD8+ clusters 71&72	1.5254
AZD+BBIBP	neg	EM CD8+ clusters 71&72	1.57361
Sput_26+Sput_26	pos	EM CD8+ clusters 71&72	0.428323
AZD+Sput_26	pos	EM CD8+ clusters 71&72	3.29015
AZD+BBIBP	neg	EM CD8+ clusters 71&72	2.84253
Sput_26+Sput_5	pos	EM CD8+ clusters 71&72	0.91721
Sput_26+mRNA1273	pos	EM CD8+ clusters 71&72	8.35054
Sput_26+Sput_5	pos	EM CD8+ clusters 71&72	0.523418
Sput_26+Sput_5	pos	EM CD8+ clusters 71&72	3.21333
BBIBP+BBIBP	neg	EM CD8+ clusters 71&72	3.16302
BBIBP+mRNA1273	pos	EM CD8+ clusters 71&72	1.39118
Sput_26+mRNA1273	pos	EM CD8+ clusters 71&72	0.374946
Sput_26+Sput_5	pos	EM CD8+ clusters 71&72	1.02212
AZD+AZD	pos	EM CD8+ clusters 71&72	0.528904
AZD+AZD	pos	EM CD8+ clusters 71&72	1.58711
BBIBP+AZD	pos	EM CD8+ clusters 71&72	3.82067
Sput_26+Sput_5	pos	EM CD8+ clusters 71&72	1.40848
Sput_26+BBIBP	neg	EM CD8+ clusters 71&72	0.808025
Sput_26+Sput_5	pos	EM CD8+ clusters 71&72	2.28839
BBIBP+Sput_26	pos	EM CD8+ clusters 71&72	1.19019
BBIBP+BBIBP	neg	EM CD8+ clusters 71&72	0.744706
BBIBP+mRNA1273	pos	EM CD8+ clusters 71&72	1.70298
BBIBP+Sput_26	pos	EM CD8+ clusters 71&72	3.42909
BBIBP+Sput_26	pos	EM CD8+ clusters 71&72	1.45014
AZD+Sput_26	pos	EM CD8+ clusters 71&72	0.492287
AZD+Ad5	pos	EM CD8+ clusters 71&72	2.27473
AZD+Ad5	pos	EM CD8+ clusters 71&72	2.3096
AZD+Ad5	pos	EM CD8+ clusters 71&72	0.455725
Sput_26+Ad5	pos	EM CD8+ clusters 71&72	3.29328
Sput_26+Ad5	pos	EM CD8+ clusters 71&72	1.24391
AZD+Ad5	pos	EM CD8+ clusters 71&72	1.76018
Sput_26+Ad5	pos	EM CD8+ clusters 71&72	0.956844
AZD+Ad5	pos	EM CD8+ clusters 71&72	3.35379
AZD+Ad5	pos	EM CD8+ clusters 71&72	1.64756
BBIBP+Sput_26	pos	EM CD8+ clusters 71&72	3.63296
Sput_26+Ad5	pos	EM CD8+ clusters 71&72	0.865457
mRNA1273+mRNA1273	pos	EM CD8+ clusters 71&72	0.375235
mRNA1273+mRNA1273	pos	EM CD8+ clusters 71&72	0.591547
mRNA1273+mRNA1273	pos	EM CD8+ clusters 71&72	1.47145
Sput_26+AZD	pos	EM CD8+ clusters 71&72	0.492121
Sput_26+AZD	pos	EM CD8+ clusters 71&72	0.593219
AZD+BBIBP	neg	EM CD8+ clusters 71&72	0.977785
Sput_26+AZD	pos	EM CD8+ clusters 71&72	0.743245
AZD+BBIBP	pos	EM CD8+ clusters 71&72	2.11384
Sput_26+BBIBP	pos	EM CD8+ clusters 71&72	0.635189
Sput_26+BBIBP	pos	EM CD8+ clusters 71&72	0.593622
AZD+BBIBP	neg	EM CD8+ clusters 71&72	1.36497
Sput_26+BBIBP	pos	CD4-CD8- clusters 3&8	0.380496
AZD+BBIBP	neg	CD4-CD8- clusters 3&8	0.655656
Sput_26+AZD	pos	CD4-CD8- clusters 3&8	0.275106
Sput_26+AZD	pos	CD4-CD8- clusters 3&8	0.431905
Sput_26+AZD	pos	CD4-CD8- clusters 3&8	0.501405
Sput_26+AZD	pos	CD4-CD8- clusters 3&8	0.714994
Sput_26+BBIBP	pos	CD4-CD8- clusters 3&8	0.514129
Sput_26+BBIBP	neg	CD4-CD8- clusters 3&8	0.229599
Sput_26+BBIBP	neg	CD4-CD8- clusters 3&8	0.280593
AZD+Sput_26	pos	CD4-CD8- clusters 3&8	0.479288
Sput_26+mRNA1273	pos	CD4-CD8- clusters 3&8	0.601409
Sput_26+mRNA1273	pos	CD4-CD8- clusters 3&8	0.187833
AZD+mRNA1273	pos	CD4-CD8- clusters 3&8	0.566744
AZD+Sput_26	pos	CD4-CD8- clusters 3&8	0.412188
AZD+mRNA1273	pos	CD4-CD8- clusters 3&8	0.553235
AZD+Sput_26	pos	CD4-CD8- clusters 3&8	0.406907
AZD+mRNA1273	pos	CD4-CD8- clusters 3&8	0.372511
AZD+Sput_26	neg	CD4-CD8- clusters 3&8	0.0692841
AZD+BBIBP	pos	CD4-CD8- clusters 3&8	0.286847
AZD+Sput_26	pos	CD4-CD8- clusters 3&8	0.517418
Sput_26+Sput_5	pos	CD4-CD8- clusters 3&8	0.47255
Sput_26+Sput_5	pos	CD4-CD8- clusters 3&8	0.322562
Sput_26+Sput_5	pos	CD4-CD8- clusters 3&8	0.320383
Sput_26+Sput_5	pos	CD4-CD8- clusters 3&8	0.407476
Sput_26+Sput_5	pos	CD4-CD8- clusters 3&8	1.50533
Sput_26+Sput_5	pos	CD4-CD8- clusters 3&8	1.05624
AZD+AZD	pos	CD4-CD8- clusters 3&8	0.444273
Sput_26+AZD	pos	CD4-CD8- clusters 3&8	0.484552
AZD+BBIBP	pos	CD4-CD8- clusters 3&8	0.369014
AZD+mRNA1273	pos	CD4-CD8- clusters 3&8	0.98054
Sput_26+mRNA1273	pos	CD4-CD8- clusters 3&8	0.382072
BBIBP+Sput_26	pos	CD4-CD8- clusters 3&8	1.22855
AZD+AZD	pos	CD4-CD8- clusters 3&8	1.13449
AZD+AZD	pos	CD4-CD8- clusters 3&8	1.18421
BBIBP+Sput_26	pos	CD4-CD8- clusters 3&8	0.306327
Sput_26+BBIBP	pos	CD4-CD8- clusters 3&8	0.397231
AZD+BBIBP	neg	CD4-CD8- clusters 3&8	0.121829
BBIBP+AZD	pos	CD4-CD8- clusters 3&8	1.57938
BBIBP+AZD	pos	CD4-CD8- clusters 3&8	1.64154
BBIBP+mRNA1273	pos	CD4-CD8- clusters 3&8	0.725506
BBIBP+mRNA1273	pos	CD4-CD8- clusters 3&8	0.904436
BBIBP+Sput_26	pos	CD4-CD8- clusters 3&8	0.605909
BBIBP+mRNA1273	pos	CD4-CD8- clusters 3&8	1.06942
BBIBP+mRNA1273	pos	CD4-CD8- clusters 3&8	1.89243
AZD+Sput_26	pos	CD4-CD8- clusters 3&8	1.22663
AZD+Sput_26	pos	CD4-CD8- clusters 3&8	0.591471
BBIBP+BBIBP	pos	CD4-CD8- clusters 3&8	1.5185
AZD+AZD	neg	CD4-CD8- clusters 3&8	0.478812
BBIBP+Sput_26	pos	CD4-CD8- clusters 3&8	0.784821
BBIBP+mRNA1273	pos	CD4-CD8- clusters 3&8	1.01317
AZD+mRNA1273	pos	CD4-CD8- clusters 3&8	1.13683
AZD+mRNA1273	pos	CD4-CD8- clusters 3&8	0.738178
BBIBP+BBIBP	pos	CD4-CD8- clusters 3&8	0.85374
Sput_26+Sput_26	pos	CD4-CD8- clusters 3&8	0.282125
Sput_26+Sput_26	pos	CD4-CD8- clusters 3&8	0.414717
BBIBP+BBIBP	neg	CD4-CD8- clusters 3&8	0.866186
Sput_26+Sput_26	pos	CD4-CD8- clusters 3&8	0.456247
AZD+mRNA1273	pos	CD4-CD8- clusters 3&8	0.447162
BBIBP+Sput_26	pos	CD4-CD8- clusters 3&8	0.366441
Sput_26+Sput_26	pos	CD4-CD8- clusters 3&8	0.279281
BBIBP+AZD	pos	CD4-CD8- clusters 3&8	0.88088
BBIBP+AZD	pos	CD4-CD8- clusters 3&8	1.37579
BBIBP+Sput_26	pos	CD4-CD8- clusters 3&8	1.99912
BBIBP+AZD	pos	CD4-CD8- clusters 3&8	2.3543
BBIBP+AZD	pos	CD4-CD8- clusters 3&8	1.69432
BBIBP+BBIBP	neg	CD4-CD8- clusters 3&8	1.28512
BBIBP+BBIBP	pos	CD4-CD8- clusters 3&8	1.53138
AZD+mRNA1273	pos	CD4-CD8- clusters 3&8	0.169373
AZD+mRNA1273	pos	CD4-CD8- clusters 3&8	0.305777
Sput_26+Sput_26	pos	CD4-CD8- clusters 3&8	0.550292
Sput_26+BBIBP	neg	CD4-CD8- clusters 3&8	0.288129
Sput_26+mRNA1273	pos	CD4-CD8- clusters 3&8	0.409921
AZD+mRNA1273	pos	CD4-CD8- clusters 3&8	0.434816
Sput_26+mRNA1273	pos	CD4-CD8- clusters 3&8	0.980623
BBIBP+BBIBP	pos	CD4-CD8- clusters 3&8	1.28527
Sput_26+Sput_5	pos	CD4-CD8- clusters 3&8	0.278227
Sput_26+Sput_26	neg	CD4-CD8- clusters 3&8	0.284937
AZD+AZD	pos	CD4-CD8- clusters 3&8	0.386605
Sput_26+Ad5	pos	CD4-CD8- clusters 3&8	1.9311
Sput_26+Ad5	pos	CD4-CD8- clusters 3&8	0.266609
Sput_26+Ad5	pos	CD4-CD8- clusters 3&8	0.290197
AZD+Ad5	pos	CD4-CD8- clusters 3&8	0.48514
Sput_26+Ad5	pos	CD4-CD8- clusters 3&8	0.690751
AZD+Ad5	pos	CD4-CD8- clusters 3&8	0.681772
Sput_26+Ad5	pos	CD4-CD8- clusters 3&8	0.534467
Sput_26+Ad5	pos	CD4-CD8- clusters 3&8	0.683245
AZD+Ad5	pos	CD4-CD8- clusters 3&8	1.19982
Sput_26+Ad5	pos	CD4-CD8- clusters 3&8	0.715841
Sput_26+Ad5	pos	CD4-CD8- clusters 3&8	0.542789
Sput_26+Ad5	pos	CD4-CD8- clusters 3&8	0.815399
BBIBP+BBIBP	pos	CD4-CD8- clusters 3&8	0.571646
mRNA1273+mRNA1273	pos	CD4-CD8- clusters 3&8	0.857227
mRNA1273+mRNA1273	pos	CD4-CD8- clusters 3&8	0.219816
mRNA1273+mRNA1273	pos	CD4-CD8- clusters 3&8	0.328942
mRNA1273+mRNA1273	pos	CD4-CD8- clusters 3&8	0.518146
AZD+Sput_26	pos	CD4-CD8- clusters 3&8	0.554138
Sput_26+AZD	pos	CD4-CD8- clusters 3&8	0.48792
Sput_26+BBIBP	neg	CD4-CD8- clusters 3&8	1.18233
Sput_26+AZD	pos	CD4-CD8- clusters 3&8	1.47781
Sput_26+BBIBP	pos	CD4-CD8- clusters 3&8	0.223191
Sput_26+BBIBP	pos	CD4-CD8- clusters 3&8	1.14815
Sput_26+mRNA1273	pos	CD4-CD8- clusters 3&8	0.334843
AZD+mRNA1273	pos	CD4-CD8- clusters 3&8	0.605827
AZD+mRNA1273	pos	CD4-CD8- clusters 3&8	0.28918
AZD+mRNA1273	pos	CD4-CD8- clusters 3&8	1.44622
AZD+Sput_26	pos	CD4-CD8- clusters 3&8	1.34713
AZD+Sput_26	pos	CD4-CD8- clusters 3&8	1.50529
Sput_26+mRNA1273	pos	CD4-CD8- clusters 3&8	0.340342
AZD+mRNA1273	pos	CD4-CD8- clusters 3&8	2.42478
Sput_26+Sput_5	pos	CD4-CD8- clusters 3&8	0.904111
Sput_26+Sput_5	pos	CD4-CD8- clusters 3&8	1.16793
Sput_26+Sput_5	pos	CD4-CD8- clusters 3&8	0.623845
AZD+AZD	neg	CD4-CD8- clusters 3&8	2.0282
Sput_26+AZD	pos	CD4-CD8- clusters 3&8	2.2041
AZD+mRNA1273	pos	CD4-CD8- clusters 3&8	0.568839
BBIBP+Sput_26	neg	CD4-CD8- clusters 3&8	2.07047
Sput_26+BBIBP	pos	CD4-CD8- clusters 3&8	1.1283
BBIBP+AZD	pos	CD4-CD8- clusters 3&8	0.713727
BBIBP+AZD	pos	CD4-CD8- clusters 3&8	1.26281
BBIBP+AZD	pos	CD4-CD8- clusters 3&8	1.2657
BBIBP+AZD	pos	CD4-CD8- clusters 3&8	1.3311
BBIBP+mRNA1273	pos	CD4-CD8- clusters 3&8	1.13144
BBIBP+mRNA1273	pos	CD4-CD8- clusters 3&8	2.26035
BBIBP+Sput_26	pos	CD4-CD8- clusters 3&8	1.42249
Sput_26+Sput_26	pos	CD4-CD8- clusters 3&8	1.25655
Sput_26+Sput_26	pos	CD4-CD8- clusters 3&8	0.164507
Sput_26+Sput_26	pos	CD4-CD8- clusters 3&8	0.266421
Sput_26+Sput_26	pos	CD4-CD8- clusters 3&8	0.474668
AZD+AZD	pos	CD4-CD8- clusters 3&8	0.360164
BBIBP+BBIBP	pos	CD4-CD8- clusters 3&8	1.91057
BBIBP+mRNA1273	pos	CD4-CD8- clusters 3&8	2.2003
AZD+Ad5	pos	CD4-CD8- clusters 3&8	0.239783
Sput_26+Ad5	pos	CD4-CD8- clusters 3&8	0.632549
Sput_26+Ad5	pos	CD4-CD8- clusters 3&8	0.511825
AZD+Ad5	pos	CD4-CD8- clusters 3&8	1.60631
Sput_26+Ad5	pos	CD4-CD8- clusters 3&8	0.622304
BBIBP+Sput_26	pos	CD4-CD8- clusters 3&8	0.545302
BBIBP+BBIBP	pos	CD4-CD8- clusters 3&8	0.216386
BBIBP+BBIBP	pos	CD4-CD8- clusters 3&8	0.610731
BBIBP+BBIBP	pos	CD4-CD8- clusters 3&8	1.12378
Sput_26+AZD	pos	CD4-CD8- clusters 3&8	1.1814
Sput_26+AZD	pos	CD4-CD8- clusters 3&8	0.212669
Sput_26+BBIBP	pos	CD4-CD8- clusters 3&8	0.74562
AZD+BBIBP	pos	CD4-CD8- clusters 3&8	1.26293
Sput_26+BBIBP	pos	CD4-CD8- clusters 3&8	0.632887
AZD+Sput_26	pos	CD4-CD8- clusters 3&8	0.325382
Sput_26+mRNA1273	pos	CD4-CD8- clusters 3&8	0.766451
AZD+mRNA1273	pos	CD4-CD8- clusters 3&8	0.390058
Sput_26+mRNA1273	pos	CD4-CD8- clusters 3&8	0.476606
AZD+BBIBP	pos	CD4-CD8- clusters 3&8	0.933753
AZD+Sput_26	pos	CD4-CD8- clusters 3&8	0.291185
AZD+mRNA1273	pos	CD4-CD8- clusters 3&8	0.432291
Sput_26+Sput_5	pos	CD4-CD8- clusters 3&8	1.24756
AZD+AZD	pos	CD4-CD8- clusters 3&8	0.698999
AZD+AZD	pos	CD4-CD8- clusters 3&8	1.25806
BBIBP+Sput_26	pos	CD4-CD8- clusters 3&8	1.40139
BBIBP+AZD	pos	CD4-CD8- clusters 3&8	2.06369
Sput_26+AZD	pos	CD4-CD8- clusters 3&8	0.303711
Sput_26+Sput_5	pos	CD4-CD8- clusters 3&8	0.296771
BBIBP+BBIBP	pos	CD4-CD8- clusters 3&8	0.537746
BBIBP+Sput_26	pos	CD4-CD8- clusters 3&8	1.08748
AZD+Ad5	pos	CD4-CD8- clusters 3&8	0.791576
Sput_26+Ad5	pos	CD4-CD8- clusters 3&8	1.47854
AZD+Ad5	pos	CD4-CD8- clusters 3&8	0.153933
mRNA1273+mRNA1273	pos	CD4-CD8- clusters 3&8	0.628207
BBIBP+BBIBP	pos	CD4-CD8- clusters 3&8	0.171906
AZD+BBIBP	neg	CD4-CD8- clusters 3&8	0.368702
Sput_26+AZD	pos	CD4-CD8- clusters 3&8	0.739766
AZD+BBIBP	pos	CD4-CD8- clusters 3&8	0.891732
AZD+mRNA1273	pos	CD4-CD8- clusters 3&8	0.994713
Sput_26+mRNA1273	pos	CD4-CD8- clusters 3&8	0.272699
Sput_26+mRNA1273	pos	CD4-CD8- clusters 3&8	0.692404
Sput_26+mRNA1273	pos	CD4-CD8- clusters 3&8	0.420433
Sput_26+mRNA1273	pos	CD4-CD8- clusters 3&8	0.223035
AZD+Sput_26	pos	CD4-CD8- clusters 3&8	0.967565
AZD+mRNA1273	pos	CD4-CD8- clusters 3&8	0.496425
AZD+Sput_26	pos	CD4-CD8- clusters 3&8	0.753693
AZD+Sput_26	pos	CD4-CD8- clusters 3&8	0.711173
AZD+Sput_26	pos	CD4-CD8- clusters 3&8	0.429267
AZD+Sput_26	pos	CD4-CD8- clusters 3&8	0.467015
Sput_26+Sput_5	pos	CD4-CD8- clusters 3&8	0.43743
Sput_26+Sput_5	pos	CD4-CD8- clusters 3&8	0.336686
Sput_26+Sput_5	pos	CD4-CD8- clusters 3&8	0.255744
Sput_26+Sput_5	pos	CD4-CD8- clusters 3&8	0.249577
Sput_26+Sput_5	pos	CD4-CD8- clusters 3&8	0.518354
AZD+Sput_26	pos	CD4-CD8- clusters 3&8	1.19002
AZD+AZD	pos	CD4-CD8- clusters 3&8	0.972417
AZD+AZD	pos	CD4-CD8- clusters 3&8	0.719524
AZD+AZD	pos	CD4-CD8- clusters 3&8	0.700198
Sput_26+mRNA1273	pos	CD4-CD8- clusters 3&8	0.130376
Sput_26+Sput_5	pos	CD4-CD8- clusters 3&8	0.885007
Sput_26+Sput_5	pos	CD4-CD8- clusters 3&8	4.04145
BBIBP+Sput_26	pos	CD4-CD8- clusters 3&8	1.16365
BBIBP+Sput_26	pos	CD4-CD8- clusters 3&8	1.70621
AZD+AZD	pos	CD4-CD8- clusters 3&8	1.02861
Sput_26+AZD	pos	CD4-CD8- clusters 3&8	0.610159
Sput_26+mRNA1273	pos	CD4-CD8- clusters 3&8	0.688882
BBIBP+Sput_26	neg	CD4-CD8- clusters 3&8	1.18923
Sput_26+BBIBP	neg	CD4-CD8- clusters 3&8	0.913487
Sput_26+Sput_5	pos	CD4-CD8- clusters 3&8	0.251075
BBIBP+AZD	pos	CD4-CD8- clusters 3&8	1.97446
BBIBP+AZD	pos	CD4-CD8- clusters 3&8	1.35914
BBIBP+AZD	pos	CD4-CD8- clusters 3&8	0.995676
BBIBP+mRNA1273	pos	CD4-CD8- clusters 3&8	1.24172
BBIBP+mRNA1273	pos	CD4-CD8- clusters 3&8	1.14808
BBIBP+mRNA1273	pos	CD4-CD8- clusters 3&8	2.17641
BBIBP+AZD	pos	CD4-CD8- clusters 3&8	1.05653
BBIBP+mRNA1273	pos	CD4-CD8- clusters 3&8	1.44044
BBIBP+mRNA1273	pos	CD4-CD8- clusters 3&8	1.11125
BBIBP+mRNA1273	pos	CD4-CD8- clusters 3&8	1.16156
Sput_26+BBIBP	neg	CD4-CD8- clusters 3&8	0.368119
AZD+AZD	pos	CD4-CD8- clusters 3&8	0.530601
AZD+BBIBP	pos	CD4-CD8- clusters 3&8	0.628208
Sput_26+AZD	pos	CD4-CD8- clusters 3&8	0.856034
BBIBP+BBIBP	pos	CD4-CD8- clusters 3&8	1.59636
BBIBP+BBIBP	neg	CD4-CD8- clusters 3&8	1.22336
Sput_26+Sput_26	pos	CD4-CD8- clusters 3&8	0.746988
BBIBP+AZD	pos	CD4-CD8- clusters 3&8	1.98797
BBIBP+Sput_26	pos	CD4-CD8- clusters 3&8	2.56756
Sput_26+Sput_26	pos	CD4-CD8- clusters 3&8	0.365176
Sput_26+Sput_26	pos	CD4-CD8- clusters 3&8	0.539077
Sput_26+Sput_26	pos	CD4-CD8- clusters 3&8	0.476461
Sput_26+Sput_26	pos	CD4-CD8- clusters 3&8	0.346407
Sput_26+Sput_26	pos	CD4-CD8- clusters 3&8	0.416567
BBIBP+BBIBP	pos	CD4-CD8- clusters 3&8	1.24651
BBIBP+mRNA1273	pos	CD4-CD8- clusters 3&8	1.14411
AZD+AZD	pos	CD4-CD8- clusters 3&8	0.442297
AZD+BBIBP	pos	CD4-CD8- clusters 3&8	1.00121
BBIBP+AZD	pos	CD4-CD8- clusters 3&8	0.6507
BBIBP+BBIBP	pos	CD4-CD8- clusters 3&8	1.57919
AZD+mRNA1273	pos	CD4-CD8- clusters 3&8	1.06934
AZD+Ad5	pos	CD4-CD8- clusters 3&8	0.788926
Sput_26+Ad5	pos	CD4-CD8- clusters 3&8	0.353155
Sput_26+Ad5	pos	CD4-CD8- clusters 3&8	0.313917
AZD+Ad5	pos	CD4-CD8- clusters 3&8	1.01234
AZD+Ad5	pos	CD4-CD8- clusters 3&8	0.555646
AZD+Ad5	pos	CD4-CD8- clusters 3&8	0.474063
Sput_26+Ad5	pos	CD4-CD8- clusters 3&8	0.62391
Sput_26+Ad5	pos	CD4-CD8- clusters 3&8	1.90997
AZD+Ad5	pos	CD4-CD8- clusters 3&8	0.993293
AZD+Ad5	pos	CD4-CD8- clusters 3&8	0.879791
mRNA1273+mRNA1273	pos	CD4-CD8- clusters 3&8	2.06623
mRNA1273+mRNA1273	pos	CD4-CD8- clusters 3&8	3.73047
mRNA1273+mRNA1273	pos	CD4-CD8- clusters 3&8	0.938393
BBIBP+BBIBP	pos	CD4-CD8- clusters 3&8	0.936547
BBIBP+BBIBP	pos	CD4-CD8- clusters 3&8	1.05622
mRNA1273+mRNA1273	pos	CD4-CD8- clusters 3&8	0.909513
BBIBP+Sput_26	pos	CD4-CD8- clusters 3&8	0.684759
Sput_26+BBIBP	pos	CD4-CD8- clusters 3&8	0.485385
Sput_26+BBIBP	neg	CD4-CD8- clusters 3&8	1.21652
Sput_26+AZD	neg	CD4-CD8- clusters 3&8	0.701499
AZD+BBIBP	neg	CD4-CD8- clusters 3&8	0.614042
Sput_26+AZD	pos	CD4-CD8- clusters 3&8	0.904616
Sput_26+BBIBP	neg	CD4-CD8- clusters 3&8	0.565488
AZD+BBIBP	neg	CD4-CD8- clusters 3&8	2.1351
Sput_26+AZD	pos	CD4-CD8- clusters 3&8	0.694066
AZD+BBIBP	pos	CD4-CD8- clusters 3&8	0.588919
Sput_26+AZD	pos	CD4-CD8- clusters 3&8	0.641534
Sput_26+BBIBP	pos	CD4-CD8- clusters 3&8	0.778053
Sput_26+mRNA1273	pos	CD4-CD8- clusters 3&8	0.441216
Sput_26+mRNA1273	pos	CD4-CD8- clusters 3&8	0.581503
Sput_26+mRNA1273	pos	CD4-CD8- clusters 3&8	0.665487
AZD+mRNA1273	pos	CD4-CD8- clusters 3&8	0.684538
AZD+mRNA1273	pos	CD4-CD8- clusters 3&8	0.778542
AZD+mRNA1273	pos	CD4-CD8- clusters 3&8	1.24159
AZD+mRNA1273	pos	CD4-CD8- clusters 3&8	0.64781
AZD+Sput_26	pos	CD4-CD8- clusters 3&8	0.65693
AZD+mRNA1273	pos	CD4-CD8- clusters 3&8	0.716957
Sput_26+Sput_5	pos	CD4-CD8- clusters 3&8	1.05435
Sput_26+Sput_5	pos	CD4-CD8- clusters 3&8	0.521512
AZD+AZD	pos	CD4-CD8- clusters 3&8	0.644395
Sput_26+mRNA1273	pos	CD4-CD8- clusters 3&8	1.36986
AZD+AZD	pos	CD4-CD8- clusters 3&8	0.780152
Sput_26+BBIBP	pos	CD4-CD8- clusters 3&8	0.878049
AZD+BBIBP	neg	CD4-CD8- clusters 3&8	2.05424
Sput_26+AZD	pos	CD4-CD8- clusters 3&8	1.34633
Sput_26+mRNA1273	pos	CD4-CD8- clusters 3&8	0.771534
BBIBP+Sput_26	pos	CD4-CD8- clusters 3&8	0.781606
AZD+Sput_26	pos	CD4-CD8- clusters 3&8	0.641579
Sput_26+AZD	pos	CD4-CD8- clusters 3&8	0.737002
Sput_26+BBIBP	pos	CD4-CD8- clusters 3&8	2.21338
AZD+AZD	pos	CD4-CD8- clusters 3&8	0.869697
BBIBP+AZD	pos	CD4-CD8- clusters 3&8	2.85479
BBIBP+AZD	pos	CD4-CD8- clusters 3&8	1.67089
BBIBP+mRNA1273	pos	CD4-CD8- clusters 3&8	1.13727
BBIBP+Sput_26	pos	CD4-CD8- clusters 3&8	1.00763
AZD+BBIBP	pos	CD4-CD8- clusters 3&8	0.777255
BBIBP+Sput_26	pos	CD4-CD8- clusters 3&8	1.03891
BBIBP+mRNA1273	pos	CD4-CD8- clusters 3&8	0.41208
Sput_26+Sput_26	neg	CD4-CD8- clusters 3&8	0.576645
Sput_26+Sput_26	pos	CD4-CD8- clusters 3&8	0.516941
Sput_26+Sput_26	pos	CD4-CD8- clusters 3&8	0.373192
Sput_26+Sput_26	pos	CD4-CD8- clusters 3&8	0.961148
Sput_26+Sput_26	pos	CD4-CD8- clusters 3&8	0.501778
Sput_26+Sput_26	pos	CD4-CD8- clusters 3&8	0.192883
BBIBP+BBIBP	pos	CD4-CD8- clusters 3&8	1.81265
BBIBP+Sput_26	pos	CD4-CD8- clusters 3&8	1.23026
BBIBP+BBIBP	pos	CD4-CD8- clusters 3&8	1.35694
BBIBP+AZD	pos	CD4-CD8- clusters 3&8	1.03994
BBIBP+BBIBP	pos	CD4-CD8- clusters 3&8	2.78578
BBIBP+mRNA1273	pos	CD4-CD8- clusters 3&8	2.16234
AZD+BBIBP	neg	CD4-CD8- clusters 3&8	1.21661
Sput_26+Sput_26	pos	CD4-CD8- clusters 3&8	0.437884
AZD+Sput_26	pos	CD4-CD8- clusters 3&8	0.678747
AZD+BBIBP	neg	CD4-CD8- clusters 3&8	0.501569
Sput_26+Sput_5	pos	CD4-CD8- clusters 3&8	0.245008
Sput_26+mRNA1273	pos	CD4-CD8- clusters 3&8	0.972914
Sput_26+Sput_5	pos	CD4-CD8- clusters 3&8	0.602239
Sput_26+Sput_5	pos	CD4-CD8- clusters 3&8	0.480088
BBIBP+BBIBP	neg	CD4-CD8- clusters 3&8	1.1819
BBIBP+mRNA1273	pos	CD4-CD8- clusters 3&8	0.990309
Sput_26+mRNA1273	pos	CD4-CD8- clusters 3&8	1.02951
Sput_26+Sput_5	pos	CD4-CD8- clusters 3&8	0.114737
AZD+AZD	pos	CD4-CD8- clusters 3&8	0.402788
AZD+AZD	pos	CD4-CD8- clusters 3&8	0.549539
BBIBP+AZD	pos	CD4-CD8- clusters 3&8	1.55373
Sput_26+Sput_5	pos	CD4-CD8- clusters 3&8	2.48151
Sput_26+BBIBP	neg	CD4-CD8- clusters 3&8	0.329308
Sput_26+Sput_5	pos	CD4-CD8- clusters 3&8	1.12279
BBIBP+Sput_26	pos	CD4-CD8- clusters 3&8	1.47165
BBIBP+BBIBP	neg	CD4-CD8- clusters 3&8	0.540563
BBIBP+mRNA1273	pos	CD4-CD8- clusters 3&8	0.469453
BBIBP+Sput_26	pos	CD4-CD8- clusters 3&8	2.12815
BBIBP+Sput_26	pos	CD4-CD8- clusters 3&8	2.27737
AZD+Sput_26	pos	CD4-CD8- clusters 3&8	0.508282
AZD+Ad5	pos	CD4-CD8- clusters 3&8	0.406374
AZD+Ad5	pos	CD4-CD8- clusters 3&8	0.462222
AZD+Ad5	pos	CD4-CD8- clusters 3&8	0.2574
Sput_26+Ad5	pos	CD4-CD8- clusters 3&8	1.02582
Sput_26+Ad5	pos	CD4-CD8- clusters 3&8	1.47897
AZD+Ad5	pos	CD4-CD8- clusters 3&8	1.22332
Sput_26+Ad5	pos	CD4-CD8- clusters 3&8	0.413142
AZD+Ad5	pos	CD4-CD8- clusters 3&8	0.408659
AZD+Ad5	pos	CD4-CD8- clusters 3&8	1.09347
BBIBP+Sput_26	pos	CD4-CD8- clusters 3&8	1.82896
Sput_26+Ad5	pos	CD4-CD8- clusters 3&8	0.220489
mRNA1273+mRNA1273	pos	CD4-CD8- clusters 3&8	0.600375
mRNA1273+mRNA1273	pos	CD4-CD8- clusters 3&8	0.758515
mRNA1273+mRNA1273	pos	CD4-CD8- clusters 3&8	0.649305
Sput_26+AZD	pos	CD4-CD8- clusters 3&8	0.873985
Sput_26+AZD	pos	CD4-CD8- clusters 3&8	0.369161
AZD+BBIBP	neg	CD4-CD8- clusters 3&8	0.398357
Sput_26+AZD	pos	CD4-CD8- clusters 3&8	0.66976
AZD+BBIBP	pos	CD4-CD8- clusters 3&8	0.434041
Sput_26+BBIBP	pos	CD4-CD8- clusters 3&8	0.43325
Sput_26+BBIBP	pos	CD4-CD8- clusters 3&8	0.323794
AZD+BBIBP	neg	CD4-CD8- clusters 3&8	0.90487
Sput_26+BBIBP	pos	EM CD4+ clusters 37&55	4.38627
AZD+BBIBP	neg	EM CD4+ clusters 37&55	4.97413
Sput_26+AZD	pos	EM CD4+ clusters 37&55	3.90431
Sput_26+AZD	pos	EM CD4+ clusters 37&55	6.03741
Sput_26+AZD	pos	EM CD4+ clusters 37&55	3.75294
Sput_26+AZD	pos	EM CD4+ clusters 37&55	5.26513
Sput_26+BBIBP	pos	EM CD4+ clusters 37&55	6.44725
Sput_26+BBIBP	neg	EM CD4+ clusters 37&55	4.11684
Sput_26+BBIBP	neg	EM CD4+ clusters 37&55	6.11006
AZD+Sput_26	pos	EM CD4+ clusters 37&55	1.23245
Sput_26+mRNA1273	pos	EM CD4+ clusters 37&55	2.19989
Sput_26+mRNA1273	pos	EM CD4+ clusters 37&55	3.01342
AZD+mRNA1273	pos	EM CD4+ clusters 37&55	4.54693
AZD+Sput_26	pos	EM CD4+ clusters 37&55	2.36057
AZD+mRNA1273	pos	EM CD4+ clusters 37&55	5.91622
AZD+Sput_26	pos	EM CD4+ clusters 37&55	3.49586
AZD+mRNA1273	pos	EM CD4+ clusters 37&55	4.89403
AZD+Sput_26	neg	EM CD4+ clusters 37&55	4.3341
AZD+BBIBP	pos	EM CD4+ clusters 37&55	11.9267
AZD+Sput_26	pos	EM CD4+ clusters 37&55	5.70697
Sput_26+Sput_5	pos	EM CD4+ clusters 37&55	5.71876
Sput_26+Sput_5	pos	EM CD4+ clusters 37&55	7.27335
Sput_26+Sput_5	pos	EM CD4+ clusters 37&55	3.37883
Sput_26+Sput_5	pos	EM CD4+ clusters 37&55	3.04152
Sput_26+Sput_5	pos	EM CD4+ clusters 37&55	2.94559
Sput_26+Sput_5	pos	EM CD4+ clusters 37&55	1.7134
AZD+AZD	pos	EM CD4+ clusters 37&55	2.04752
Sput_26+AZD	pos	EM CD4+ clusters 37&55	2.67861
AZD+BBIBP	pos	EM CD4+ clusters 37&55	3.00802
AZD+mRNA1273	pos	EM CD4+ clusters 37&55	4.8499
Sput_26+mRNA1273	pos	EM CD4+ clusters 37&55	1.31234
BBIBP+Sput_26	pos	EM CD4+ clusters 37&55	1.8111
AZD+AZD	pos	EM CD4+ clusters 37&55	1.25655
AZD+AZD	pos	EM CD4+ clusters 37&55	2.32881
BBIBP+Sput_26	pos	EM CD4+ clusters 37&55	0.928799
Sput_26+BBIBP	pos	EM CD4+ clusters 37&55	2.48397
AZD+BBIBP	neg	EM CD4+ clusters 37&55	0.610128
BBIBP+AZD	pos	EM CD4+ clusters 37&55	1.16376
BBIBP+AZD	pos	EM CD4+ clusters 37&55	1.40451
BBIBP+mRNA1273	pos	EM CD4+ clusters 37&55	1.69442
BBIBP+mRNA1273	pos	EM CD4+ clusters 37&55	2.95463
BBIBP+Sput_26	pos	EM CD4+ clusters 37&55	3.20078
BBIBP+mRNA1273	pos	EM CD4+ clusters 37&55	1.46301
BBIBP+mRNA1273	pos	EM CD4+ clusters 37&55	2.44196
AZD+Sput_26	pos	EM CD4+ clusters 37&55	2.25145
AZD+Sput_26	pos	EM CD4+ clusters 37&55	2.47178
BBIBP+BBIBP	pos	EM CD4+ clusters 37&55	0.470282
AZD+AZD	neg	EM CD4+ clusters 37&55	1.46188
BBIBP+Sput_26	pos	EM CD4+ clusters 37&55	5.10826
BBIBP+mRNA1273	pos	EM CD4+ clusters 37&55	1.68418
AZD+mRNA1273	pos	EM CD4+ clusters 37&55	1.32842
AZD+mRNA1273	pos	EM CD4+ clusters 37&55	0.612113
BBIBP+BBIBP	pos	EM CD4+ clusters 37&55	1.22116
Sput_26+Sput_26	pos	EM CD4+ clusters 37&55	2.61326
Sput_26+Sput_26	pos	EM CD4+ clusters 37&55	1.94867
BBIBP+BBIBP	neg	EM CD4+ clusters 37&55	3.95433
Sput_26+Sput_26	pos	EM CD4+ clusters 37&55	5.69184
AZD+mRNA1273	pos	EM CD4+ clusters 37&55	1.70361
BBIBP+Sput_26	pos	EM CD4+ clusters 37&55	5.83536
Sput_26+Sput_26	pos	EM CD4+ clusters 37&55	5.78635
BBIBP+AZD	pos	EM CD4+ clusters 37&55	2.33741
BBIBP+AZD	pos	EM CD4+ clusters 37&55	0.824798
BBIBP+Sput_26	pos	EM CD4+ clusters 37&55	0.985072
BBIBP+AZD	pos	EM CD4+ clusters 37&55	1.44613
BBIBP+AZD	pos	EM CD4+ clusters 37&55	1.67691
BBIBP+BBIBP	neg	EM CD4+ clusters 37&55	1.48814
BBIBP+BBIBP	pos	EM CD4+ clusters 37&55	1.83304
AZD+mRNA1273	pos	EM CD4+ clusters 37&55	3.61861
AZD+mRNA1273	pos	EM CD4+ clusters 37&55	1.63972
Sput_26+Sput_26	pos	EM CD4+ clusters 37&55	3.02619
Sput_26+BBIBP	neg	EM CD4+ clusters 37&55	2.42593
Sput_26+mRNA1273	pos	EM CD4+ clusters 37&55	3.70493
AZD+mRNA1273	pos	EM CD4+ clusters 37&55	1.80192
Sput_26+mRNA1273	pos	EM CD4+ clusters 37&55	8.63925
BBIBP+BBIBP	pos	EM CD4+ clusters 37&55	3.43401
Sput_26+Sput_5	pos	EM CD4+ clusters 37&55	6.42349
Sput_26+Sput_26	neg	EM CD4+ clusters 37&55	2.1594
AZD+AZD	pos	EM CD4+ clusters 37&55	3.34089
Sput_26+Ad5	pos	EM CD4+ clusters 37&55	1.13422
Sput_26+Ad5	pos	EM CD4+ clusters 37&55	7.62769
Sput_26+Ad5	pos	EM CD4+ clusters 37&55	2.65302
AZD+Ad5	pos	EM CD4+ clusters 37&55	3.6491
Sput_26+Ad5	pos	EM CD4+ clusters 37&55	3.41402
AZD+Ad5	pos	EM CD4+ clusters 37&55	1.29477
Sput_26+Ad5	pos	EM CD4+ clusters 37&55	4.37868
Sput_26+Ad5	pos	EM CD4+ clusters 37&55	2.8146
AZD+Ad5	pos	EM CD4+ clusters 37&55	1.68985
Sput_26+Ad5	pos	EM CD4+ clusters 37&55	0.973148
Sput_26+Ad5	pos	EM CD4+ clusters 37&55	4.76171
Sput_26+Ad5	pos	EM CD4+ clusters 37&55	0.902294
BBIBP+BBIBP	pos	EM CD4+ clusters 37&55	0.997783
mRNA1273+mRNA1273	pos	EM CD4+ clusters 37&55	1.3893
mRNA1273+mRNA1273	pos	EM CD4+ clusters 37&55	2.97566
mRNA1273+mRNA1273	pos	EM CD4+ clusters 37&55	2.7836
mRNA1273+mRNA1273	pos	EM CD4+ clusters 37&55	3.74609
AZD+Sput_26	pos	EM CD4+ clusters 37&55	0.518955
Sput_26+AZD	pos	EM CD4+ clusters 37&55	1.43645
Sput_26+BBIBP	neg	EM CD4+ clusters 37&55	0.805294
Sput_26+AZD	pos	EM CD4+ clusters 37&55	0.737538
Sput_26+BBIBP	pos	EM CD4+ clusters 37&55	0.487248
Sput_26+BBIBP	pos	EM CD4+ clusters 37&55	0.87617
Sput_26+mRNA1273	pos	EM CD4+ clusters 37&55	0.618836
AZD+mRNA1273	pos	EM CD4+ clusters 37&55	2.78567
AZD+mRNA1273	pos	EM CD4+ clusters 37&55	0.260262
AZD+mRNA1273	pos	EM CD4+ clusters 37&55	0.847218
AZD+Sput_26	pos	EM CD4+ clusters 37&55	0.974082
AZD+Sput_26	pos	EM CD4+ clusters 37&55	1.25887
Sput_26+mRNA1273	pos	EM CD4+ clusters 37&55	1.8608
AZD+mRNA1273	pos	EM CD4+ clusters 37&55	1.51134
Sput_26+Sput_5	pos	EM CD4+ clusters 37&55	1.85528
Sput_26+Sput_5	pos	EM CD4+ clusters 37&55	2.30703
Sput_26+Sput_5	pos	EM CD4+ clusters 37&55	0.693161
AZD+AZD	neg	EM CD4+ clusters 37&55	0.430934
Sput_26+AZD	pos	EM CD4+ clusters 37&55	0.271896
AZD+mRNA1273	pos	EM CD4+ clusters 37&55	1.3711
BBIBP+Sput_26	neg	EM CD4+ clusters 37&55	1.15946
Sput_26+BBIBP	pos	EM CD4+ clusters 37&55	3.77397
BBIBP+AZD	pos	EM CD4+ clusters 37&55	1.41442
BBIBP+AZD	pos	EM CD4+ clusters 37&55	1.85583
BBIBP+AZD	pos	EM CD4+ clusters 37&55	1.30677
BBIBP+AZD	pos	EM CD4+ clusters 37&55	2.14734
BBIBP+mRNA1273	pos	EM CD4+ clusters 37&55	2.05399
BBIBP+mRNA1273	pos	EM CD4+ clusters 37&55	1.81644
BBIBP+Sput_26	pos	EM CD4+ clusters 37&55	0.803665
Sput_26+Sput_26	pos	EM CD4+ clusters 37&55	6.85252
Sput_26+Sput_26	pos	EM CD4+ clusters 37&55	5.74296
Sput_26+Sput_26	pos	EM CD4+ clusters 37&55	4.67717
Sput_26+Sput_26	pos	EM CD4+ clusters 37&55	0.827193
AZD+AZD	pos	EM CD4+ clusters 37&55	3.11596
BBIBP+BBIBP	pos	EM CD4+ clusters 37&55	3.38364
BBIBP+mRNA1273	pos	EM CD4+ clusters 37&55	2.21338
AZD+Ad5	pos	EM CD4+ clusters 37&55	3.70958
Sput_26+Ad5	pos	EM CD4+ clusters 37&55	2.83933
Sput_26+Ad5	pos	EM CD4+ clusters 37&55	1.2563
AZD+Ad5	pos	EM CD4+ clusters 37&55	6.30592
Sput_26+Ad5	pos	EM CD4+ clusters 37&55	1.00739
BBIBP+Sput_26	pos	EM CD4+ clusters 37&55	1.38423
BBIBP+BBIBP	pos	EM CD4+ clusters 37&55	1.63414
BBIBP+BBIBP	pos	EM CD4+ clusters 37&55	4.06728
BBIBP+BBIBP	pos	EM CD4+ clusters 37&55	1.71084
Sput_26+AZD	pos	EM CD4+ clusters 37&55	2.35512
Sput_26+AZD	pos	EM CD4+ clusters 37&55	5.76738
Sput_26+BBIBP	pos	EM CD4+ clusters 37&55	2.70287
AZD+BBIBP	pos	EM CD4+ clusters 37&55	2.54491
Sput_26+BBIBP	pos	EM CD4+ clusters 37&55	0.632887
AZD+Sput_26	pos	EM CD4+ clusters 37&55	3.95639
Sput_26+mRNA1273	pos	EM CD4+ clusters 37&55	0.551785
AZD+mRNA1273	pos	EM CD4+ clusters 37&55	0.409793
Sput_26+mRNA1273	pos	EM CD4+ clusters 37&55	1.02962
AZD+BBIBP	pos	EM CD4+ clusters 37&55	1.01238
AZD+Sput_26	pos	EM CD4+ clusters 37&55	1.50326
AZD+mRNA1273	pos	EM CD4+ clusters 37&55	1.21557
Sput_26+Sput_5	pos	EM CD4+ clusters 37&55	0.435348
AZD+AZD	pos	EM CD4+ clusters 37&55	2.48866
AZD+AZD	pos	EM CD4+ clusters 37&55	2.26512
BBIBP+Sput_26	pos	EM CD4+ clusters 37&55	0.366806
BBIBP+AZD	pos	EM CD4+ clusters 37&55	0.160114
Sput_26+AZD	pos	EM CD4+ clusters 37&55	1.71293
Sput_26+Sput_5	pos	EM CD4+ clusters 37&55	1.87559
BBIBP+BBIBP	pos	EM CD4+ clusters 37&55	6.08066
BBIBP+Sput_26	pos	EM CD4+ clusters 37&55	3.90587
AZD+Ad5	pos	EM CD4+ clusters 37&55	2.64343
Sput_26+Ad5	pos	EM CD4+ clusters 37&55	0.907188
AZD+Ad5	pos	EM CD4+ clusters 37&55	2.35761
mRNA1273+mRNA1273	pos	EM CD4+ clusters 37&55	4.42967
BBIBP+BBIBP	pos	EM CD4+ clusters 37&55	3.55599
AZD+BBIBP	neg	EM CD4+ clusters 37&55	3.8707
Sput_26+AZD	pos	EM CD4+ clusters 37&55	2.10746
AZD+BBIBP	pos	EM CD4+ clusters 37&55	4.3968
AZD+mRNA1273	pos	EM CD4+ clusters 37&55	3.45013
Sput_26+mRNA1273	pos	EM CD4+ clusters 37&55	3.17468
Sput_26+mRNA1273	pos	EM CD4+ clusters 37&55	1.17398
Sput_26+mRNA1273	pos	EM CD4+ clusters 37&55	1.78159
Sput_26+mRNA1273	pos	EM CD4+ clusters 37&55	4.28004
AZD+Sput_26	pos	EM CD4+ clusters 37&55	1.70792
AZD+mRNA1273	pos	EM CD4+ clusters 37&55	1.04305
AZD+Sput_26	pos	EM CD4+ clusters 37&55	3.25595
AZD+Sput_26	pos	EM CD4+ clusters 37&55	1.92471
AZD+Sput_26	pos	EM CD4+ clusters 37&55	1.29466
AZD+Sput_26	pos	EM CD4+ clusters 37&55	1.5776
Sput_26+Sput_5	pos	EM CD4+ clusters 37&55	0.730099
Sput_26+Sput_5	pos	EM CD4+ clusters 37&55	2.51241
Sput_26+Sput_5	pos	EM CD4+ clusters 37&55	1.35103
Sput_26+Sput_5	pos	EM CD4+ clusters 37&55	2.85806
Sput_26+Sput_5	pos	EM CD4+ clusters 37&55	1.38612
AZD+Sput_26	pos	EM CD4+ clusters 37&55	2.18479
AZD+AZD	pos	EM CD4+ clusters 37&55	2.94661
AZD+AZD	pos	EM CD4+ clusters 37&55	1.13187
AZD+AZD	pos	EM CD4+ clusters 37&55	3.15194
Sput_26+mRNA1273	pos	EM CD4+ clusters 37&55	0.835856
Sput_26+Sput_5	pos	EM CD4+ clusters 37&55	4.70663
Sput_26+Sput_5	pos	EM CD4+ clusters 37&55	0.426713
BBIBP+Sput_26	pos	EM CD4+ clusters 37&55	0.766885
BBIBP+Sput_26	pos	EM CD4+ clusters 37&55	0.894043
AZD+AZD	pos	EM CD4+ clusters 37&55	0.982942
Sput_26+AZD	pos	EM CD4+ clusters 37&55	0.923773
Sput_26+mRNA1273	pos	EM CD4+ clusters 37&55	3.39753
BBIBP+Sput_26	neg	EM CD4+ clusters 37&55	1.18424
Sput_26+BBIBP	neg	EM CD4+ clusters 37&55	1.09333
Sput_26+Sput_5	pos	EM CD4+ clusters 37&55	0.774593
BBIBP+AZD	pos	EM CD4+ clusters 37&55	1.84789
BBIBP+AZD	pos	EM CD4+ clusters 37&55	0.676437
BBIBP+AZD	pos	EM CD4+ clusters 37&55	0.919936
BBIBP+mRNA1273	pos	EM CD4+ clusters 37&55	0.572566
BBIBP+mRNA1273	pos	EM CD4+ clusters 37&55	0.749275
BBIBP+mRNA1273	pos	EM CD4+ clusters 37&55	0.532359
BBIBP+AZD	pos	EM CD4+ clusters 37&55	0.530811
BBIBP+mRNA1273	pos	EM CD4+ clusters 37&55	1.70486
BBIBP+mRNA1273	pos	EM CD4+ clusters 37&55	0.510268
BBIBP+mRNA1273	pos	EM CD4+ clusters 37&55	1.04559
Sput_26+BBIBP	neg	EM CD4+ clusters 37&55	1.67737
AZD+AZD	pos	EM CD4+ clusters 37&55	6.25042
AZD+BBIBP	pos	EM CD4+ clusters 37&55	2.83119
Sput_26+AZD	pos	EM CD4+ clusters 37&55	1.02893
BBIBP+BBIBP	pos	EM CD4+ clusters 37&55	1.63074
BBIBP+BBIBP	neg	EM CD4+ clusters 37&55	0.781204
Sput_26+Sput_26	pos	EM CD4+ clusters 37&55	2.10419
BBIBP+AZD	pos	EM CD4+ clusters 37&55	0.961632
BBIBP+Sput_26	pos	EM CD4+ clusters 37&55	1.14453
Sput_26+Sput_26	pos	EM CD4+ clusters 37&55	2.17077
Sput_26+Sput_26	pos	EM CD4+ clusters 37&55	1.01195
Sput_26+Sput_26	pos	EM CD4+ clusters 37&55	1.44166
Sput_26+Sput_26	pos	EM CD4+ clusters 37&55	5.39269
Sput_26+Sput_26	pos	EM CD4+ clusters 37&55	3.82392
BBIBP+BBIBP	pos	EM CD4+ clusters 37&55	0.934885
BBIBP+mRNA1273	pos	EM CD4+ clusters 37&55	1.30992
AZD+AZD	pos	EM CD4+ clusters 37&55	1.43041
AZD+BBIBP	pos	EM CD4+ clusters 37&55	2.29475
BBIBP+AZD	pos	EM CD4+ clusters 37&55	0.804432
BBIBP+BBIBP	pos	EM CD4+ clusters 37&55	0.188143
AZD+mRNA1273	pos	EM CD4+ clusters 37&55	1.11877
AZD+Ad5	pos	EM CD4+ clusters 37&55	0.396289
Sput_26+Ad5	pos	EM CD4+ clusters 37&55	1.65262
Sput_26+Ad5	pos	EM CD4+ clusters 37&55	2.96981
AZD+Ad5	pos	EM CD4+ clusters 37&55	3.33213
AZD+Ad5	pos	EM CD4+ clusters 37&55	0.830977
AZD+Ad5	pos	EM CD4+ clusters 37&55	1.05427
Sput_26+Ad5	pos	EM CD4+ clusters 37&55	2.91851
Sput_26+Ad5	pos	EM CD4+ clusters 37&55	1.0182
AZD+Ad5	pos	EM CD4+ clusters 37&55	0.55374
AZD+Ad5	pos	EM CD4+ clusters 37&55	1.06256
mRNA1273+mRNA1273	pos	EM CD4+ clusters 37&55	0.310634
mRNA1273+mRNA1273	pos	EM CD4+ clusters 37&55	0.34501
mRNA1273+mRNA1273	pos	EM CD4+ clusters 37&55	0.93061
BBIBP+BBIBP	pos	EM CD4+ clusters 37&55	4.00755
BBIBP+BBIBP	pos	EM CD4+ clusters 37&55	1.99732
mRNA1273+mRNA1273	pos	EM CD4+ clusters 37&55	7.06367
BBIBP+Sput_26	pos	EM CD4+ clusters 37&55	2.74532
Sput_26+BBIBP	pos	EM CD4+ clusters 37&55	2.56779
Sput_26+BBIBP	neg	EM CD4+ clusters 37&55	1.57782
Sput_26+AZD	neg	EM CD4+ clusters 37&55	0.930303
AZD+BBIBP	neg	EM CD4+ clusters 37&55	0.691375
[truncated: 95 more rows]

## Sheet: ExtFig. 3f
Anti-spike RBD IgA status
Statistics - two-sided Wilcoxon test adjusted for multiple comparisons with the Benjamini Hochberg method, comparison between neg. and pos. samples
variable	p.adj
S-binding mBC CD21	0.18
S-binding mBC CD38	0.18
S-binding mBC CXCR5	0.92
Spike-binding mBC frequency	0.92
CM CD4+ cluster 9	0.92
EM CD8+ clusters 71&72	0.98
CD4-CD8- cluster 3&8	0.92
EM CD4+ cluster 37&55	0.92
Negative samples n = 38
Positive samples n = 307
Data
Combination	IgA_level	variable	value
Sput_26+BBIBP	pos	S-binding mBC CD21	0.4608
AZD+BBIBP	pos	S-binding mBC CD21	0.291107
Sput_26+AZD	pos	S-binding mBC CD21	0.0403462
Sput_26+AZD	pos	S-binding mBC CD21	0.168194
Sput_26+AZD	pos	S-binding mBC CD21	0.139111
Sput_26+AZD	neg	S-binding mBC CD21	0.362612
Sput_26+BBIBP	pos	S-binding mBC CD21	0.272326
Sput_26+BBIBP	pos	S-binding mBC CD21	0.623274
Sput_26+BBIBP	pos	S-binding mBC CD21	0.175974
AZD+Sput_26	pos	S-binding mBC CD21	-0.0369803
Sput_26+mRNA1273	pos	S-binding mBC CD21	0.0214143
Sput_26+mRNA1273	pos	S-binding mBC CD21	0.0219814
AZD+mRNA1273	pos	S-binding mBC CD21	0.0371127
AZD+Sput_26	pos	S-binding mBC CD21	0.236147
AZD+mRNA1273	pos	S-binding mBC CD21	0.107453
AZD+Sput_26	pos	S-binding mBC CD21	0.224224
AZD+mRNA1273	pos	S-binding mBC CD21	0.189756
AZD+Sput_26	pos	S-binding mBC CD21	0.18641
AZD+BBIBP	pos	S-binding mBC CD21	0.34921
AZD+Sput_26	neg	S-binding mBC CD21	0.265593
Sput_26+Sput_5	pos	S-binding mBC CD21	0.217811
Sput_26+Sput_5	pos	S-binding mBC CD21	0.27252
Sput_26+Sput_5	pos	S-binding mBC CD21	0.166856
Sput_26+Sput_5	pos	S-binding mBC CD21	0.441684
Sput_26+Sput_5	pos	S-binding mBC CD21	0.304657
Sput_26+Sput_5	pos	S-binding mBC CD21	0.415287
AZD+AZD	pos	S-binding mBC CD21	NA
Sput_26+AZD	pos	S-binding mBC CD21	0.0736375
AZD+BBIBP	pos	S-binding mBC CD21	0.34657
AZD+mRNA1273	pos	S-binding mBC CD21	0.195855
Sput_26+mRNA1273	pos	S-binding mBC CD21	0.3788
BBIBP+Sput_26	pos	S-binding mBC CD21	0.173794
AZD+AZD	pos	S-binding mBC CD21	0.273092
AZD+AZD	pos	S-binding mBC CD21	0.183171
BBIBP+Sput_26	pos	S-binding mBC CD21	0.192986
Sput_26+BBIBP	pos	S-binding mBC CD21	0.078948
AZD+BBIBP	pos	S-binding mBC CD21	0.0537406
BBIBP+AZD	pos	S-binding mBC CD21	0.0607353
BBIBP+AZD	pos	S-binding mBC CD21	0.135112
BBIBP+mRNA1273	pos	S-binding mBC CD21	0.10054
BBIBP+mRNA1273	pos	S-binding mBC CD21	0.0638173
BBIBP+Sput_26	pos	S-binding mBC CD21	0.123509
BBIBP+mRNA1273	pos	S-binding mBC CD21	0.0434945
BBIBP+mRNA1273	pos	S-binding mBC CD21	0.0221559
AZD+Sput_26	pos	S-binding mBC CD21	0.25325
AZD+Sput_26	pos	S-binding mBC CD21	0.236377
BBIBP+BBIBP	neg	S-binding mBC CD21	0.535809
AZD+AZD	neg	S-binding mBC CD21	0.266546
BBIBP+Sput_26	pos	S-binding mBC CD21	0.17798
BBIBP+mRNA1273	pos	S-binding mBC CD21	0.122843
AZD+mRNA1273	pos	S-binding mBC CD21	0.240096
AZD+mRNA1273	pos	S-binding mBC CD21	0.0422185
BBIBP+BBIBP	pos	S-binding mBC CD21	0.581949
Sput_26+Sput_26	neg	S-binding mBC CD21	0.126881
Sput_26+Sput_26	pos	S-binding mBC CD21	0.17798
BBIBP+BBIBP	neg	S-binding mBC CD21	0.45149
Sput_26+Sput_26	pos	S-binding mBC CD21	0.0482564
AZD+mRNA1273	pos	S-binding mBC CD21	0.150028
BBIBP+Sput_26	pos	S-binding mBC CD21	0.451555
Sput_26+Sput_26	pos	S-binding mBC CD21	0.0314994
BBIBP+AZD	pos	S-binding mBC CD21	0.428762
BBIBP+AZD	pos	S-binding mBC CD21	0.0743066
BBIBP+Sput_26	pos	S-binding mBC CD21	0.351816
BBIBP+AZD	pos	S-binding mBC CD21	0.176991
BBIBP+AZD	pos	S-binding mBC CD21	0.161606
BBIBP+BBIBP	pos	S-binding mBC CD21	0.495731
BBIBP+BBIBP	pos	S-binding mBC CD21	0.371658
AZD+mRNA1273	pos	S-binding mBC CD21	0.040325
AZD+mRNA1273	pos	S-binding mBC CD21	0.178565
Sput_26+Sput_26	pos	S-binding mBC CD21	0.350969
Sput_26+BBIBP	neg	S-binding mBC CD21	0.427643
Sput_26+mRNA1273	pos	S-binding mBC CD21	0.00339731
AZD+mRNA1273	pos	S-binding mBC CD21	0.150857
Sput_26+mRNA1273	pos	S-binding mBC CD21	0.40665
BBIBP+BBIBP	pos	S-binding mBC CD21	0.0177397
Sput_26+Sput_5	pos	S-binding mBC CD21	0.493054
Sput_26+Sput_26	pos	S-binding mBC CD21	0.38706
AZD+AZD	pos	S-binding mBC CD21	0.0640367
Sput_26+Ad5	neg	S-binding mBC CD21	0.138417
Sput_26+Ad5	pos	S-binding mBC CD21	0.0608377
Sput_26+Ad5	pos	S-binding mBC CD21	0.220327
AZD+Ad5	pos	S-binding mBC CD21	0.137193
Sput_26+Ad5	neg	S-binding mBC CD21	0.331085
AZD+Ad5	pos	S-binding mBC CD21	0.142689
Sput_26+Ad5	pos	S-binding mBC CD21	0.28853
Sput_26+Ad5	pos	S-binding mBC CD21	0.176737
AZD+Ad5	pos	S-binding mBC CD21	0.129746
Sput_26+Ad5	pos	S-binding mBC CD21	0.375941
Sput_26+Ad5	pos	S-binding mBC CD21	0.458616
Sput_26+Ad5	pos	S-binding mBC CD21	0.0799669
BBIBP+BBIBP	pos	S-binding mBC CD21	0.182322
mRNA1273+mRNA1273	pos	S-binding mBC CD21	NA
mRNA1273+mRNA1273	pos	S-binding mBC CD21	0.123094
mRNA1273+mRNA1273	pos	S-binding mBC CD21	0.0648448
AZD+Sput_26	pos	S-binding mBC CD21	0.0558095
Sput_26+AZD	pos	S-binding mBC CD21	0.16066
Sput_26+BBIBP	neg	S-binding mBC CD21	0.340838
Sput_26+AZD	pos	S-binding mBC CD21	0.165755
Sput_26+BBIBP	neg	S-binding mBC CD21	0.303852
Sput_26+BBIBP	pos	S-binding mBC CD21	0.433324
Sput_26+mRNA1273	pos	S-binding mBC CD21	0.0936559
AZD+mRNA1273	pos	S-binding mBC CD21	0.186404
AZD+mRNA1273	pos	S-binding mBC CD21	0.0743336
AZD+mRNA1273	pos	S-binding mBC CD21	0.133112
AZD+Sput_26	pos	S-binding mBC CD21	0.207216
AZD+Sput_26	pos	S-binding mBC CD21	0.183309
Sput_26+mRNA1273	pos	S-binding mBC CD21	0.0538087
AZD+mRNA1273	pos	S-binding mBC CD21	0.0498097
Sput_26+Sput_5	pos	S-binding mBC CD21	0.112612
Sput_26+Sput_5	pos	S-binding mBC CD21	0.0358219
Sput_26+Sput_5	neg	S-binding mBC CD21	0.290366
AZD+AZD	pos	S-binding mBC CD21	0.386935
Sput_26+AZD	pos	S-binding mBC CD21	0.0485157
AZD+mRNA1273	pos	S-binding mBC CD21	0.226157
BBIBP+Sput_26	pos	S-binding mBC CD21	0.119253
Sput_26+BBIBP	pos	S-binding mBC CD21	0.170154
BBIBP+AZD	pos	S-binding mBC CD21	0.424861
BBIBP+AZD	pos	S-binding mBC CD21	0.306786
BBIBP+AZD	pos	S-binding mBC CD21	0.277779
BBIBP+AZD	pos	S-binding mBC CD21	0.177405
BBIBP+mRNA1273	pos	S-binding mBC CD21	0.170766
BBIBP+mRNA1273	pos	S-binding mBC CD21	0.119499
BBIBP+Sput_26	pos	S-binding mBC CD21	NA
Sput_26+Sput_26	pos	S-binding mBC CD21	0.00512024
Sput_26+Sput_26	pos	S-binding mBC CD21	0.143096
Sput_26+Sput_26	pos	S-binding mBC CD21	0.124681
Sput_26+Sput_26	pos	S-binding mBC CD21	0.537743
AZD+AZD	neg	S-binding mBC CD21	0.124038
BBIBP+BBIBP	pos	S-binding mBC CD21	0.0671274
BBIBP+mRNA1273	pos	S-binding mBC CD21	0.111879
AZD+Ad5	pos	S-binding mBC CD21	0.253421
Sput_26+Ad5	pos	S-binding mBC CD21	0.40932
Sput_26+Ad5	pos	S-binding mBC CD21	0.36992
AZD+Ad5	pos	S-binding mBC CD21	0.410632
Sput_26+Ad5	pos	S-binding mBC CD21	0.0717826
BBIBP+Sput_26	pos	S-binding mBC CD21	-0.134997
BBIBP+BBIBP	pos	S-binding mBC CD21	0.116468
BBIBP+BBIBP	pos	S-binding mBC CD21	0.0510295
BBIBP+BBIBP	neg	S-binding mBC CD21	0.0513832
Sput_26+AZD	pos	S-binding mBC CD21	0.146689
Sput_26+AZD	pos	S-binding mBC CD21	0.36502
AZD+BBIBP	pos	S-binding mBC CD21	0.398241
Sput_26+BBIBP	pos	S-binding mBC CD21	0.300364
AZD+Sput_26	pos	S-binding mBC CD21	0.203741
Sput_26+mRNA1273	neg	S-binding mBC CD21	0.043406
AZD+mRNA1273	pos	S-binding mBC CD21	0.0521754
Sput_26+mRNA1273	pos	S-binding mBC CD21	0.0472378
AZD+BBIBP	pos	S-binding mBC CD21	0.412005
AZD+Sput_26	pos	S-binding mBC CD21	0.0938765
AZD+mRNA1273	pos	S-binding mBC CD21	0.084086
Sput_26+Sput_5	pos	S-binding mBC CD21	0.273831
AZD+AZD	pos	S-binding mBC CD21	0.535167
AZD+AZD	pos	S-binding mBC CD21	0.073389
BBIBP+Sput_26	pos	S-binding mBC CD21	0.0992544
BBIBP+AZD	pos	S-binding mBC CD21	0.339622
Sput_26+AZD	pos	S-binding mBC CD21	0.302571
Sput_26+Sput_5	pos	S-binding mBC CD21	0.159417
BBIBP+BBIBP	pos	S-binding mBC CD21	0.571478
BBIBP+Sput_26	pos	S-binding mBC CD21	0.429664
AZD+Ad5	pos	S-binding mBC CD21	0.0676388
Sput_26+Ad5	pos	S-binding mBC CD21	0.44947
AZD+Ad5	neg	S-binding mBC CD21	0.429008
mRNA1273+mRNA1273	pos	S-binding mBC CD21	0.3094
BBIBP+BBIBP	pos	S-binding mBC CD21	0.325448
AZD+BBIBP	pos	S-binding mBC CD21	0.324858
Sput_26+AZD	pos	S-binding mBC CD21	0.292317
AZD+BBIBP	pos	S-binding mBC CD21	0.510749
AZD+mRNA1273	pos	S-binding mBC CD21	0.0681351
Sput_26+mRNA1273	pos	S-binding mBC CD21	0.0907415
Sput_26+mRNA1273	pos	S-binding mBC CD21	0.0161636
Sput_26+mRNA1273	pos	S-binding mBC CD21	0.0915127
Sput_26+mRNA1273	pos	S-binding mBC CD21	0.0369921
AZD+Sput_26	neg	S-binding mBC CD21	0.101743
AZD+mRNA1273	pos	S-binding mBC CD21	0.15085
AZD+Sput_26	pos	S-binding mBC CD21	0.253424
AZD+Sput_26	pos	S-binding mBC CD21	0.487678
AZD+Sput_26	pos	S-binding mBC CD21	-0.0406722
AZD+Sput_26	pos	S-binding mBC CD21	0.631978
Sput_26+Sput_5	pos	S-binding mBC CD21	0.101004
Sput_26+Sput_5	pos	S-binding mBC CD21	0.0305153
Sput_26+Sput_5	pos	S-binding mBC CD21	0.258171
Sput_26+Sput_5	pos	S-binding mBC CD21	0.0926941
Sput_26+Sput_5	pos	S-binding mBC CD21	0.230898
AZD+Sput_26	pos	S-binding mBC CD21	0.189848
AZD+AZD	pos	S-binding mBC CD21	0.384794
AZD+AZD	pos	S-binding mBC CD21	0.318219
AZD+AZD	pos	S-binding mBC CD21	0.175339
Sput_26+mRNA1273	pos	S-binding mBC CD21	0.0247349
Sput_26+Sput_5	neg	S-binding mBC CD21	0.155095
Sput_26+Sput_5	pos	S-binding mBC CD21	0.080343
BBIBP+Sput_26	pos	S-binding mBC CD21	0.143396
BBIBP+Sput_26	pos	S-binding mBC CD21	0.080805
AZD+AZD	pos	S-binding mBC CD21	0.136778
Sput_26+AZD	pos	S-binding mBC CD21	0.164198
Sput_26+mRNA1273	pos	S-binding mBC CD21	0.247605
BBIBP+Sput_26	pos	S-binding mBC CD21	0.166017
Sput_26+BBIBP	pos	S-binding mBC CD21	0.514754
Sput_26+Sput_5	pos	S-binding mBC CD21	0.164469
BBIBP+AZD	pos	S-binding mBC CD21	0.251399
BBIBP+AZD	pos	S-binding mBC CD21	0.0618773
BBIBP+AZD	pos	S-binding mBC CD21	0.0114697
BBIBP+mRNA1273	pos	S-binding mBC CD21	0.225665
BBIBP+mRNA1273	pos	S-binding mBC CD21	0.104777
BBIBP+mRNA1273	pos	S-binding mBC CD21	0.41539
BBIBP+AZD	pos	S-binding mBC CD21	0.0793446
BBIBP+mRNA1273	pos	S-binding mBC CD21	0.0651231
BBIBP+mRNA1273	pos	S-binding mBC CD21	0.0308177
BBIBP+mRNA1273	pos	S-binding mBC CD21	0.0711384
Sput_26+BBIBP	pos	S-binding mBC CD21	0.346928
AZD+AZD	pos	S-binding mBC CD21	0.209063
AZD+BBIBP	pos	S-binding mBC CD21	0.474326
Sput_26+AZD	pos	S-binding mBC CD21	0.165594
BBIBP+BBIBP	pos	S-binding mBC CD21	0.0177084
BBIBP+BBIBP	neg	S-binding mBC CD21	NA
Sput_26+Sput_26	pos	S-binding mBC CD21	0.0362726
BBIBP+AZD	pos	S-binding mBC CD21	0.309261
BBIBP+Sput_26	pos	S-binding mBC CD21	0.345271
Sput_26+Sput_26	pos	S-binding mBC CD21	0.0626584
Sput_26+Sput_26	pos	S-binding mBC CD21	0.46405
Sput_26+Sput_26	pos	S-binding mBC CD21	0.318272
Sput_26+Sput_26	pos	S-binding mBC CD21	0.330506
Sput_26+Sput_26	pos	S-binding mBC CD21	0.0866842
BBIBP+BBIBP	pos	S-binding mBC CD21	0.147203
BBIBP+mRNA1273	pos	S-binding mBC CD21	0.099651
AZD+AZD	pos	S-binding mBC CD21	0.168992
AZD+BBIBP	neg	S-binding mBC CD21	0.468241
BBIBP+AZD	pos	S-binding mBC CD21	0.0653215
BBIBP+BBIBP	pos	S-binding mBC CD21	0.442344
AZD+mRNA1273	pos	S-binding mBC CD21	0.273791
AZD+Ad5	pos	S-binding mBC CD21	0.256133
Sput_26+Ad5	pos	S-binding mBC CD21	0.211981
Sput_26+Ad5	pos	S-binding mBC CD21	0.225363
AZD+Ad5	neg	S-binding mBC CD21	0.0607746
AZD+Ad5	pos	S-binding mBC CD21	0.0236874
AZD+Ad5	pos	S-binding mBC CD21	0.262541
Sput_26+Ad5	pos	S-binding mBC CD21	0.0321682
Sput_26+Ad5	pos	S-binding mBC CD21	0.0490683
AZD+Ad5	pos	S-binding mBC CD21	0.211105
AZD+Ad5	neg	S-binding mBC CD21	0.0404186
mRNA1273+mRNA1273	pos	S-binding mBC CD21	0.137088
mRNA1273+mRNA1273	pos	S-binding mBC CD21	0.300112
mRNA1273+mRNA1273	pos	S-binding mBC CD21	0.220685
BBIBP+BBIBP	neg	S-binding mBC CD21	0.137352
BBIBP+BBIBP	pos	S-binding mBC CD21	0.301071
mRNA1273+mRNA1273	pos	S-binding mBC CD21	0.0715043
BBIBP+Sput_26	pos	S-binding mBC CD21	0.0529169
Sput_26+BBIBP	pos	S-binding mBC CD21	0.251673
Sput_26+BBIBP	pos	S-binding mBC CD21	0.320843
Sput_26+AZD	pos	S-binding mBC CD21	0.270114
AZD+BBIBP	neg	S-binding mBC CD21	0.371174
Sput_26+AZD	pos	S-binding mBC CD21	0.541957
Sput_26+BBIBP	pos	S-binding mBC CD21	0.511792
AZD+BBIBP	neg	S-binding mBC CD21	0.611253
Sput_26+AZD	pos	S-binding mBC CD21	0.176121
AZD+BBIBP	pos	S-binding mBC CD21	0.471098
Sput_26+AZD	pos	S-binding mBC CD21	0.233056
Sput_26+BBIBP	pos	S-binding mBC CD21	0.388235
Sput_26+mRNA1273	pos	S-binding mBC CD21	0.0335062
Sput_26+mRNA1273	pos	S-binding mBC CD21	0.0652573
Sput_26+mRNA1273	pos	S-binding mBC CD21	0.10084
AZD+mRNA1273	pos	S-binding mBC CD21	0.0548529
AZD+mRNA1273	pos	S-binding mBC CD21	0.125247
AZD+mRNA1273	pos	S-binding mBC CD21	0.154978
AZD+mRNA1273	pos	S-binding mBC CD21	0.126628
AZD+Sput_26	pos	S-binding mBC CD21	0.132717
AZD+mRNA1273	pos	S-binding mBC CD21	0.0965994
Sput_26+Sput_5	pos	S-binding mBC CD21	0.429203
Sput_26+Sput_5	pos	S-binding mBC CD21	0.0719164
AZD+AZD	pos	S-binding mBC CD21	0.477555
Sput_26+mRNA1273	pos	S-binding mBC CD21	0.0125279
AZD+AZD	pos	S-binding mBC CD21	0.329627
Sput_26+BBIBP	neg	S-binding mBC CD21	NA
AZD+BBIBP	pos	S-binding mBC CD21	NA
Sput_26+AZD	pos	S-binding mBC CD21	NA
Sput_26+mRNA1273	pos	S-binding mBC CD21	0.10053
BBIBP+Sput_26	pos	S-binding mBC CD21	0.041152
AZD+Sput_26	neg	S-binding mBC CD21	0.0311483
Sput_26+AZD	neg	S-binding mBC CD21	0.00580574
Sput_26+BBIBP	neg	S-binding mBC CD21	0.335658
AZD+AZD	neg	S-binding mBC CD21	0.209696
BBIBP+AZD	pos	S-binding mBC CD21	0.202517
BBIBP+AZD	pos	S-binding mBC CD21	0.146049
BBIBP+mRNA1273	pos	S-binding mBC CD21	0.0315312
BBIBP+Sput_26	pos	S-binding mBC CD21	0.0784612
AZD+BBIBP	pos	S-binding mBC CD21	0.249982
BBIBP+Sput_26	pos	S-binding mBC CD21	0.232637
BBIBP+mRNA1273	pos	S-binding mBC CD21	0.0550258
Sput_26+Sput_26	neg	S-binding mBC CD21	0.404251
Sput_26+Sput_26	pos	S-binding mBC CD21	0.0997807
Sput_26+Sput_26	pos	S-binding mBC CD21	0.186709
Sput_26+Sput_26	pos	S-binding mBC CD21	0.155559
Sput_26+Sput_26	pos	S-binding mBC CD21	0.345191
Sput_26+Sput_26	neg	S-binding mBC CD21	0.505148
BBIBP+BBIBP	pos	S-binding mBC CD21	0.553208
BBIBP+Sput_26	pos	S-binding mBC CD21	0.048147
BBIBP+BBIBP	pos	S-binding mBC CD21	0.273762
BBIBP+AZD	pos	S-binding mBC CD21	0.291668
BBIBP+BBIBP	pos	S-binding mBC CD21	0.505871
BBIBP+mRNA1273	pos	S-binding mBC CD21	0.0259367
AZD+BBIBP	neg	S-binding mBC CD21	0.326113
Sput_26+Sput_26	pos	S-binding mBC CD21	0.251999
AZD+Sput_26	pos	S-binding mBC CD21	0.177732
AZD+BBIBP	pos	S-binding mBC CD21	0.0603902
Sput_26+Sput_5	pos	S-binding mBC CD21	0.100601
Sput_26+mRNA1273	pos	S-binding mBC CD21	0.0672781
Sput_26+Sput_5	pos	S-binding mBC CD21	0.0766857
Sput_26+Sput_5	pos	S-binding mBC CD21	0.041775
BBIBP+BBIBP	pos	S-binding mBC CD21	0.496399
BBIBP+mRNA1273	pos	S-binding mBC CD21	0.406707
Sput_26+mRNA1273	pos	S-binding mBC CD21	0.0177438
Sput_26+Sput_5	pos	S-binding mBC CD21	0.391298
AZD+AZD	pos	S-binding mBC CD21	0.0170133
AZD+AZD	pos	S-binding mBC CD21	0.372089
BBIBP+AZD	pos	S-binding mBC CD21	0.161423
Sput_26+Sput_5	pos	S-binding mBC CD21	0.0346609
Sput_26+BBIBP	neg	S-binding mBC CD21	NA
Sput_26+Sput_5	pos	S-binding mBC CD21	0.153165
BBIBP+Sput_26	pos	S-binding mBC CD21	0.184319
BBIBP+BBIBP	neg	S-binding mBC CD21	0.447891
BBIBP+mRNA1273	pos	S-binding mBC CD21	0.162959
BBIBP+Sput_26	pos	S-binding mBC CD21	0.0642861
BBIBP+Sput_26	pos	S-binding mBC CD21	0.184051
AZD+Sput_26	pos	S-binding mBC CD21	0.256391
AZD+Ad5	pos	S-binding mBC CD21	0.0484633
AZD+Ad5	pos	S-binding mBC CD21	0.141012
AZD+Ad5	neg	S-binding mBC CD21	0.283742
Sput_26+Ad5	pos	S-binding mBC CD21	0.216592
Sput_26+Ad5	pos	S-binding mBC CD21	0.340884
AZD+Ad5	pos	S-binding mBC CD21	0.0682452
Sput_26+Ad5	neg	S-binding mBC CD21	0.386724
AZD+Ad5	pos	S-binding mBC CD21	0.0704609
AZD+Ad5	pos	S-binding mBC CD21	0.0225386
BBIBP+Sput_26	pos	S-binding mBC CD21	0.501852
Sput_26+Ad5	pos	S-binding mBC CD21	0.527963
mRNA1273+mRNA1273	pos	S-binding mBC CD21	0.165981
mRNA1273+mRNA1273	pos	S-binding mBC CD21	0.0932812
mRNA1273+mRNA1273	pos	S-binding mBC CD21	0.0674997
Sput_26+AZD	pos	S-binding mBC CD21	0.29422
Sput_26+AZD	neg	S-binding mBC CD21	0.0322815
AZD+BBIBP	pos	S-binding mBC CD21	0.456313
Sput_26+AZD	pos	S-binding mBC CD21	0.417876
AZD+BBIBP	pos	S-binding mBC CD21	0.430432
Sput_26+BBIBP	pos	S-binding mBC CD21	0.216804
Sput_26+BBIBP	pos	S-binding mBC CD21	0.321792
AZD+BBIBP	pos	S-binding mBC CD21	0.348856
Sput_26+BBIBP	pos	S-binding mBC CD38	0.128442
AZD+BBIBP	pos	S-binding mBC CD38	0.0481208
Sput_26+AZD	pos	S-binding mBC CD38	0.0610063
Sput_26+AZD	pos	S-binding mBC CD38	0.171625
Sput_26+AZD	pos	S-binding mBC CD38	0.052233
Sput_26+AZD	neg	S-binding mBC CD38	0.213063
Sput_26+BBIBP	pos	S-binding mBC CD38	0.0302034
Sput_26+BBIBP	pos	S-binding mBC CD38	0.238046
Sput_26+BBIBP	pos	S-binding mBC CD38	0.130321
AZD+Sput_26	pos	S-binding mBC CD38	0.0304907
Sput_26+mRNA1273	pos	S-binding mBC CD38	0.0535237
Sput_26+mRNA1273	pos	S-binding mBC CD38	0.077026
AZD+mRNA1273	pos	S-binding mBC CD38	0.0561481
AZD+Sput_26	pos	S-binding mBC CD38	0.0965826
AZD+mRNA1273	pos	S-binding mBC CD38	0.0743116
AZD+Sput_26	pos	S-binding mBC CD38	0.0811803
AZD+mRNA1273	pos	S-binding mBC CD38	0.307721
AZD+Sput_26	pos	S-binding mBC CD38	0.330677
AZD+BBIBP	pos	S-binding mBC CD38	0.179001
AZD+Sput_26	neg	S-binding mBC CD38	0.0917676
Sput_26+Sput_5	pos	S-binding mBC CD38	0.132494
Sput_26+Sput_5	pos	S-binding mBC CD38	0.0860937
Sput_26+Sput_5	pos	S-binding mBC CD38	0.102896
Sput_26+Sput_5	pos	S-binding mBC CD38	0.155319
Sput_26+Sput_5	pos	S-binding mBC CD38	0.0577876
Sput_26+Sput_5	pos	S-binding mBC CD38	0.074532
AZD+AZD	pos	S-binding mBC CD38	NA
Sput_26+AZD	pos	S-binding mBC CD38	0.0592303
AZD+BBIBP	pos	S-binding mBC CD38	0.104707
AZD+mRNA1273	pos	S-binding mBC CD38	0.106486
Sput_26+mRNA1273	pos	S-binding mBC CD38	0.0359831
BBIBP+Sput_26	pos	S-binding mBC CD38	0.0615482
AZD+AZD	pos	S-binding mBC CD38	0.10784
AZD+AZD	pos	S-binding mBC CD38	0.0722974
BBIBP+Sput_26	pos	S-binding mBC CD38	0.0992464
Sput_26+BBIBP	pos	S-binding mBC CD38	0.252731
AZD+BBIBP	pos	S-binding mBC CD38	0.233513
BBIBP+AZD	pos	S-binding mBC CD38	0.0689742
BBIBP+AZD	pos	S-binding mBC CD38	0.0659724
BBIBP+mRNA1273	pos	S-binding mBC CD38	0.0797938
BBIBP+mRNA1273	pos	S-binding mBC CD38	0.0490193
BBIBP+Sput_26	pos	S-binding mBC CD38	0.0496681
BBIBP+mRNA1273	pos	S-binding mBC CD38	0.0531752
BBIBP+mRNA1273	pos	S-binding mBC CD38	0.0349173
AZD+Sput_26	pos	S-binding mBC CD38	0.269156
AZD+Sput_26	pos	S-binding mBC CD38	0.102724
BBIBP+BBIBP	neg	S-binding mBC CD38	0.295316
AZD+AZD	neg	S-binding mBC CD38	0.119493
BBIBP+Sput_26	pos	S-binding mBC CD38	0.189629
BBIBP+mRNA1273	pos	S-binding mBC CD38	0.0650834
AZD+mRNA1273	pos	S-binding mBC CD38	0.0828509
AZD+mRNA1273	pos	S-binding mBC CD38	0.0505037
BBIBP+BBIBP	pos	S-binding mBC CD38	0.199251
Sput_26+Sput_26	neg	S-binding mBC CD38	0.0741007
Sput_26+Sput_26	pos	S-binding mBC CD38	0.0557806
BBIBP+BBIBP	neg	S-binding mBC CD38	0.236885
Sput_26+Sput_26	pos	S-binding mBC CD38	0.0495013
AZD+mRNA1273	pos	S-binding mBC CD38	0.0315181
BBIBP+Sput_26	pos	S-binding mBC CD38	0.130608
Sput_26+Sput_26	pos	S-binding mBC CD38	0.0593363
BBIBP+AZD	pos	S-binding mBC CD38	0.171003
BBIBP+AZD	pos	S-binding mBC CD38	0.0281736
BBIBP+Sput_26	pos	S-binding mBC CD38	0.29284
BBIBP+AZD	pos	S-binding mBC CD38	0.0736978
BBIBP+AZD	pos	S-binding mBC CD38	0.0569585
BBIBP+BBIBP	pos	S-binding mBC CD38	0.262231
BBIBP+BBIBP	pos	S-binding mBC CD38	0.129361
AZD+mRNA1273	pos	S-binding mBC CD38	0.0790296
AZD+mRNA1273	pos	S-binding mBC CD38	0.0652497
Sput_26+Sput_26	pos	S-binding mBC CD38	0.213462
Sput_26+BBIBP	neg	S-binding mBC CD38	0.202489
Sput_26+mRNA1273	pos	S-binding mBC CD38	0.0335559
AZD+mRNA1273	pos	S-binding mBC CD38	0.0711995
Sput_26+mRNA1273	pos	S-binding mBC CD38	0.167952
BBIBP+BBIBP	pos	S-binding mBC CD38	0.0743595
Sput_26+Sput_5	pos	S-binding mBC CD38	0.104897
Sput_26+Sput_26	pos	S-binding mBC CD38	0.153829
AZD+AZD	pos	S-binding mBC CD38	0.0919262
Sput_26+Ad5	neg	S-binding mBC CD38	0.102298
Sput_26+Ad5	pos	S-binding mBC CD38	0.0828026
Sput_26+Ad5	pos	S-binding mBC CD38	0.0796505
AZD+Ad5	pos	S-binding mBC CD38	0.127215
Sput_26+Ad5	neg	S-binding mBC CD38	0.288677
AZD+Ad5	pos	S-binding mBC CD38	0.14273
Sput_26+Ad5	pos	S-binding mBC CD38	0.0947354
Sput_26+Ad5	pos	S-binding mBC CD38	0.119572
AZD+Ad5	pos	S-binding mBC CD38	0.0817245
Sput_26+Ad5	pos	S-binding mBC CD38	0.118799
Sput_26+Ad5	pos	S-binding mBC CD38	0.156349
Sput_26+Ad5	pos	S-binding mBC CD38	0.0805833
BBIBP+BBIBP	pos	S-binding mBC CD38	0.113988
mRNA1273+mRNA1273	pos	S-binding mBC CD38	NA
mRNA1273+mRNA1273	pos	S-binding mBC CD38	0.0335277
mRNA1273+mRNA1273	pos	S-binding mBC CD38	0.0667722
AZD+Sput_26	pos	S-binding mBC CD38	0.0299172
Sput_26+AZD	pos	S-binding mBC CD38	0.149914
Sput_26+BBIBP	neg	S-binding mBC CD38	0.178781
Sput_26+AZD	pos	S-binding mBC CD38	0.0735729
Sput_26+BBIBP	neg	S-binding mBC CD38	0.231446
Sput_26+BBIBP	pos	S-binding mBC CD38	0.202984
Sput_26+mRNA1273	pos	S-binding mBC CD38	0.0838843
AZD+mRNA1273	pos	S-binding mBC CD38	0.236707
AZD+mRNA1273	pos	S-binding mBC CD38	0.0599758
AZD+mRNA1273	pos	S-binding mBC CD38	0.109145
AZD+Sput_26	pos	S-binding mBC CD38	0.0887708
AZD+Sput_26	pos	S-binding mBC CD38	0.0947297
Sput_26+mRNA1273	pos	S-binding mBC CD38	0.0620785
AZD+mRNA1273	pos	S-binding mBC CD38	0.0584631
Sput_26+Sput_5	pos	S-binding mBC CD38	0.0516779
Sput_26+Sput_5	pos	S-binding mBC CD38	0.0523265
Sput_26+Sput_5	neg	S-binding mBC CD38	0.0961623
AZD+AZD	pos	S-binding mBC CD38	0.183422
Sput_26+AZD	pos	S-binding mBC CD38	0.0469797
AZD+mRNA1273	pos	S-binding mBC CD38	0.0927739
BBIBP+Sput_26	pos	S-binding mBC CD38	0.0621479
Sput_26+BBIBP	pos	S-binding mBC CD38	0.187542
BBIBP+AZD	pos	S-binding mBC CD38	0.129075
BBIBP+AZD	pos	S-binding mBC CD38	0.0641403
BBIBP+AZD	pos	S-binding mBC CD38	0.116234
BBIBP+AZD	pos	S-binding mBC CD38	0.14926
BBIBP+mRNA1273	pos	S-binding mBC CD38	0.113345
BBIBP+mRNA1273	pos	S-binding mBC CD38	0.109469
BBIBP+Sput_26	pos	S-binding mBC CD38	NA
Sput_26+Sput_26	pos	S-binding mBC CD38	0.0742617
Sput_26+Sput_26	pos	S-binding mBC CD38	0.152301
Sput_26+Sput_26	pos	S-binding mBC CD38	0.0846928
Sput_26+Sput_26	pos	S-binding mBC CD38	0.170655
AZD+AZD	neg	S-binding mBC CD38	0.0673985
BBIBP+BBIBP	pos	S-binding mBC CD38	0.147472
BBIBP+mRNA1273	pos	S-binding mBC CD38	0.142202
AZD+Ad5	pos	S-binding mBC CD38	0.128694
Sput_26+Ad5	pos	S-binding mBC CD38	0.0825654
Sput_26+Ad5	pos	S-binding mBC CD38	0.0935942
AZD+Ad5	pos	S-binding mBC CD38	0.263443
Sput_26+Ad5	pos	S-binding mBC CD38	0.115292
BBIBP+Sput_26	pos	S-binding mBC CD38	0.00081403
BBIBP+BBIBP	pos	S-binding mBC CD38	0.223641
BBIBP+BBIBP	pos	S-binding mBC CD38	0.0106223
BBIBP+BBIBP	neg	S-binding mBC CD38	0.649737
Sput_26+AZD	pos	S-binding mBC CD38	0.0700027
Sput_26+AZD	pos	S-binding mBC CD38	0.122758
AZD+BBIBP	pos	S-binding mBC CD38	0.109465
Sput_26+BBIBP	pos	S-binding mBC CD38	0.122406
AZD+Sput_26	pos	S-binding mBC CD38	0.0835469
Sput_26+mRNA1273	neg	S-binding mBC CD38	0.0699957
AZD+mRNA1273	pos	S-binding mBC CD38	0.0676077
Sput_26+mRNA1273	pos	S-binding mBC CD38	0.0720408
AZD+BBIBP	pos	S-binding mBC CD38	0.228105
AZD+Sput_26	pos	S-binding mBC CD38	0.0725962
AZD+mRNA1273	pos	S-binding mBC CD38	0.066753
Sput_26+Sput_5	pos	S-binding mBC CD38	0.0806208
AZD+AZD	pos	S-binding mBC CD38	0.265112
AZD+AZD	pos	S-binding mBC CD38	0.0503789
BBIBP+Sput_26	pos	S-binding mBC CD38	0.0808548
BBIBP+AZD	pos	S-binding mBC CD38	0.125916
Sput_26+AZD	pos	S-binding mBC CD38	0.136077
Sput_26+Sput_5	pos	S-binding mBC CD38	0.111613
BBIBP+BBIBP	pos	S-binding mBC CD38	0.201314
BBIBP+Sput_26	pos	S-binding mBC CD38	0.153731
AZD+Ad5	pos	S-binding mBC CD38	0.110897
Sput_26+Ad5	pos	S-binding mBC CD38	0.211087
AZD+Ad5	neg	S-binding mBC CD38	0.108151
mRNA1273+mRNA1273	pos	S-binding mBC CD38	0.103647
BBIBP+BBIBP	pos	S-binding mBC CD38	0.0738705
AZD+BBIBP	pos	S-binding mBC CD38	0.170595
Sput_26+AZD	pos	S-binding mBC CD38	0.133733
AZD+BBIBP	pos	S-binding mBC CD38	0.148831
AZD+mRNA1273	pos	S-binding mBC CD38	0.0623562
Sput_26+mRNA1273	pos	S-binding mBC CD38	0.114429
Sput_26+mRNA1273	pos	S-binding mBC CD38	0.0489117
Sput_26+mRNA1273	pos	S-binding mBC CD38	0.0618677
Sput_26+mRNA1273	pos	S-binding mBC CD38	0.0532222
AZD+Sput_26	neg	S-binding mBC CD38	0.0661635
AZD+mRNA1273	pos	S-binding mBC CD38	0.0934585
AZD+Sput_26	pos	S-binding mBC CD38	0.131083
AZD+Sput_26	pos	S-binding mBC CD38	0.0752319
AZD+Sput_26	pos	S-binding mBC CD38	0.131343
AZD+Sput_26	pos	S-binding mBC CD38	0.181821
Sput_26+Sput_5	pos	S-binding mBC CD38	0.182386
Sput_26+Sput_5	pos	S-binding mBC CD38	0.0618304
Sput_26+Sput_5	pos	S-binding mBC CD38	0.109541
Sput_26+Sput_5	pos	S-binding mBC CD38	0.06711
Sput_26+Sput_5	pos	S-binding mBC CD38	0.0715535
AZD+Sput_26	pos	S-binding mBC CD38	0.0594205
AZD+AZD	pos	S-binding mBC CD38	0.112045
AZD+AZD	pos	S-binding mBC CD38	0.0670763
AZD+AZD	pos	S-binding mBC CD38	0.0712702
Sput_26+mRNA1273	pos	S-binding mBC CD38	0.0522949
Sput_26+Sput_5	neg	S-binding mBC CD38	0.111018
Sput_26+Sput_5	pos	S-binding mBC CD38	0.0722891
BBIBP+Sput_26	pos	S-binding mBC CD38	0.174558
BBIBP+Sput_26	pos	S-binding mBC CD38	0.0856258
AZD+AZD	pos	S-binding mBC CD38	0.0768425
Sput_26+AZD	pos	S-binding mBC CD38	0.0527131
Sput_26+mRNA1273	pos	S-binding mBC CD38	0.235116
BBIBP+Sput_26	pos	S-binding mBC CD38	0.088829
Sput_26+BBIBP	pos	S-binding mBC CD38	0.182289
Sput_26+Sput_5	pos	S-binding mBC CD38	0.0654708
BBIBP+AZD	pos	S-binding mBC CD38	0.134965
BBIBP+AZD	pos	S-binding mBC CD38	0.0912513
BBIBP+AZD	pos	S-binding mBC CD38	0.0657693
BBIBP+mRNA1273	pos	S-binding mBC CD38	0.0842524
BBIBP+mRNA1273	pos	S-binding mBC CD38	0.247765
BBIBP+mRNA1273	pos	S-binding mBC CD38	0.192437
BBIBP+AZD	pos	S-binding mBC CD38	0.103271
BBIBP+mRNA1273	pos	S-binding mBC CD38	0.108621
BBIBP+mRNA1273	pos	S-binding mBC CD38	0.0590246
BBIBP+mRNA1273	pos	S-binding mBC CD38	0.0500728
Sput_26+BBIBP	pos	S-binding mBC CD38	0.109426
AZD+AZD	pos	S-binding mBC CD38	0.0604139
AZD+BBIBP	pos	S-binding mBC CD38	0.13101
Sput_26+AZD	pos	S-binding mBC CD38	0.0803893
BBIBP+BBIBP	pos	S-binding mBC CD38	0.123771
BBIBP+BBIBP	neg	S-binding mBC CD38	NA
Sput_26+Sput_26	pos	S-binding mBC CD38	0.0505464
BBIBP+AZD	pos	S-binding mBC CD38	0.0779264
BBIBP+Sput_26	pos	S-binding mBC CD38	0.0598727
Sput_26+Sput_26	pos	S-binding mBC CD38	0.0828996
Sput_26+Sput_26	pos	S-binding mBC CD38	0.0979667
Sput_26+Sput_26	pos	S-binding mBC CD38	0.135428
Sput_26+Sput_26	pos	S-binding mBC CD38	0.124679
Sput_26+Sput_26	pos	S-binding mBC CD38	0.0599835
BBIBP+BBIBP	pos	S-binding mBC CD38	0.0280088
BBIBP+mRNA1273	pos	S-binding mBC CD38	0.052403
AZD+AZD	pos	S-binding mBC CD38	0.0943179
AZD+BBIBP	neg	S-binding mBC CD38	0.137281
BBIBP+AZD	pos	S-binding mBC CD38	0.0716767
BBIBP+BBIBP	pos	S-binding mBC CD38	0.108668
AZD+mRNA1273	pos	S-binding mBC CD38	0.164957
AZD+Ad5	pos	S-binding mBC CD38	0.0479684
Sput_26+Ad5	pos	S-binding mBC CD38	0.101287
Sput_26+Ad5	pos	S-binding mBC CD38	0.0717353
AZD+Ad5	neg	S-binding mBC CD38	0.0552581
AZD+Ad5	pos	S-binding mBC CD38	0.0474804
AZD+Ad5	pos	S-binding mBC CD38	0.108845
Sput_26+Ad5	pos	S-binding mBC CD38	0.0602303
Sput_26+Ad5	pos	S-binding mBC CD38	0.0427604
AZD+Ad5	pos	S-binding mBC CD38	0.076418
AZD+Ad5	neg	S-binding mBC CD38	0.0648505
mRNA1273+mRNA1273	pos	S-binding mBC CD38	0.107961
mRNA1273+mRNA1273	pos	S-binding mBC CD38	0.137976
mRNA1273+mRNA1273	pos	S-binding mBC CD38	0.17242
BBIBP+BBIBP	neg	S-binding mBC CD38	0.0705297
BBIBP+BBIBP	pos	S-binding mBC CD38	0.0802419
mRNA1273+mRNA1273	pos	S-binding mBC CD38	0.0721545
BBIBP+Sput_26	pos	S-binding mBC CD38	0.104989
Sput_26+BBIBP	pos	S-binding mBC CD38	0.138794
Sput_26+BBIBP	pos	S-binding mBC CD38	0.0975511
Sput_26+AZD	pos	S-binding mBC CD38	0.048103
AZD+BBIBP	neg	S-binding mBC CD38	0.113918
Sput_26+AZD	pos	S-binding mBC CD38	0.194692
Sput_26+BBIBP	pos	S-binding mBC CD38	0.178133
AZD+BBIBP	neg	S-binding mBC CD38	0.359815
Sput_26+AZD	pos	S-binding mBC CD38	0.102459
AZD+BBIBP	pos	S-binding mBC CD38	0.0940323
Sput_26+AZD	pos	S-binding mBC CD38	0.0779794
Sput_26+BBIBP	pos	S-binding mBC CD38	0.0945671
Sput_26+mRNA1273	pos	S-binding mBC CD38	0.0864077
Sput_26+mRNA1273	pos	S-binding mBC CD38	0.0653294
Sput_26+mRNA1273	pos	S-binding mBC CD38	0.0657848
AZD+mRNA1273	pos	S-binding mBC CD38	0.0641294
AZD+mRNA1273	pos	S-binding mBC CD38	0.096827
AZD+mRNA1273	pos	S-binding mBC CD38	0.0719092
AZD+mRNA1273	pos	S-binding mBC CD38	0.0902447
AZD+Sput_26	pos	S-binding mBC CD38	0.091432
AZD+mRNA1273	pos	S-binding mBC CD38	0.0611443
Sput_26+Sput_5	pos	S-binding mBC CD38	0.162794
Sput_26+Sput_5	pos	S-binding mBC CD38	0.0675993
AZD+AZD	pos	S-binding mBC CD38	0.142247
Sput_26+mRNA1273	pos	S-binding mBC CD38	0.0600597
AZD+AZD	pos	S-binding mBC CD38	0.134592
Sput_26+BBIBP	neg	S-binding mBC CD38	NA
AZD+BBIBP	pos	S-binding mBC CD38	NA
Sput_26+AZD	pos	S-binding mBC CD38	NA
Sput_26+mRNA1273	pos	S-binding mBC CD38	0.0907858
BBIBP+Sput_26	pos	S-binding mBC CD38	0.0299502
AZD+Sput_26	neg	S-binding mBC CD38	0.0821794
Sput_26+AZD	neg	S-binding mBC CD38	0.0541732
Sput_26+BBIBP	neg	S-binding mBC CD38	0.0474359
AZD+AZD	neg	S-binding mBC CD38	0.0886073
BBIBP+AZD	pos	S-binding mBC CD38	0.0706053
BBIBP+AZD	pos	S-binding mBC CD38	0.114538
BBIBP+mRNA1273	pos	S-binding mBC CD38	0.0625039
BBIBP+Sput_26	pos	S-binding mBC CD38	0.0682236
AZD+BBIBP	pos	S-binding mBC CD38	0.279796
BBIBP+Sput_26	pos	S-binding mBC CD38	0.315503
BBIBP+mRNA1273	pos	S-binding mBC CD38	0.0516429
Sput_26+Sput_26	neg	S-binding mBC CD38	0.123276
Sput_26+Sput_26	pos	S-binding mBC CD38	0.119708
Sput_26+Sput_26	pos	S-binding mBC CD38	0.0867473
Sput_26+Sput_26	pos	S-binding mBC CD38	0.070021
Sput_26+Sput_26	pos	S-binding mBC CD38	0.210404
Sput_26+Sput_26	neg	S-binding mBC CD38	0.142416
BBIBP+BBIBP	pos	S-binding mBC CD38	0.1873
BBIBP+Sput_26	pos	S-binding mBC CD38	0.0737461
BBIBP+BBIBP	pos	S-binding mBC CD38	0.0812783
BBIBP+AZD	pos	S-binding mBC CD38	0.0732613
BBIBP+BBIBP	pos	S-binding mBC CD38	0.194073
BBIBP+mRNA1273	pos	S-binding mBC CD38	0.0501706
AZD+BBIBP	neg	S-binding mBC CD38	0.11794
Sput_26+Sput_26	pos	S-binding mBC CD38	0.113737
AZD+Sput_26	pos	S-binding mBC CD38	0.0909207
AZD+BBIBP	pos	S-binding mBC CD38	0.15231
Sput_26+Sput_5	pos	S-binding mBC CD38	0.0865017
Sput_26+mRNA1273	pos	S-binding mBC CD38	0.0611245
Sput_26+Sput_5	pos	S-binding mBC CD38	0.0603129
Sput_26+Sput_5	pos	S-binding mBC CD38	0.0587678
BBIBP+BBIBP	pos	S-binding mBC CD38	0.142654
BBIBP+mRNA1273	pos	S-binding mBC CD38	0.0839746
Sput_26+mRNA1273	pos	S-binding mBC CD38	0.0600655
Sput_26+Sput_5	pos	S-binding mBC CD38	0.285082
AZD+AZD	pos	S-binding mBC CD38	0.0407178
AZD+AZD	pos	S-binding mBC CD38	0.127455
BBIBP+AZD	pos	S-binding mBC CD38	0.0828471
Sput_26+Sput_5	pos	S-binding mBC CD38	0.0660888
Sput_26+BBIBP	neg	S-binding mBC CD38	NA
Sput_26+Sput_5	pos	S-binding mBC CD38	0.138519
BBIBP+Sput_26	pos	S-binding mBC CD38	0.240527
BBIBP+BBIBP	neg	S-binding mBC CD38	0.514683
BBIBP+mRNA1273	pos	S-binding mBC CD38	0.162515
BBIBP+Sput_26	pos	S-binding mBC CD38	0.0714207
BBIBP+Sput_26	pos	S-binding mBC CD38	0.0695514
AZD+Sput_26	pos	S-binding mBC CD38	0.0442667
AZD+Ad5	pos	S-binding mBC CD38	0.0635247
AZD+Ad5	pos	S-binding mBC CD38	0.0811998
AZD+Ad5	neg	S-binding mBC CD38	0.130734
Sput_26+Ad5	pos	S-binding mBC CD38	0.122025
Sput_26+Ad5	pos	S-binding mBC CD38	0.148451
AZD+Ad5	pos	S-binding mBC CD38	0.0745901
Sput_26+Ad5	neg	S-binding mBC CD38	0.156365
AZD+Ad5	pos	S-binding mBC CD38	0.0681467
AZD+Ad5	pos	S-binding mBC CD38	0.058498
BBIBP+Sput_26	pos	S-binding mBC CD38	0.230309
Sput_26+Ad5	pos	S-binding mBC CD38	0.180261
mRNA1273+mRNA1273	pos	S-binding mBC CD38	0.141672
mRNA1273+mRNA1273	pos	S-binding mBC CD38	0.0630499
mRNA1273+mRNA1273	pos	S-binding mBC CD38	0.15844
Sput_26+AZD	pos	S-binding mBC CD38	0.133762
Sput_26+AZD	neg	S-binding mBC CD38	0.0531983
AZD+BBIBP	pos	S-binding mBC CD38	0.167403
Sput_26+AZD	pos	S-binding mBC CD38	0.2406
AZD+BBIBP	pos	S-binding mBC CD38	0.0830299
Sput_26+BBIBP	pos	S-binding mBC CD38	0.0546743
Sput_26+BBIBP	pos	S-binding mBC CD38	0.0958965
AZD+BBIBP	pos	S-binding mBC CD38	0.217398
Sput_26+BBIBP	pos	S-binding mBC CXCR5	0.365583
AZD+BBIBP	pos	S-binding mBC CXCR5	0.198323
Sput_26+AZD	pos	S-binding mBC CXCR5	0.0766001
Sput_26+AZD	pos	S-binding mBC CXCR5	0.312063
Sput_26+AZD	pos	S-binding mBC CXCR5	0.30956
Sput_26+AZD	neg	S-binding mBC CXCR5	0.337377
Sput_26+BBIBP	pos	S-binding mBC CXCR5	0.261654
Sput_26+BBIBP	pos	S-binding mBC CXCR5	0.467411
Sput_26+BBIBP	pos	S-binding mBC CXCR5	0.244553
AZD+Sput_26	pos	S-binding mBC CXCR5	0.273697
Sput_26+mRNA1273	pos	S-binding mBC CXCR5	0.0596757
Sput_26+mRNA1273	pos	S-binding mBC CXCR5	0.29018
AZD+mRNA1273	pos	S-binding mBC CXCR5	0.089059
AZD+Sput_26	pos	S-binding mBC CXCR5	0.367328
AZD+mRNA1273	pos	S-binding mBC CXCR5	0.245775
AZD+Sput_26	pos	S-binding mBC CXCR5	0.369452
AZD+mRNA1273	pos	S-binding mBC CXCR5	0.23868
AZD+Sput_26	pos	S-binding mBC CXCR5	0.225155
AZD+BBIBP	pos	S-binding mBC CXCR5	0.497166
AZD+Sput_26	neg	S-binding mBC CXCR5	0.206938
Sput_26+Sput_5	pos	S-binding mBC CXCR5	0.371302
Sput_26+Sput_5	pos	S-binding mBC CXCR5	0.140572
Sput_26+Sput_5	pos	S-binding mBC CXCR5	0.265384
Sput_26+Sput_5	pos	S-binding mBC CXCR5	0.369569
Sput_26+Sput_5	pos	S-binding mBC CXCR5	0.516201
Sput_26+Sput_5	pos	S-binding mBC CXCR5	0.297089
AZD+AZD	pos	S-binding mBC CXCR5	NA
Sput_26+AZD	pos	S-binding mBC CXCR5	0.22188
AZD+BBIBP	pos	S-binding mBC CXCR5	0.249866
AZD+mRNA1273	pos	S-binding mBC CXCR5	0.338733
Sput_26+mRNA1273	pos	S-binding mBC CXCR5	0.225042
BBIBP+Sput_26	pos	S-binding mBC CXCR5	0.189139
AZD+AZD	pos	S-binding mBC CXCR5	0.177472
AZD+AZD	pos	S-binding mBC CXCR5	0.357743
BBIBP+Sput_26	pos	S-binding mBC CXCR5	0.340462
Sput_26+BBIBP	pos	S-binding mBC CXCR5	0.131305
AZD+BBIBP	pos	S-binding mBC CXCR5	0.0761231
BBIBP+AZD	pos	S-binding mBC CXCR5	0.265102
BBIBP+AZD	pos	S-binding mBC CXCR5	0.263068
BBIBP+mRNA1273	pos	S-binding mBC CXCR5	0.267773
BBIBP+mRNA1273	pos	S-binding mBC CXCR5	0.185946
BBIBP+Sput_26	pos	S-binding mBC CXCR5	0.189023
BBIBP+mRNA1273	pos	S-binding mBC CXCR5	0.233073
BBIBP+mRNA1273	pos	S-binding mBC CXCR5	0.127801
AZD+Sput_26	pos	S-binding mBC CXCR5	0.106997
AZD+Sput_26	pos	S-binding mBC CXCR5	0.322045
BBIBP+BBIBP	neg	S-binding mBC CXCR5	0.589594
AZD+AZD	neg	S-binding mBC CXCR5	0.205399
BBIBP+Sput_26	pos	S-binding mBC CXCR5	0.314479
BBIBP+mRNA1273	pos	S-binding mBC CXCR5	0.343583
AZD+mRNA1273	pos	S-binding mBC CXCR5	0.24347
AZD+mRNA1273	pos	S-binding mBC CXCR5	0.228871
BBIBP+BBIBP	pos	S-binding mBC CXCR5	0.365545
Sput_26+Sput_26	neg	S-binding mBC CXCR5	0.292008
Sput_26+Sput_26	pos	S-binding mBC CXCR5	0.226949
BBIBP+BBIBP	neg	S-binding mBC CXCR5	0.512561
Sput_26+Sput_26	pos	S-binding mBC CXCR5	0.104076
AZD+mRNA1273	pos	S-binding mBC CXCR5	0.217415
BBIBP+Sput_26	pos	S-binding mBC CXCR5	0.615015
Sput_26+Sput_26	pos	S-binding mBC CXCR5	0.33507
BBIBP+AZD	pos	S-binding mBC CXCR5	0.165908
BBIBP+AZD	pos	S-binding mBC CXCR5	0.325482
BBIBP+Sput_26	pos	S-binding mBC CXCR5	0.145782
BBIBP+AZD	pos	S-binding mBC CXCR5	0.334675
BBIBP+AZD	pos	S-binding mBC CXCR5	0.343974
BBIBP+BBIBP	pos	S-binding mBC CXCR5	0.426288
BBIBP+BBIBP	pos	S-binding mBC CXCR5	0.479845
AZD+mRNA1273	pos	S-binding mBC CXCR5	0.305943
AZD+mRNA1273	pos	S-binding mBC CXCR5	0.315195
Sput_26+Sput_26	pos	S-binding mBC CXCR5	0.372752
Sput_26+BBIBP	neg	S-binding mBC CXCR5	0.383242
Sput_26+mRNA1273	pos	S-binding mBC CXCR5	0.0650054
AZD+mRNA1273	pos	S-binding mBC CXCR5	0.218416
Sput_26+mRNA1273	pos	S-binding mBC CXCR5	0.479846
BBIBP+BBIBP	pos	S-binding mBC CXCR5	0.0559138
Sput_26+Sput_5	pos	S-binding mBC CXCR5	0.443322
Sput_26+Sput_26	pos	S-binding mBC CXCR5	0.388314
AZD+AZD	pos	S-binding mBC CXCR5	0.191603
Sput_26+Ad5	neg	S-binding mBC CXCR5	0.109124
Sput_26+Ad5	pos	S-binding mBC CXCR5	0.307725
Sput_26+Ad5	pos	S-binding mBC CXCR5	0.239948
AZD+Ad5	pos	S-binding mBC CXCR5	0.289478
Sput_26+Ad5	neg	S-binding mBC CXCR5	0.38924
AZD+Ad5	pos	S-binding mBC CXCR5	0.33469
Sput_26+Ad5	pos	S-binding mBC CXCR5	0.339461
Sput_26+Ad5	pos	S-binding mBC CXCR5	0.449001
AZD+Ad5	pos	S-binding mBC CXCR5	0.383045
Sput_26+Ad5	pos	S-binding mBC CXCR5	0.383172
Sput_26+Ad5	pos	S-binding mBC CXCR5	0.570454
Sput_26+Ad5	pos	S-binding mBC CXCR5	0.397737
BBIBP+BBIBP	pos	S-binding mBC CXCR5	0.258272
mRNA1273+mRNA1273	pos	S-binding mBC CXCR5	NA
mRNA1273+mRNA1273	pos	S-binding mBC CXCR5	0.376314
mRNA1273+mRNA1273	pos	S-binding mBC CXCR5	0.293254
AZD+Sput_26	pos	S-binding mBC CXCR5	0.119491
Sput_26+AZD	pos	S-binding mBC CXCR5	0.346868
Sput_26+BBIBP	neg	S-binding mBC CXCR5	0.410543
Sput_26+AZD	pos	S-binding mBC CXCR5	0.345712
Sput_26+BBIBP	neg	S-binding mBC CXCR5	0.521462
Sput_26+BBIBP	pos	S-binding mBC CXCR5	0.42971
Sput_26+mRNA1273	pos	S-binding mBC CXCR5	0.291253
AZD+mRNA1273	pos	S-binding mBC CXCR5	0.274817
AZD+mRNA1273	pos	S-binding mBC CXCR5	0.13603
AZD+mRNA1273	pos	S-binding mBC CXCR5	0.344665
AZD+Sput_26	pos	S-binding mBC CXCR5	0.290994
AZD+Sput_26	pos	S-binding mBC CXCR5	0.288173
Sput_26+mRNA1273	pos	S-binding mBC CXCR5	0.0995529
AZD+mRNA1273	pos	S-binding mBC CXCR5	0.0954205
Sput_26+Sput_5	pos	S-binding mBC CXCR5	0.136087
Sput_26+Sput_5	pos	S-binding mBC CXCR5	0.17883
Sput_26+Sput_5	neg	S-binding mBC CXCR5	0.180543
AZD+AZD	pos	S-binding mBC CXCR5	0.3453
Sput_26+AZD	pos	S-binding mBC CXCR5	0.185915
AZD+mRNA1273	pos	S-binding mBC CXCR5	0.314431
BBIBP+Sput_26	pos	S-binding mBC CXCR5	0.441052
Sput_26+BBIBP	pos	S-binding mBC CXCR5	0.305286
BBIBP+AZD	pos	S-binding mBC CXCR5	0.0365212
BBIBP+AZD	pos	S-binding mBC CXCR5	0.1661
BBIBP+AZD	pos	S-binding mBC CXCR5	0.260274
BBIBP+AZD	pos	S-binding mBC CXCR5	0.329096
BBIBP+mRNA1273	pos	S-binding mBC CXCR5	0.218433
BBIBP+mRNA1273	pos	S-binding mBC CXCR5	0.103998
BBIBP+Sput_26	pos	S-binding mBC CXCR5	NA
Sput_26+Sput_26	pos	S-binding mBC CXCR5	0.143351
Sput_26+Sput_26	pos	S-binding mBC CXCR5	0.160394
Sput_26+Sput_26	pos	S-binding mBC CXCR5	0.152111
Sput_26+Sput_26	pos	S-binding mBC CXCR5	0.215882
AZD+AZD	neg	S-binding mBC CXCR5	0.0960502
BBIBP+BBIBP	pos	S-binding mBC CXCR5	0.10118
BBIBP+mRNA1273	pos	S-binding mBC CXCR5	0.243367
AZD+Ad5	pos	S-binding mBC CXCR5	0.211428
Sput_26+Ad5	pos	S-binding mBC CXCR5	0.383967
Sput_26+Ad5	pos	S-binding mBC CXCR5	0.389138
AZD+Ad5	pos	S-binding mBC CXCR5	0.163789
Sput_26+Ad5	pos	S-binding mBC CXCR5	0.163785
BBIBP+Sput_26	pos	S-binding mBC CXCR5	0.275857
BBIBP+BBIBP	pos	S-binding mBC CXCR5	0.162054
BBIBP+BBIBP	pos	S-binding mBC CXCR5	0.191202
BBIBP+BBIBP	neg	S-binding mBC CXCR5	0.042915
Sput_26+AZD	pos	S-binding mBC CXCR5	0.0798875
Sput_26+AZD	pos	S-binding mBC CXCR5	0.367607
AZD+BBIBP	pos	S-binding mBC CXCR5	0.375554
Sput_26+BBIBP	pos	S-binding mBC CXCR5	0.457826
AZD+Sput_26	pos	S-binding mBC CXCR5	0.389876
Sput_26+mRNA1273	neg	S-binding mBC CXCR5	0.248423
AZD+mRNA1273	pos	S-binding mBC CXCR5	0.222125
Sput_26+mRNA1273	pos	S-binding mBC CXCR5	0.0438788
AZD+BBIBP	pos	S-binding mBC CXCR5	0.28083
AZD+Sput_26	pos	S-binding mBC CXCR5	0.217156
AZD+mRNA1273	pos	S-binding mBC CXCR5	0.138648
Sput_26+Sput_5	pos	S-binding mBC CXCR5	0.143652
AZD+AZD	pos	S-binding mBC CXCR5	0.486262
AZD+AZD	pos	S-binding mBC CXCR5	0.101593
BBIBP+Sput_26	pos	S-binding mBC CXCR5	0.107393
BBIBP+AZD	pos	S-binding mBC CXCR5	0.236153
Sput_26+AZD	pos	S-binding mBC CXCR5	0.311645
Sput_26+Sput_5	pos	S-binding mBC CXCR5	0.273613
BBIBP+BBIBP	pos	S-binding mBC CXCR5	0.55314
BBIBP+Sput_26	pos	S-binding mBC CXCR5	0.491974
AZD+Ad5	pos	S-binding mBC CXCR5	0.261115
Sput_26+Ad5	pos	S-binding mBC CXCR5	0.419721
AZD+Ad5	neg	S-binding mBC CXCR5	0.41913
mRNA1273+mRNA1273	pos	S-binding mBC CXCR5	0.24152
BBIBP+BBIBP	pos	S-binding mBC CXCR5	0.241417
AZD+BBIBP	pos	S-binding mBC CXCR5	0.461744
Sput_26+AZD	pos	S-binding mBC CXCR5	0.457188
AZD+BBIBP	pos	S-binding mBC CXCR5	0.408319
AZD+mRNA1273	pos	S-binding mBC CXCR5	0.381799
Sput_26+mRNA1273	pos	S-binding mBC CXCR5	0.258533
Sput_26+mRNA1273	pos	S-binding mBC CXCR5	0.0898554
Sput_26+mRNA1273	pos	S-binding mBC CXCR5	0.3302
Sput_26+mRNA1273	pos	S-binding mBC CXCR5	0.236628
AZD+Sput_26	neg	S-binding mBC CXCR5	0.247282
AZD+mRNA1273	pos	S-binding mBC CXCR5	0.296613
AZD+Sput_26	pos	S-binding mBC CXCR5	0.405063
AZD+Sput_26	pos	S-binding mBC CXCR5	0.453878
AZD+Sput_26	pos	S-binding mBC CXCR5	0.273128
AZD+Sput_26	pos	S-binding mBC CXCR5	0.615907
Sput_26+Sput_5	pos	S-binding mBC CXCR5	0.0567888
Sput_26+Sput_5	pos	S-binding mBC CXCR5	0.168288
Sput_26+Sput_5	pos	S-binding mBC CXCR5	0.296366
Sput_26+Sput_5	pos	S-binding mBC CXCR5	0.214048
Sput_26+Sput_5	pos	S-binding mBC CXCR5	0.301025
AZD+Sput_26	pos	S-binding mBC CXCR5	0.231879
AZD+AZD	pos	S-binding mBC CXCR5	0.389626
AZD+AZD	pos	S-binding mBC CXCR5	0.396397
AZD+AZD	pos	S-binding mBC CXCR5	0.386924
Sput_26+mRNA1273	pos	S-binding mBC CXCR5	0.0955158
Sput_26+Sput_5	neg	S-binding mBC CXCR5	0.210779
Sput_26+Sput_5	pos	S-binding mBC CXCR5	0.390956
BBIBP+Sput_26	pos	S-binding mBC CXCR5	0.292243
BBIBP+Sput_26	pos	S-binding mBC CXCR5	0.348001
AZD+AZD	pos	S-binding mBC CXCR5	0.315911
Sput_26+AZD	pos	S-binding mBC CXCR5	0.201149
Sput_26+mRNA1273	pos	S-binding mBC CXCR5	0.348256
BBIBP+Sput_26	pos	S-binding mBC CXCR5	0.391296
Sput_26+BBIBP	pos	S-binding mBC CXCR5	0.521811
Sput_26+Sput_5	pos	S-binding mBC CXCR5	0.0775306
BBIBP+AZD	pos	S-binding mBC CXCR5	0.4943
BBIBP+AZD	pos	S-binding mBC CXCR5	0.233223
BBIBP+AZD	pos	S-binding mBC CXCR5	0.139721
BBIBP+mRNA1273	pos	S-binding mBC CXCR5	0.358601
BBIBP+mRNA1273	pos	S-binding mBC CXCR5	0.14011
BBIBP+mRNA1273	pos	S-binding mBC CXCR5	0.306457
BBIBP+AZD	pos	S-binding mBC CXCR5	0.293219
BBIBP+mRNA1273	pos	S-binding mBC CXCR5	0.256776
BBIBP+mRNA1273	pos	S-binding mBC CXCR5	0.0730601
BBIBP+mRNA1273	pos	S-binding mBC CXCR5	0.221602
Sput_26+BBIBP	pos	S-binding mBC CXCR5	0.445067
AZD+AZD	pos	S-binding mBC CXCR5	0.25864
AZD+BBIBP	pos	S-binding mBC CXCR5	0.376011
Sput_26+AZD	pos	S-binding mBC CXCR5	0.42471
BBIBP+BBIBP	pos	S-binding mBC CXCR5	0.187209
BBIBP+BBIBP	neg	S-binding mBC CXCR5	NA
Sput_26+Sput_26	pos	S-binding mBC CXCR5	0.327562
BBIBP+AZD	pos	S-binding mBC CXCR5	0.418194
BBIBP+Sput_26	pos	S-binding mBC CXCR5	0.482985
Sput_26+Sput_26	pos	S-binding mBC CXCR5	0.159045
Sput_26+Sput_26	pos	S-binding mBC CXCR5	0.402331
Sput_26+Sput_26	pos	S-binding mBC CXCR5	0.297793
Sput_26+Sput_26	pos	S-binding mBC CXCR5	0.376742
Sput_26+Sput_26	pos	S-binding mBC CXCR5	0.315298
BBIBP+BBIBP	pos	S-binding mBC CXCR5	0.116034
BBIBP+mRNA1273	pos	S-binding mBC CXCR5	0.25044
AZD+AZD	pos	S-binding mBC CXCR5	0.231738
AZD+BBIBP	neg	S-binding mBC CXCR5	0.238345
BBIBP+AZD	pos	S-binding mBC CXCR5	0.147619
BBIBP+BBIBP	pos	S-binding mBC CXCR5	0.486774
AZD+mRNA1273	pos	S-binding mBC CXCR5	0.330355
AZD+Ad5	pos	S-binding mBC CXCR5	0.337642
Sput_26+Ad5	pos	S-binding mBC CXCR5	0.412745
Sput_26+Ad5	pos	S-binding mBC CXCR5	0.333801
AZD+Ad5	neg	S-binding mBC CXCR5	0.264743
AZD+Ad5	pos	S-binding mBC CXCR5	0.107984
AZD+Ad5	pos	S-binding mBC CXCR5	0.309816
Sput_26+Ad5	pos	S-binding mBC CXCR5	0.185488
Sput_26+Ad5	pos	S-binding mBC CXCR5	0.156629
AZD+Ad5	pos	S-binding mBC CXCR5	0.292361
AZD+Ad5	neg	S-binding mBC CXCR5	0.334773
mRNA1273+mRNA1273	pos	S-binding mBC CXCR5	0.245323
mRNA1273+mRNA1273	pos	S-binding mBC CXCR5	0.283911
mRNA1273+mRNA1273	pos	S-binding mBC CXCR5	0.315339
BBIBP+BBIBP	neg	S-binding mBC CXCR5	0.361146
BBIBP+BBIBP	pos	S-binding mBC CXCR5	0.451083
mRNA1273+mRNA1273	pos	S-binding mBC CXCR5	0.164228
BBIBP+Sput_26	pos	S-binding mBC CXCR5	0.397792
Sput_26+BBIBP	pos	S-binding mBC CXCR5	0.175276
Sput_26+BBIBP	pos	S-binding mBC CXCR5	0.326451
Sput_26+AZD	pos	S-binding mBC CXCR5	0.542119
AZD+BBIBP	neg	S-binding mBC CXCR5	0.177652
Sput_26+AZD	pos	S-binding mBC CXCR5	0.360971
Sput_26+BBIBP	pos	S-binding mBC CXCR5	0.343551
AZD+BBIBP	neg	S-binding mBC CXCR5	0.243828
Sput_26+AZD	pos	S-binding mBC CXCR5	0.311624
AZD+BBIBP	pos	S-binding mBC CXCR5	0.384605
Sput_26+AZD	pos	S-binding mBC CXCR5	0.300232
Sput_26+BBIBP	pos	S-binding mBC CXCR5	0.262659
Sput_26+mRNA1273	pos	S-binding mBC CXCR5	0.0744495
Sput_26+mRNA1273	pos	S-binding mBC CXCR5	0.107979
Sput_26+mRNA1273	pos	S-binding mBC CXCR5	0.215187
AZD+mRNA1273	pos	S-binding mBC CXCR5	0.226443
AZD+mRNA1273	pos	S-binding mBC CXCR5	0.232778
AZD+mRNA1273	pos	S-binding mBC CXCR5	0.274843
AZD+mRNA1273	pos	S-binding mBC CXCR5	0.245561
AZD+Sput_26	pos	S-binding mBC CXCR5	0.224241
AZD+mRNA1273	pos	S-binding mBC CXCR5	0.188127
Sput_26+Sput_5	pos	S-binding mBC CXCR5	0.463636
Sput_26+Sput_5	pos	S-binding mBC CXCR5	0.0883561
AZD+AZD	pos	S-binding mBC CXCR5	0.484147
Sput_26+mRNA1273	pos	S-binding mBC CXCR5	0.247854
AZD+AZD	pos	S-binding mBC CXCR5	0.219212
Sput_26+BBIBP	neg	S-binding mBC CXCR5	NA
AZD+BBIBP	pos	S-binding mBC CXCR5	NA
Sput_26+AZD	pos	S-binding mBC CXCR5	NA
Sput_26+mRNA1273	pos	S-binding mBC CXCR5	0.391995
BBIBP+Sput_26	pos	S-binding mBC CXCR5	0.240425
AZD+Sput_26	neg	S-binding mBC CXCR5	0.165246
Sput_26+AZD	neg	S-binding mBC CXCR5	0.264892
Sput_26+BBIBP	neg	S-binding mBC CXCR5	0.401059
AZD+AZD	neg	S-binding mBC CXCR5	0.369141
BBIBP+AZD	pos	S-binding mBC CXCR5	0.415766
BBIBP+AZD	pos	S-binding mBC CXCR5	0.311803
BBIBP+mRNA1273	pos	S-binding mBC CXCR5	0.17752
BBIBP+Sput_26	pos	S-binding mBC CXCR5	0.282472
AZD+BBIBP	pos	S-binding mBC CXCR5	0.449408
BBIBP+Sput_26	pos	S-binding mBC CXCR5	0.306622
BBIBP+mRNA1273	pos	S-binding mBC CXCR5	0.328405
Sput_26+Sput_26	neg	S-binding mBC CXCR5	0.400124
Sput_26+Sput_26	pos	S-binding mBC CXCR5	0.234403
Sput_26+Sput_26	pos	S-binding mBC CXCR5	0.384004
Sput_26+Sput_26	pos	S-binding mBC CXCR5	0.272928
Sput_26+Sput_26	pos	S-binding mBC CXCR5	0.394605
Sput_26+Sput_26	neg	S-binding mBC CXCR5	0.449818
BBIBP+BBIBP	pos	S-binding mBC CXCR5	0.260846
BBIBP+Sput_26	pos	S-binding mBC CXCR5	0.139338
BBIBP+BBIBP	pos	S-binding mBC CXCR5	0.254144
BBIBP+AZD	pos	S-binding mBC CXCR5	0.0933562
BBIBP+BBIBP	pos	S-binding mBC CXCR5	0.524488
BBIBP+mRNA1273	pos	S-binding mBC CXCR5	0.261679
AZD+BBIBP	neg	S-binding mBC CXCR5	0.414158
Sput_26+Sput_26	pos	S-binding mBC CXCR5	0.383434
AZD+Sput_26	pos	S-binding mBC CXCR5	0.320539
AZD+BBIBP	pos	S-binding mBC CXCR5	0.440387
Sput_26+Sput_5	pos	S-binding mBC CXCR5	0.396156
Sput_26+mRNA1273	pos	S-binding mBC CXCR5	0.23268
Sput_26+Sput_5	pos	S-binding mBC CXCR5	0.404
Sput_26+Sput_5	pos	S-binding mBC CXCR5	0.182438
BBIBP+BBIBP	pos	S-binding mBC CXCR5	0.499174
BBIBP+mRNA1273	pos	S-binding mBC CXCR5	0.504452
Sput_26+mRNA1273	pos	S-binding mBC CXCR5	0.207609
Sput_26+Sput_5	pos	S-binding mBC CXCR5	0.568479
AZD+AZD	pos	S-binding mBC CXCR5	0.234521
AZD+AZD	pos	S-binding mBC CXCR5	0.505485
BBIBP+AZD	pos	S-binding mBC CXCR5	0.261486
Sput_26+Sput_5	pos	S-binding mBC CXCR5	0.109766
Sput_26+BBIBP	neg	S-binding mBC CXCR5	NA
Sput_26+Sput_5	pos	S-binding mBC CXCR5	0.327586
BBIBP+Sput_26	pos	S-binding mBC CXCR5	0.327132
BBIBP+BBIBP	neg	S-binding mBC CXCR5	0.365424
BBIBP+mRNA1273	pos	S-binding mBC CXCR5	0.205813
BBIBP+Sput_26	pos	S-binding mBC CXCR5	0.171458
BBIBP+Sput_26	pos	S-binding mBC CXCR5	0.348421
AZD+Sput_26	pos	S-binding mBC CXCR5	0.37593
AZD+Ad5	pos	S-binding mBC CXCR5	0.343701
AZD+Ad5	pos	S-binding mBC CXCR5	0.34812
AZD+Ad5	neg	S-binding mBC CXCR5	0.267855
Sput_26+Ad5	pos	S-binding mBC CXCR5	0.265558
Sput_26+Ad5	pos	S-binding mBC CXCR5	0.261216
AZD+Ad5	pos	S-binding mBC CXCR5	0.250266
Sput_26+Ad5	neg	S-binding mBC CXCR5	0.47249
AZD+Ad5	pos	S-binding mBC CXCR5	0.221043
AZD+Ad5	pos	S-binding mBC CXCR5	0.140454
BBIBP+Sput_26	pos	S-binding mBC CXCR5	0.454223
Sput_26+Ad5	pos	S-binding mBC CXCR5	0.289566
mRNA1273+mRNA1273	pos	S-binding mBC CXCR5	0.264763
mRNA1273+mRNA1273	pos	S-binding mBC CXCR5	0.23083
mRNA1273+mRNA1273	pos	S-binding mBC CXCR5	0.163375
Sput_26+AZD	pos	S-binding mBC CXCR5	0.30073
Sput_26+AZD	neg	S-binding mBC CXCR5	0.0718273
AZD+BBIBP	pos	S-binding mBC CXCR5	0.431216
Sput_26+AZD	pos	S-binding mBC CXCR5	0.243013
AZD+BBIBP	pos	S-binding mBC CXCR5	0.426044
Sput_26+BBIBP	pos	S-binding mBC CXCR5	0.328655
Sput_26+BBIBP	pos	S-binding mBC CXCR5	0.463424
AZD+BBIBP	pos	S-binding mBC CXCR5	0.372067
Sput_26+BBIBP	pos	Spike-binding mBCs	0.0560167
AZD+BBIBP	pos	Spike-binding mBCs	0.0598933
Sput_26+AZD	pos	Spike-binding mBCs	0.0603414
Sput_26+AZD	pos	Spike-binding mBCs	0.0614097
Sput_26+AZD	pos	Spike-binding mBCs	0.0556851
Sput_26+AZD	neg	Spike-binding mBCs	0.0580253
Sput_26+BBIBP	pos	Spike-binding mBCs	0.0543215
Sput_26+BBIBP	pos	Spike-binding mBCs	0.117562
Sput_26+BBIBP	pos	Spike-binding mBCs	0.0503072
AZD+Sput_26	pos	Spike-binding mBCs	0.0608485
Sput_26+mRNA1273	pos	Spike-binding mBCs	0.0565869
Sput_26+mRNA1273	pos	Spike-binding mBCs	0.0626773
AZD+mRNA1273	pos	Spike-binding mBCs	0.0545923
AZD+Sput_26	pos	Spike-binding mBCs	0.0523627
AZD+mRNA1273	pos	Spike-binding mBCs	0.0582332
AZD+Sput_26	pos	Spike-binding mBCs	0.0582296
AZD+mRNA1273	pos	Spike-binding mBCs	0.0660227
AZD+Sput_26	pos	Spike-binding mBCs	0.0545631
AZD+BBIBP	pos	Spike-binding mBCs	0.0565323
AZD+Sput_26	neg	Spike-binding mBCs	0.0555674
Sput_26+Sput_5	pos	Spike-binding mBCs	0.0567072
Sput_26+Sput_5	pos	Spike-binding mBCs	0.0552373
Sput_26+Sput_5	pos	Spike-binding mBCs	0.0617026
Sput_26+Sput_5	pos	Spike-binding mBCs	0.0547011
Sput_26+Sput_5	pos	Spike-binding mBCs	0.0536389
Sput_26+Sput_5	pos	Spike-binding mBCs	0.0544876
AZD+AZD	pos	Spike-binding mBCs	0.0846364
Sput_26+AZD	pos	Spike-binding mBCs	0.0673278
AZD+BBIBP	pos	Spike-binding mBCs	0.0731832
AZD+mRNA1273	pos	Spike-binding mBCs	0.0925178
Sput_26+mRNA1273	pos	Spike-binding mBCs	0.0533452
BBIBP+Sput_26	pos	Spike-binding mBCs	0.0569007
AZD+AZD	pos	Spike-binding mBCs	0.0562435
AZD+AZD	pos	Spike-binding mBCs	0.057845
BBIBP+Sput_26	pos	Spike-binding mBCs	0.060937
Sput_26+BBIBP	pos	Spike-binding mBCs	0.0575806
AZD+BBIBP	pos	Spike-binding mBCs	0.0565455
BBIBP+AZD	pos	Spike-binding mBCs	0.0760261
BBIBP+AZD	pos	Spike-binding mBCs	0.0743395
BBIBP+mRNA1273	pos	Spike-binding mBCs	0.0877022
BBIBP+mRNA1273	pos	Spike-binding mBCs	0.0602483
BBIBP+Sput_26	pos	Spike-binding mBCs	0.0568512
BBIBP+mRNA1273	pos	Spike-binding mBCs	0.0545757
BBIBP+mRNA1273	pos	Spike-binding mBCs	0.0718361
AZD+Sput_26	pos	Spike-binding mBCs	0.0544721
AZD+Sput_26	pos	Spike-binding mBCs	0.0675722
BBIBP+BBIBP	neg	Spike-binding mBCs	0.0609726
AZD+AZD	neg	Spike-binding mBCs	0.0599075
BBIBP+Sput_26	pos	Spike-binding mBCs	0.0783841
BBIBP+mRNA1273	pos	Spike-binding mBCs	0.0785531
AZD+mRNA1273	pos	Spike-binding mBCs	0.0738707
AZD+mRNA1273	pos	Spike-binding mBCs	0.070496
BBIBP+BBIBP	pos	Spike-binding mBCs	0.0598404
Sput_26+Sput_26	neg	Spike-binding mBCs	0.0634999
Sput_26+Sput_26	pos	Spike-binding mBCs	0.061683
BBIBP+BBIBP	neg	Spike-binding mBCs	0.0650301
Sput_26+Sput_26	pos	Spike-binding mBCs	0.0634025
AZD+mRNA1273	pos	Spike-binding mBCs	0.0647355
BBIBP+Sput_26	pos	Spike-binding mBCs	0.0594117
Sput_26+Sput_26	pos	Spike-binding mBCs	0.0883415
BBIBP+AZD	pos	Spike-binding mBCs	0.0766884
BBIBP+AZD	pos	Spike-binding mBCs	0.0683796
BBIBP+Sput_26	pos	Spike-binding mBCs	0.06003
BBIBP+AZD	pos	Spike-binding mBCs	0.0653781
BBIBP+AZD	pos	Spike-binding mBCs	0.0589634
BBIBP+BBIBP	pos	Spike-binding mBCs	0.0617194
BBIBP+BBIBP	pos	Spike-binding mBCs	0.0654028
AZD+mRNA1273	pos	Spike-binding mBCs	0.0534236
AZD+mRNA1273	pos	Spike-binding mBCs	0.0414608
Sput_26+Sput_26	pos	Spike-binding mBCs	0.0441339
Sput_26+BBIBP	neg	Spike-binding mBCs	0.0373846
Sput_26+mRNA1273	pos	Spike-binding mBCs	0.0471817
AZD+mRNA1273	pos	Spike-binding mBCs	0.0450626
Sput_26+mRNA1273	pos	Spike-binding mBCs	0.0441444
BBIBP+BBIBP	pos	Spike-binding mBCs	0.0395939
Sput_26+Sput_5	pos	Spike-binding mBCs	0.04483
Sput_26+Sput_26	pos	Spike-binding mBCs	0.0474793
AZD+AZD	pos	Spike-binding mBCs	0.0611303
Sput_26+Ad5	neg	Spike-binding mBCs	0.058059
Sput_26+Ad5	pos	Spike-binding mBCs	0.0500463
Sput_26+Ad5	pos	Spike-binding mBCs	0.0397415
AZD+Ad5	pos	Spike-binding mBCs	0.0460537
Sput_26+Ad5	neg	Spike-binding mBCs	0.0472941
AZD+Ad5	pos	Spike-binding mBCs	0.0446187
Sput_26+Ad5	pos	Spike-binding mBCs	0.0569244
Sput_26+Ad5	pos	Spike-binding mBCs	0.0437219
AZD+Ad5	pos	Spike-binding mBCs	0.046387
Sput_26+Ad5	pos	Spike-binding mBCs	0.0448407
Sput_26+Ad5	pos	Spike-binding mBCs	0.0467244
Sput_26+Ad5	pos	Spike-binding mBCs	0.0459484
BBIBP+BBIBP	pos	Spike-binding mBCs	0.0521161
mRNA1273+mRNA1273	pos	Spike-binding mBCs	0.0554865
mRNA1273+mRNA1273	pos	Spike-binding mBCs	0.0543117
mRNA1273+mRNA1273	pos	Spike-binding mBCs	0.0570741
AZD+Sput_26	pos	Spike-binding mBCs	0.0782657
Sput_26+AZD	pos	Spike-binding mBCs	0.0618049
Sput_26+BBIBP	neg	Spike-binding mBCs	0.0579043
Sput_26+AZD	pos	Spike-binding mBCs	0.0540352
Sput_26+BBIBP	neg	Spike-binding mBCs	0.054041
Sput_26+BBIBP	pos	Spike-binding mBCs	0.0498471
Sput_26+mRNA1273	pos	Spike-binding mBCs	0.0513919
AZD+mRNA1273	pos	Spike-binding mBCs	0.0551913
AZD+mRNA1273	pos	Spike-binding mBCs	0.0523544
AZD+mRNA1273	pos	Spike-binding mBCs	0.0586062
AZD+Sput_26	pos	Spike-binding mBCs	0.0597786
AZD+Sput_26	pos	Spike-binding mBCs	0.0616822
Sput_26+mRNA1273	pos	Spike-binding mBCs	0.0470499
AZD+mRNA1273	pos	Spike-binding mBCs	0.0577722
Sput_26+Sput_5	pos	Spike-binding mBCs	0.0562297
Sput_26+Sput_5	pos	Spike-binding mBCs	0.115644
Sput_26+Sput_5	neg	Spike-binding mBCs	0.0478804
AZD+AZD	pos	Spike-binding mBCs	0.0537186
Sput_26+AZD	pos	Spike-binding mBCs	0.0546774
AZD+mRNA1273	pos	Spike-binding mBCs	0.060694
BBIBP+Sput_26	pos	Spike-binding mBCs	0.0606396
Sput_26+BBIBP	pos	Spike-binding mBCs	0.0653088
BBIBP+AZD	pos	Spike-binding mBCs	0.0570807
BBIBP+AZD	pos	Spike-binding mBCs	0.0509399
BBIBP+AZD	pos	Spike-binding mBCs	0.0567254
BBIBP+AZD	pos	Spike-binding mBCs	0.0611651
BBIBP+mRNA1273	pos	Spike-binding mBCs	0.064928
BBIBP+mRNA1273	pos	Spike-binding mBCs	0.0602209
BBIBP+Sput_26	pos	Spike-binding mBCs	0.0688615
Sput_26+Sput_26	pos	Spike-binding mBCs	0.0505119
Sput_26+Sput_26	pos	Spike-binding mBCs	0.0513804
Sput_26+Sput_26	pos	Spike-binding mBCs	0.06245
Sput_26+Sput_26	pos	Spike-binding mBCs	0.0711564
AZD+AZD	neg	Spike-binding mBCs	0.0690865
BBIBP+BBIBP	pos	Spike-binding mBCs	0.0614164
BBIBP+mRNA1273	pos	Spike-binding mBCs	0.0677522
AZD+Ad5	pos	Spike-binding mBCs	0.0615438
Sput_26+Ad5	pos	Spike-binding mBCs	0.0669728
Sput_26+Ad5	pos	Spike-binding mBCs	0.0660324
AZD+Ad5	pos	Spike-binding mBCs	0.0756484
Sput_26+Ad5	pos	Spike-binding mBCs	0.0738671
BBIBP+Sput_26	pos	Spike-binding mBCs	0.126351
BBIBP+BBIBP	pos	Spike-binding mBCs	0.0798156
BBIBP+BBIBP	pos	Spike-binding mBCs	0.0648455
BBIBP+BBIBP	neg	Spike-binding mBCs	0.124092
Sput_26+AZD	pos	Spike-binding mBCs	0.0882971
Sput_26+AZD	pos	Spike-binding mBCs	0.0985304
AZD+BBIBP	pos	Spike-binding mBCs	0.0943685
Sput_26+BBIBP	pos	Spike-binding mBCs	0.105431
AZD+Sput_26	pos	Spike-binding mBCs	0.106838
Sput_26+mRNA1273	neg	Spike-binding mBCs	0.103999
AZD+mRNA1273	pos	Spike-binding mBCs	0.110188
Sput_26+mRNA1273	pos	Spike-binding mBCs	0.109187
AZD+BBIBP	pos	Spike-binding mBCs	0.105099
AZD+Sput_26	pos	Spike-binding mBCs	0.0994651
AZD+mRNA1273	pos	Spike-binding mBCs	0.102611
Sput_26+Sput_5	pos	Spike-binding mBCs	0.0810798
AZD+AZD	pos	Spike-binding mBCs	0.0430734
AZD+AZD	pos	Spike-binding mBCs	0.0522944
BBIBP+Sput_26	pos	Spike-binding mBCs	0.0536256
BBIBP+AZD	pos	Spike-binding mBCs	0.0571025
Sput_26+AZD	pos	Spike-binding mBCs	0.0462164
Sput_26+Sput_5	pos	Spike-binding mBCs	0.0639561
BBIBP+BBIBP	pos	Spike-binding mBCs	0.0472579
BBIBP+Sput_26	pos	Spike-binding mBCs	0.0462558
AZD+Ad5	pos	Spike-binding mBCs	0.062647
Sput_26+Ad5	pos	Spike-binding mBCs	0.0583776
AZD+Ad5	neg	Spike-binding mBCs	0.0606964
mRNA1273+mRNA1273	pos	Spike-binding mBCs	0.0580183
BBIBP+BBIBP	pos	Spike-binding mBCs	0.0590785
AZD+BBIBP	pos	Spike-binding mBCs	0.0463172
Sput_26+AZD	pos	Spike-binding mBCs	0.046679
AZD+BBIBP	pos	Spike-binding mBCs	0.0434477
AZD+mRNA1273	pos	Spike-binding mBCs	0.0587822
Sput_26+mRNA1273	pos	Spike-binding mBCs	0.0552379
Sput_26+mRNA1273	pos	Spike-binding mBCs	0.0607768
Sput_26+mRNA1273	pos	Spike-binding mBCs	0.0609114
Sput_26+mRNA1273	pos	Spike-binding mBCs	0.0525021
AZD+Sput_26	neg	Spike-binding mBCs	0.0441918
AZD+mRNA1273	pos	Spike-binding mBCs	0.0496404
AZD+Sput_26	pos	Spike-binding mBCs	0.0525636
AZD+Sput_26	pos	Spike-binding mBCs	0.0483991
AZD+Sput_26	pos	Spike-binding mBCs	0.0432393
AZD+Sput_26	pos	Spike-binding mBCs	0.0462891
Sput_26+Sput_5	pos	Spike-binding mBCs	0.0554461
Sput_26+Sput_5	pos	Spike-binding mBCs	0.046576
Sput_26+Sput_5	pos	Spike-binding mBCs	0.0500038
Sput_26+Sput_5	pos	Spike-binding mBCs	0.051716
Sput_26+Sput_5	pos	Spike-binding mBCs	0.0494688
AZD+Sput_26	pos	Spike-binding mBCs	0.0453941
AZD+AZD	pos	Spike-binding mBCs	0.0539034
AZD+AZD	pos	Spike-binding mBCs	0.0455488
AZD+AZD	pos	Spike-binding mBCs	0.0453921
Sput_26+mRNA1273	pos	Spike-binding mBCs	0.0600167
Sput_26+Sput_5	neg	Spike-binding mBCs	0.0654068
Sput_26+Sput_5	pos	Spike-binding mBCs	0.0634518
BBIBP+Sput_26	pos	Spike-binding mBCs	0.0555171
BBIBP+Sput_26	pos	Spike-binding mBCs	0.0487254
AZD+AZD	pos	Spike-binding mBCs	0.0487509
Sput_26+AZD	pos	Spike-binding mBCs	0.0585699
Sput_26+mRNA1273	pos	Spike-binding mBCs	0.0506838
BBIBP+Sput_26	pos	Spike-binding mBCs	0.0474618
Sput_26+BBIBP	pos	Spike-binding mBCs	0.0561664
Sput_26+Sput_5	pos	Spike-binding mBCs	0.0454595
BBIBP+AZD	pos	Spike-binding mBCs	0.0523467
BBIBP+AZD	pos	Spike-binding mBCs	0.0482465
BBIBP+AZD	pos	Spike-binding mBCs	0.0605665
BBIBP+mRNA1273	pos	Spike-binding mBCs	0.055918
BBIBP+mRNA1273	pos	Spike-binding mBCs	0.0555511
BBIBP+mRNA1273	pos	Spike-binding mBCs	0.0856191
BBIBP+AZD	pos	Spike-binding mBCs	0.0810583
BBIBP+mRNA1273	pos	Spike-binding mBCs	0.0506141
BBIBP+mRNA1273	pos	Spike-binding mBCs	0.0506186
BBIBP+mRNA1273	pos	Spike-binding mBCs	0.0540334
Sput_26+BBIBP	pos	Spike-binding mBCs	0.0466252
AZD+AZD	pos	Spike-binding mBCs	0.0459177
AZD+BBIBP	pos	Spike-binding mBCs	0.050738
Sput_26+AZD	pos	Spike-binding mBCs	0.0453512
BBIBP+BBIBP	pos	Spike-binding mBCs	0.0549742
BBIBP+BBIBP	neg	Spike-binding mBCs	0.0504857
Sput_26+Sput_26	pos	Spike-binding mBCs	0.0549005
BBIBP+AZD	pos	Spike-binding mBCs	0.0716159
BBIBP+Sput_26	pos	Spike-binding mBCs	0.103381
Sput_26+Sput_26	pos	Spike-binding mBCs	0.0521487
Sput_26+Sput_26	pos	Spike-binding mBCs	0.0497252
Sput_26+Sput_26	pos	Spike-binding mBCs	0.0443197
Sput_26+Sput_26	pos	Spike-binding mBCs	0.0418148
Sput_26+Sput_26	pos	Spike-binding mBCs	0.0454726
BBIBP+BBIBP	pos	Spike-binding mBCs	0.052007
BBIBP+mRNA1273	pos	Spike-binding mBCs	0.0440465
AZD+AZD	pos	Spike-binding mBCs	0.0439507
AZD+BBIBP	neg	Spike-binding mBCs	0.0485679
BBIBP+AZD	pos	Spike-binding mBCs	0.0581563
BBIBP+BBIBP	pos	Spike-binding mBCs	0.0546685
AZD+mRNA1273	pos	Spike-binding mBCs	0.0849676
AZD+Ad5	pos	Spike-binding mBCs	0.062506
Sput_26+Ad5	pos	Spike-binding mBCs	0.0414532
Sput_26+Ad5	pos	Spike-binding mBCs	0.0393969
AZD+Ad5	neg	Spike-binding mBCs	0.0434928
AZD+Ad5	pos	Spike-binding mBCs	0.0438551
AZD+Ad5	pos	Spike-binding mBCs	0.0466881
Sput_26+Ad5	pos	Spike-binding mBCs	0.0394817
Sput_26+Ad5	pos	Spike-binding mBCs	0.0407556
AZD+Ad5	pos	Spike-binding mBCs	0.0448467
AZD+Ad5	neg	Spike-binding mBCs	0.0538951
mRNA1273+mRNA1273	pos	Spike-binding mBCs	0.0536593
mRNA1273+mRNA1273	pos	Spike-binding mBCs	0.0641322
mRNA1273+mRNA1273	pos	Spike-binding mBCs	0.0695629
BBIBP+BBIBP	neg	Spike-binding mBCs	0.0402872
BBIBP+BBIBP	pos	Spike-binding mBCs	0.034843
mRNA1273+mRNA1273	pos	Spike-binding mBCs	0.0423709
BBIBP+Sput_26	pos	Spike-binding mBCs	0.0412886
Sput_26+BBIBP	pos	Spike-binding mBCs	0.0558706
Sput_26+BBIBP	pos	Spike-binding mBCs	0.0485975
Sput_26+AZD	pos	Spike-binding mBCs	0.0424205
AZD+BBIBP	neg	Spike-binding mBCs	0.0423278
Sput_26+AZD	pos	Spike-binding mBCs	0.0512718
Sput_26+BBIBP	pos	Spike-binding mBCs	0.0447661
AZD+BBIBP	neg	Spike-binding mBCs	0.0453702
Sput_26+AZD	pos	Spike-binding mBCs	0.0442963
AZD+BBIBP	pos	Spike-binding mBCs	0.051695
Sput_26+AZD	pos	Spike-binding mBCs	0.0458615
Sput_26+BBIBP	pos	Spike-binding mBCs	0.0437078
Sput_26+mRNA1273	pos	Spike-binding mBCs	0.0424959
Sput_26+mRNA1273	pos	Spike-binding mBCs	0.0572939
Sput_26+mRNA1273	pos	Spike-binding mBCs	0.0418192
AZD+mRNA1273	pos	Spike-binding mBCs	0.046653
AZD+mRNA1273	pos	Spike-binding mBCs	0.0466826
AZD+mRNA1273	pos	Spike-binding mBCs	0.0482125
AZD+mRNA1273	pos	Spike-binding mBCs	0.0441431
AZD+Sput_26	pos	Spike-binding mBCs	0.0516898
AZD+mRNA1273	pos	Spike-binding mBCs	0.0498329
Sput_26+Sput_5	pos	Spike-binding mBCs	0.0530046
Sput_26+Sput_5	pos	Spike-binding mBCs	0.0478084
AZD+AZD	pos	Spike-binding mBCs	0.058682
Sput_26+mRNA1273	pos	Spike-binding mBCs	0.100724
AZD+AZD	pos	Spike-binding mBCs	0.0667611
Sput_26+BBIBP	neg	Spike-binding mBCs	0.0971634
AZD+BBIBP	pos	Spike-binding mBCs	0.0753172
Sput_26+AZD	pos	Spike-binding mBCs	0.0695005
Sput_26+mRNA1273	pos	Spike-binding mBCs	0.0824878
BBIBP+Sput_26	pos	Spike-binding mBCs	0.093003
AZD+Sput_26	neg	Spike-binding mBCs	0.0919179
Sput_26+AZD	neg	Spike-binding mBCs	0.0890528
Sput_26+BBIBP	neg	Spike-binding mBCs	0.0817448
AZD+AZD	neg	Spike-binding mBCs	0.0678099
BBIBP+AZD	pos	Spike-binding mBCs	0.119017
BBIBP+AZD	pos	Spike-binding mBCs	0.0876164
BBIBP+mRNA1273	pos	Spike-binding mBCs	0.0786454
BBIBP+Sput_26	pos	Spike-binding mBCs	0.0716479
AZD+BBIBP	pos	Spike-binding mBCs	0.0770967
BBIBP+Sput_26	pos	Spike-binding mBCs	0.0791609
BBIBP+mRNA1273	pos	Spike-binding mBCs	0.0896879
Sput_26+Sput_26	neg	Spike-binding mBCs	0.0842506
Sput_26+Sput_26	pos	Spike-binding mBCs	0.0891795
Sput_26+Sput_26	pos	Spike-binding mBCs	0.125002
Sput_26+Sput_26	pos	Spike-binding mBCs	0.0936221
Sput_26+Sput_26	pos	Spike-binding mBCs	0.0869627
Sput_26+Sput_26	neg	Spike-binding mBCs	0.109544
BBIBP+BBIBP	pos	Spike-binding mBCs	0.0766411
BBIBP+Sput_26	pos	Spike-binding mBCs	0.101351
BBIBP+BBIBP	pos	Spike-binding mBCs	0.0882122
BBIBP+AZD	pos	Spike-binding mBCs	0.0830812
BBIBP+BBIBP	pos	Spike-binding mBCs	0.0781345
BBIBP+mRNA1273	pos	Spike-binding mBCs	0.177581
AZD+BBIBP	neg	Spike-binding mBCs	0.0902582
Sput_26+Sput_26	pos	Spike-binding mBCs	0.115379
AZD+Sput_26	pos	Spike-binding mBCs	0.108006
AZD+BBIBP	pos	Spike-binding mBCs	0.11273
Sput_26+Sput_5	pos	Spike-binding mBCs	0.0919243
Sput_26+mRNA1273	pos	Spike-binding mBCs	0.076233
Sput_26+Sput_5	pos	Spike-binding mBCs	0.0806249
Sput_26+Sput_5	pos	Spike-binding mBCs	0.0778614
BBIBP+BBIBP	pos	Spike-binding mBCs	0.0690939
BBIBP+mRNA1273	pos	Spike-binding mBCs	0.0987864
Sput_26+mRNA1273	pos	Spike-binding mBCs	0.126265
Sput_26+Sput_5	pos	Spike-binding mBCs	0.0474553
AZD+AZD	pos	Spike-binding mBCs	0.0423149
AZD+AZD	pos	Spike-binding mBCs	0.0491118
BBIBP+AZD	pos	Spike-binding mBCs	0.0503743
Sput_26+Sput_5	pos	Spike-binding mBCs	0.0437871
Sput_26+BBIBP	neg	Spike-binding mBCs	0.0424841
Sput_26+Sput_5	pos	Spike-binding mBCs	0.0509489
BBIBP+Sput_26	pos	Spike-binding mBCs	0.0525232
BBIBP+BBIBP	neg	Spike-binding mBCs	0.0573288
BBIBP+mRNA1273	pos	Spike-binding mBCs	0.0556068
BBIBP+Sput_26	pos	Spike-binding mBCs	0.0488601
BBIBP+Sput_26	pos	Spike-binding mBCs	0.0555898
AZD+Sput_26	pos	Spike-binding mBCs	0.0458171
AZD+Ad5	pos	Spike-binding mBCs	0.0415577
AZD+Ad5	pos	Spike-binding mBCs	0.0437635
AZD+Ad5	neg	Spike-binding mBCs	0.0416259
Sput_26+Ad5	pos	Spike-binding mBCs	0.0415386
Sput_26+Ad5	pos	Spike-binding mBCs	0.0421072
AZD+Ad5	pos	Spike-binding mBCs	0.04877
Sput_26+Ad5	neg	Spike-binding mBCs	0.0441771
AZD+Ad5	pos	Spike-binding mBCs	0.0475287
AZD+Ad5	pos	Spike-binding mBCs	0.0524668
BBIBP+Sput_26	pos	Spike-binding mBCs	0.0532143
Sput_26+Ad5	pos	Spike-binding mBCs	0.0558184
mRNA1273+mRNA1273	pos	Spike-binding mBCs	0.0541763
mRNA1273+mRNA1273	pos	Spike-binding mBCs	0.0576611
mRNA1273+mRNA1273	pos	Spike-binding mBCs	0.0518223
Sput_26+AZD	pos	Spike-binding mBCs	0.201785
Sput_26+AZD	neg	Spike-binding mBCs	0.189084
AZD+BBIBP	pos	Spike-binding mBCs	0.239092
Sput_26+AZD	pos	Spike-binding mBCs	0.26239
AZD+BBIBP	pos	Spike-binding mBCs	0.577019
Sput_26+BBIBP	pos	Spike-binding mBCs	0.482407
Sput_26+BBIBP	pos	Spike-binding mBCs	0.070417
AZD+BBIBP	pos	Spike-binding mBCs	0.0468976
Sput_26+BBIBP	pos	CM CD4+ cluster 9	0.27128
AZD+BBIBP	pos	CM CD4+ cluster 9	0.367942
Sput_26+AZD	pos	CM CD4+ cluster 9	0.246495
Sput_26+AZD	pos	CM CD4+ cluster 9	0.276197
Sput_26+AZD	pos	CM CD4+ cluster 9	0.186128
Sput_26+AZD	neg	CM CD4+ cluster 9	0.299474
Sput_26+BBIBP	pos	CM CD4+ cluster 9	0.206402
Sput_26+BBIBP	pos	CM CD4+ cluster 9	0.637775
Sput_26+BBIBP	pos	CM CD4+ cluster 9	0.229056
AZD+Sput_26	pos	CM CD4+ cluster 9	0.273879
Sput_26+mRNA1273	pos	CM CD4+ cluster 9	0.688455
Sput_26+mRNA1273	pos	CM CD4+ cluster 9	0.464725
AZD+mRNA1273	pos	CM CD4+ cluster 9	0.508339
AZD+Sput_26	pos	CM CD4+ cluster 9	0.534259
AZD+mRNA1273	pos	CM CD4+ cluster 9	0.669903
AZD+Sput_26	pos	CM CD4+ cluster 9	0.162763
AZD+mRNA1273	pos	CM CD4+ cluster 9	0.179833
AZD+Sput_26	pos	CM CD4+ cluster 9	0.157814
AZD+BBIBP	pos	CM CD4+ cluster 9	0.140611
AZD+Sput_26	neg	CM CD4+ cluster 9	0.445697
Sput_26+Sput_5	pos	CM CD4+ cluster 9	0.349145
Sput_26+Sput_5	pos	CM CD4+ cluster 9	0.393926
Sput_26+Sput_5	pos	CM CD4+ cluster 9	0.716151
Sput_26+Sput_5	pos	CM CD4+ cluster 9	0.546766
Sput_26+Sput_5	pos	CM CD4+ cluster 9	1.07524
Sput_26+Sput_5	pos	CM CD4+ cluster 9	0.303304
AZD+AZD	pos	CM CD4+ cluster 9	0.328376
Sput_26+AZD	pos	CM CD4+ cluster 9	0.224832
AZD+BBIBP	pos	CM CD4+ cluster 9	0.22644
AZD+mRNA1273	pos	CM CD4+ cluster 9	0.580781
Sput_26+mRNA1273	pos	CM CD4+ cluster 9	0.0930263
BBIBP+Sput_26	pos	CM CD4+ cluster 9	0.490267
AZD+AZD	pos	CM CD4+ cluster 9	1.12192
AZD+AZD	pos	CM CD4+ cluster 9	0.946572
BBIBP+Sput_26	pos	CM CD4+ cluster 9	0.538036
Sput_26+BBIBP	pos	CM CD4+ cluster 9	0.192649
AZD+BBIBP	pos	CM CD4+ cluster 9	0.130671
BBIBP+AZD	pos	CM CD4+ cluster 9	0.720421
BBIBP+AZD	pos	CM CD4+ cluster 9	0.35554
BBIBP+mRNA1273	pos	CM CD4+ cluster 9	0.738714
BBIBP+mRNA1273	pos	CM CD4+ cluster 9	0.237126
BBIBP+Sput_26	pos	CM CD4+ cluster 9	0.401744
BBIBP+mRNA1273	pos	CM CD4+ cluster 9	3.32812
BBIBP+mRNA1273	pos	CM CD4+ cluster 9	0.436186
AZD+Sput_26	pos	CM CD4+ cluster 9	1.28965
AZD+Sput_26	pos	CM CD4+ cluster 9	0.162719
BBIBP+BBIBP	neg	CM CD4+ cluster 9	1.77347
AZD+AZD	neg	CM CD4+ cluster 9	1.08253
BBIBP+Sput_26	pos	CM CD4+ cluster 9	0.371636
BBIBP+mRNA1273	pos	CM CD4+ cluster 9	0.690965
AZD+mRNA1273	pos	CM CD4+ cluster 9	0.844354
AZD+mRNA1273	pos	CM CD4+ cluster 9	0.607911
BBIBP+BBIBP	pos	CM CD4+ cluster 9	0.416693
Sput_26+Sput_26	neg	CM CD4+ cluster 9	0.553954
Sput_26+Sput_26	pos	CM CD4+ cluster 9	0.577938
BBIBP+BBIBP	neg	CM CD4+ cluster 9	0.4485
Sput_26+Sput_26	pos	CM CD4+ cluster 9	0.894081
AZD+mRNA1273	pos	CM CD4+ cluster 9	0.652416
BBIBP+Sput_26	pos	CM CD4+ cluster 9	0.291874
Sput_26+Sput_26	pos	CM CD4+ cluster 9	0.427649
BBIBP+AZD	pos	CM CD4+ cluster 9	0.530135
BBIBP+AZD	pos	CM CD4+ cluster 9	0.375215
BBIBP+Sput_26	pos	CM CD4+ cluster 9	1.00025
BBIBP+AZD	pos	CM CD4+ cluster 9	0.496023
BBIBP+AZD	pos	CM CD4+ cluster 9	0.500087
BBIBP+BBIBP	pos	CM CD4+ cluster 9	0.38574
BBIBP+BBIBP	pos	CM CD4+ cluster 9	0.65185
AZD+mRNA1273	pos	CM CD4+ cluster 9	0.183322
AZD+mRNA1273	pos	CM CD4+ cluster 9	0.978643
Sput_26+Sput_26	pos	CM CD4+ cluster 9	0.355
Sput_26+BBIBP	neg	CM CD4+ cluster 9	0.873427
Sput_26+mRNA1273	pos	CM CD4+ cluster 9	0.347391
AZD+mRNA1273	pos	CM CD4+ cluster 9	0.683553
Sput_26+mRNA1273	pos	CM CD4+ cluster 9	0.614246
BBIBP+BBIBP	pos	CM CD4+ cluster 9	1.39657
Sput_26+Sput_5	pos	CM CD4+ cluster 9	0.354254
Sput_26+Sput_26	pos	CM CD4+ cluster 9	1.48356
AZD+AZD	pos	CM CD4+ cluster 9	0.400013
Sput_26+Ad5	neg	CM CD4+ cluster 9	1.24047
Sput_26+Ad5	pos	CM CD4+ cluster 9	0.645562
Sput_26+Ad5	pos	CM CD4+ cluster 9	0.511159
AZD+Ad5	pos	CM CD4+ cluster 9	1.28668
Sput_26+Ad5	neg	CM CD4+ cluster 9	0.277002
AZD+Ad5	pos	CM CD4+ cluster 9	0.760028
Sput_26+Ad5	pos	CM CD4+ cluster 9	1.4194
Sput_26+Ad5	pos	CM CD4+ cluster 9	1.14138
AZD+Ad5	pos	CM CD4+ cluster 9	2.77501
Sput_26+Ad5	pos	CM CD4+ cluster 9	0.481626
Sput_26+Ad5	pos	CM CD4+ cluster 9	0.457744
Sput_26+Ad5	pos	CM CD4+ cluster 9	0.755785
BBIBP+BBIBP	pos	CM CD4+ cluster 9	1.17101
mRNA1273+mRNA1273	pos	CM CD4+ cluster 9	0.0443393
mRNA1273+mRNA1273	pos	CM CD4+ cluster 9	0.024424
mRNA1273+mRNA1273	pos	CM CD4+ cluster 9	0.513584
AZD+Sput_26	pos	CM CD4+ cluster 9	0.67728
Sput_26+AZD	pos	CM CD4+ cluster 9	1.69841
Sput_26+BBIBP	neg	CM CD4+ cluster 9	0.843081
Sput_26+AZD	pos	CM CD4+ cluster 9	0.21483
Sput_26+BBIBP	neg	CM CD4+ cluster 9	0.37932
Sput_26+BBIBP	pos	CM CD4+ cluster 9	0.810118
Sput_26+mRNA1273	pos	CM CD4+ cluster 9	0.523852
AZD+mRNA1273	pos	CM CD4+ cluster 9	1.47777
AZD+mRNA1273	pos	CM CD4+ cluster 9	0.12928
AZD+mRNA1273	pos	CM CD4+ cluster 9	1.43284
AZD+Sput_26	pos	CM CD4+ cluster 9	0.976385
AZD+Sput_26	pos	CM CD4+ cluster 9	0.591938
Sput_26+mRNA1273	pos	CM CD4+ cluster 9	0.467214
AZD+mRNA1273	pos	CM CD4+ cluster 9	0.553603
Sput_26+Sput_5	pos	CM CD4+ cluster 9	0.682284
Sput_26+Sput_5	pos	CM CD4+ cluster 9	0.199462
Sput_26+Sput_5	neg	CM CD4+ cluster 9	0.404344
AZD+AZD	pos	CM CD4+ cluster 9	0.580823
Sput_26+AZD	pos	CM CD4+ cluster 9	0.682633
AZD+mRNA1273	pos	CM CD4+ cluster 9	0.602833
BBIBP+Sput_26	pos	CM CD4+ cluster 9	1.06912
Sput_26+BBIBP	pos	CM CD4+ cluster 9	0.948587
BBIBP+AZD	pos	CM CD4+ cluster 9	0.756094
BBIBP+AZD	pos	CM CD4+ cluster 9	2.26078
BBIBP+AZD	pos	CM CD4+ cluster 9	1.05849
BBIBP+AZD	pos	CM CD4+ cluster 9	2.05107
BBIBP+mRNA1273	pos	CM CD4+ cluster 9	2.61575
BBIBP+mRNA1273	pos	CM CD4+ cluster 9	2.14757
BBIBP+Sput_26	pos	CM CD4+ cluster 9	0.779555
Sput_26+Sput_26	pos	CM CD4+ cluster 9	0.880094
Sput_26+Sput_26	pos	CM CD4+ cluster 9	0.201475
Sput_26+Sput_26	pos	CM CD4+ cluster 9	0.243397
Sput_26+Sput_26	pos	CM CD4+ cluster 9	0.791444
AZD+AZD	neg	CM CD4+ cluster 9	1.15689
BBIBP+BBIBP	pos	CM CD4+ cluster 9	1.67376
BBIBP+mRNA1273	pos	CM CD4+ cluster 9	1.53489
AZD+Ad5	pos	CM CD4+ cluster 9	0.788697
Sput_26+Ad5	pos	CM CD4+ cluster 9	0.909513
Sput_26+Ad5	pos	CM CD4+ cluster 9	0.574538
AZD+Ad5	pos	CM CD4+ cluster 9	0.72859
Sput_26+Ad5	pos	CM CD4+ cluster 9	2.12261
BBIBP+Sput_26	pos	CM CD4+ cluster 9	1.04866
BBIBP+BBIBP	pos	CM CD4+ cluster 9	0.569068
BBIBP+BBIBP	pos	CM CD4+ cluster 9	0.981646
BBIBP+BBIBP	neg	CM CD4+ cluster 9	0.11741
Sput_26+AZD	pos	CM CD4+ cluster 9	1.50577
Sput_26+AZD	pos	CM CD4+ cluster 9	0.235455
AZD+BBIBP	pos	CM CD4+ cluster 9	0.786515
Sput_26+BBIBP	pos	CM CD4+ cluster 9	0.419383
AZD+Sput_26	pos	CM CD4+ cluster 9	0.314758
Sput_26+mRNA1273	neg	CM CD4+ cluster 9	1.9955
AZD+mRNA1273	pos	CM CD4+ cluster 9	0.70698
Sput_26+mRNA1273	pos	CM CD4+ cluster 9	0.709452
AZD+BBIBP	pos	CM CD4+ cluster 9	2.49287
AZD+Sput_26	pos	CM CD4+ cluster 9	0.715102
AZD+mRNA1273	pos	CM CD4+ cluster 9	0.174503
Sput_26+Sput_5	pos	CM CD4+ cluster 9	1.09162
AZD+AZD	pos	CM CD4+ cluster 9	0.873281
AZD+AZD	pos	CM CD4+ cluster 9	0.316063
BBIBP+Sput_26	pos	CM CD4+ cluster 9	1.03772
BBIBP+AZD	pos	CM CD4+ cluster 9	1.63672
Sput_26+AZD	pos	CM CD4+ cluster 9	0.279414
Sput_26+Sput_5	pos	CM CD4+ cluster 9	0.42735
BBIBP+BBIBP	pos	CM CD4+ cluster 9	0.320579
BBIBP+Sput_26	pos	CM CD4+ cluster 9	0.73405
AZD+Ad5	pos	CM CD4+ cluster 9	0.5374
Sput_26+Ad5	pos	CM CD4+ cluster 9	1.29972
AZD+Ad5	neg	CM CD4+ cluster 9	0.226849
mRNA1273+mRNA1273	pos	CM CD4+ cluster 9	0.338265
BBIBP+BBIBP	pos	CM CD4+ cluster 9	0.21611
AZD+BBIBP	pos	CM CD4+ cluster 9	0.258762
Sput_26+AZD	pos	CM CD4+ cluster 9	0.391435
AZD+BBIBP	pos	CM CD4+ cluster 9	0.751669
AZD+mRNA1273	pos	CM CD4+ cluster 9	0.91406
Sput_26+mRNA1273	pos	CM CD4+ cluster 9	0.259064
Sput_26+mRNA1273	pos	CM CD4+ cluster 9	1.58873
Sput_26+mRNA1273	pos	CM CD4+ cluster 9	1.2994
Sput_26+mRNA1273	pos	CM CD4+ cluster 9	0.737131
AZD+Sput_26	neg	CM CD4+ cluster 9	1.30934
AZD+mRNA1273	pos	CM CD4+ cluster 9	0.950458
AZD+Sput_26	pos	CM CD4+ cluster 9	0.862225
AZD+Sput_26	pos	CM CD4+ cluster 9	1.03801
AZD+Sput_26	pos	CM CD4+ cluster 9	0.611671
AZD+Sput_26	pos	CM CD4+ cluster 9	0.827717
Sput_26+Sput_5	pos	CM CD4+ cluster 9	0.179378
Sput_26+Sput_5	pos	CM CD4+ cluster 9	0.42015
Sput_26+Sput_5	pos	CM CD4+ cluster 9	0.328049
Sput_26+Sput_5	pos	CM CD4+ cluster 9	0.148941
Sput_26+Sput_5	pos	CM CD4+ cluster 9	0.821686
AZD+Sput_26	pos	CM CD4+ cluster 9	0.727878
AZD+AZD	pos	CM CD4+ cluster 9	0.412802
AZD+AZD	pos	CM CD4+ cluster 9	0.520271
AZD+AZD	pos	CM CD4+ cluster 9	0.182935
Sput_26+mRNA1273	pos	CM CD4+ cluster 9	0.186873
Sput_26+Sput_5	neg	CM CD4+ cluster 9	0.370668
Sput_26+Sput_5	pos	CM CD4+ cluster 9	1.66535
BBIBP+Sput_26	pos	CM CD4+ cluster 9	0.547775
BBIBP+Sput_26	pos	CM CD4+ cluster 9	1.04453
AZD+AZD	pos	CM CD4+ cluster 9	1.27088
Sput_26+AZD	pos	CM CD4+ cluster 9	1.40379
Sput_26+mRNA1273	pos	CM CD4+ cluster 9	0.849893
BBIBP+Sput_26	pos	CM CD4+ cluster 9	0.676946
Sput_26+BBIBP	pos	CM CD4+ cluster 9	1.78529
Sput_26+Sput_5	pos	CM CD4+ cluster 9	0.283127
BBIBP+AZD	pos	CM CD4+ cluster 9	0.770659
BBIBP+AZD	pos	CM CD4+ cluster 9	1.84141
BBIBP+AZD	pos	CM CD4+ cluster 9	2.22647
BBIBP+mRNA1273	pos	CM CD4+ cluster 9	0.737818
BBIBP+mRNA1273	pos	CM CD4+ cluster 9	0.961435
BBIBP+mRNA1273	pos	CM CD4+ cluster 9	1.1143
BBIBP+AZD	pos	CM CD4+ cluster 9	1.58607
BBIBP+mRNA1273	pos	CM CD4+ cluster 9	1.79059
BBIBP+mRNA1273	pos	CM CD4+ cluster 9	1.60678
BBIBP+mRNA1273	pos	CM CD4+ cluster 9	1.9986
Sput_26+BBIBP	pos	CM CD4+ cluster 9	0.406321
AZD+AZD	pos	CM CD4+ cluster 9	0.407128
AZD+BBIBP	pos	CM CD4+ cluster 9	0.337938
Sput_26+AZD	pos	CM CD4+ cluster 9	0.643235
BBIBP+BBIBP	pos	CM CD4+ cluster 9	1.46461
BBIBP+BBIBP	neg	CM CD4+ cluster 9	2.13146
Sput_26+Sput_26	pos	CM CD4+ cluster 9	0.87324
BBIBP+AZD	pos	CM CD4+ cluster 9	2.19825
BBIBP+Sput_26	pos	CM CD4+ cluster 9	1.68625
Sput_26+Sput_26	pos	CM CD4+ cluster 9	0.337281
Sput_26+Sput_26	pos	CM CD4+ cluster 9	0.677393
Sput_26+Sput_26	pos	CM CD4+ cluster 9	0.725293
Sput_26+Sput_26	pos	CM CD4+ cluster 9	0.574482
Sput_26+Sput_26	pos	CM CD4+ cluster 9	0.158126
BBIBP+BBIBP	pos	CM CD4+ cluster 9	2.13114
BBIBP+mRNA1273	pos	CM CD4+ cluster 9	1.66511
AZD+AZD	pos	CM CD4+ cluster 9	1.05712
AZD+BBIBP	neg	CM CD4+ cluster 9	0.45895
BBIBP+AZD	pos	CM CD4+ cluster 9	0.762857
BBIBP+BBIBP	pos	CM CD4+ cluster 9	1.00748
AZD+mRNA1273	pos	CM CD4+ cluster 9	1.86419
AZD+Ad5	pos	CM CD4+ cluster 9	2.86899
Sput_26+Ad5	pos	CM CD4+ cluster 9	1.12537
Sput_26+Ad5	pos	CM CD4+ cluster 9	0.387478
AZD+Ad5	neg	CM CD4+ cluster 9	0.796922
AZD+Ad5	pos	CM CD4+ cluster 9	1.23172
AZD+Ad5	pos	CM CD4+ cluster 9	0.86278
Sput_26+Ad5	pos	CM CD4+ cluster 9	0.649328
Sput_26+Ad5	pos	CM CD4+ cluster 9	2.217
AZD+Ad5	pos	CM CD4+ cluster 9	0.995357
AZD+Ad5	neg	CM CD4+ cluster 9	1.06752
mRNA1273+mRNA1273	pos	CM CD4+ cluster 9	0.543242
mRNA1273+mRNA1273	pos	CM CD4+ cluster 9	1.38641
mRNA1273+mRNA1273	pos	CM CD4+ cluster 9	0.764946
BBIBP+BBIBP	neg	CM CD4+ cluster 9	0.421083
BBIBP+BBIBP	pos	CM CD4+ cluster 9	1.33601
mRNA1273+mRNA1273	pos	CM CD4+ cluster 9	0.179247
BBIBP+Sput_26	pos	CM CD4+ cluster 9	0.37065
Sput_26+BBIBP	pos	CM CD4+ cluster 9	0.303174
Sput_26+BBIBP	pos	CM CD4+ cluster 9	0.865893
Sput_26+AZD	pos	CM CD4+ cluster 9	0.724128
AZD+BBIBP	neg	CM CD4+ cluster 9	0.478999
Sput_26+AZD	pos	CM CD4+ cluster 9	0.942863
Sput_26+BBIBP	pos	CM CD4+ cluster 9	0.208399
AZD+BBIBP	neg	CM CD4+ cluster 9	3.35338
Sput_26+AZD	pos	CM CD4+ cluster 9	0.970482
AZD+BBIBP	pos	CM CD4+ cluster 9	1.81974
Sput_26+AZD	pos	CM CD4+ cluster 9	1.27294
Sput_26+BBIBP	pos	CM CD4+ cluster 9	0.474915
Sput_26+mRNA1273	pos	CM CD4+ cluster 9	0.901518
Sput_26+mRNA1273	pos	CM CD4+ cluster 9	1.81256
Sput_26+mRNA1273	pos	CM CD4+ cluster 9	0.562907
AZD+mRNA1273	pos	CM CD4+ cluster 9	1.06041
AZD+mRNA1273	pos	CM CD4+ cluster 9	1.29847
AZD+mRNA1273	pos	CM CD4+ cluster 9	1.92652
AZD+mRNA1273	pos	CM CD4+ cluster 9	0.630762
AZD+Sput_26	pos	CM CD4+ cluster 9	0.206309
AZD+mRNA1273	pos	CM CD4+ cluster 9	0.529412
Sput_26+Sput_5	pos	CM CD4+ cluster 9	0.916559
Sput_26+Sput_5	pos	CM CD4+ cluster 9	0.621213
AZD+AZD	pos	CM CD4+ cluster 9	1.05419
Sput_26+mRNA1273	pos	CM CD4+ cluster 9	2.02127
AZD+AZD	pos	CM CD4+ cluster 9	0.707891
Sput_26+BBIBP	neg	CM CD4+ cluster 9	1.3561
AZD+BBIBP	pos	CM CD4+ cluster 9	1.10388
Sput_26+AZD	pos	CM CD4+ cluster 9	1.54456
Sput_26+mRNA1273	pos	CM CD4+ cluster 9	1.94899
BBIBP+Sput_26	pos	CM CD4+ cluster 9	1.35832
AZD+Sput_26	neg	CM CD4+ cluster 9	1.19466
Sput_26+AZD	neg	CM CD4+ cluster 9	0.984588
Sput_26+BBIBP	neg	CM CD4+ cluster 9	1.0332
AZD+AZD	neg	CM CD4+ cluster 9	1.95214
BBIBP+AZD	pos	CM CD4+ cluster 9	2.27943
BBIBP+AZD	pos	CM CD4+ cluster 9	0.681314
BBIBP+mRNA1273	pos	CM CD4+ cluster 9	2.20223
BBIBP+Sput_26	pos	CM CD4+ cluster 9	1.8577
AZD+BBIBP	pos	CM CD4+ cluster 9	0.98629
BBIBP+Sput_26	pos	CM CD4+ cluster 9	0.992702
BBIBP+mRNA1273	pos	CM CD4+ cluster 9	1.00402
Sput_26+Sput_26	neg	CM CD4+ cluster 9	0.441238
Sput_26+Sput_26	pos	CM CD4+ cluster 9	1.031
Sput_26+Sput_26	pos	CM CD4+ cluster 9	0.540957
Sput_26+Sput_26	pos	CM CD4+ cluster 9	1.16015
Sput_26+Sput_26	pos	CM CD4+ cluster 9	0.694843
Sput_26+Sput_26	neg	CM CD4+ cluster 9	0.155913
BBIBP+BBIBP	pos	CM CD4+ cluster 9	0.829076
BBIBP+Sput_26	pos	CM CD4+ cluster 9	3.39364
BBIBP+BBIBP	pos	CM CD4+ cluster 9	0.4184
BBIBP+AZD	pos	CM CD4+ cluster 9	0.209059
BBIBP+BBIBP	pos	CM CD4+ cluster 9	0.971536
BBIBP+mRNA1273	pos	CM CD4+ cluster 9	1.14323
AZD+BBIBP	neg	CM CD4+ cluster 9	1.34814
Sput_26+Sput_26	pos	CM CD4+ cluster 9	0.476127
AZD+Sput_26	pos	CM CD4+ cluster 9	1.2137
AZD+BBIBP	pos	CM CD4+ cluster 9	1.44817
Sput_26+Sput_5	pos	CM CD4+ cluster 9	0.99888
Sput_26+mRNA1273	pos	CM CD4+ cluster 9	1.38467
Sput_26+Sput_5	pos	CM CD4+ cluster 9	0.480313
Sput_26+Sput_5	pos	CM CD4+ cluster 9	0.88087
BBIBP+BBIBP	pos	CM CD4+ cluster 9	1.00677
BBIBP+mRNA1273	pos	CM CD4+ cluster 9	3.5304
Sput_26+mRNA1273	pos	CM CD4+ cluster 9	1.36124
Sput_26+Sput_5	pos	CM CD4+ cluster 9	0.225649
AZD+AZD	pos	CM CD4+ cluster 9	0.700969
AZD+AZD	pos	CM CD4+ cluster 9	0.569706
BBIBP+AZD	pos	CM CD4+ cluster 9	1.31023
Sput_26+Sput_5	pos	CM CD4+ cluster 9	1.05858
Sput_26+BBIBP	neg	CM CD4+ cluster 9	0.743993
Sput_26+Sput_5	pos	CM CD4+ cluster 9	0.998673
BBIBP+Sput_26	pos	CM CD4+ cluster 9	0.903279
BBIBP+BBIBP	neg	CM CD4+ cluster 9	1.12904
BBIBP+mRNA1273	pos	CM CD4+ cluster 9	0.145692
BBIBP+Sput_26	pos	CM CD4+ cluster 9	0.843148
BBIBP+Sput_26	pos	CM CD4+ cluster 9	0.327237
AZD+Sput_26	pos	CM CD4+ cluster 9	0.72599
AZD+Ad5	pos	CM CD4+ cluster 9	0.573762
AZD+Ad5	pos	CM CD4+ cluster 9	0.22809
AZD+Ad5	neg	CM CD4+ cluster 9	0.12659
Sput_26+Ad5	pos	CM CD4+ cluster 9	0.56309
Sput_26+Ad5	pos	CM CD4+ cluster 9	1.44298
AZD+Ad5	pos	CM CD4+ cluster 9	1.22552
Sput_26+Ad5	neg	CM CD4+ cluster 9	0.357699
AZD+Ad5	pos	CM CD4+ cluster 9	0.284788
AZD+Ad5	pos	CM CD4+ cluster 9	0.789242
BBIBP+Sput_26	pos	CM CD4+ cluster 9	0.355805
Sput_26+Ad5	pos	CM CD4+ cluster 9	0.151492
mRNA1273+mRNA1273	pos	CM CD4+ cluster 9	0.637899
mRNA1273+mRNA1273	pos	CM CD4+ cluster 9	1.2785
mRNA1273+mRNA1273	pos	CM CD4+ cluster 9	0.670326
Sput_26+AZD	pos	CM CD4+ cluster 9	0.677674
Sput_26+AZD	neg	CM CD4+ cluster 9	0.757527
AZD+BBIBP	pos	CM CD4+ cluster 9	0.436641
Sput_26+AZD	pos	CM CD4+ cluster 9	0.277142
AZD+BBIBP	pos	CM CD4+ cluster 9	1.18234
Sput_26+BBIBP	pos	CM CD4+ cluster 9	0.534219
Sput_26+BBIBP	pos	CM CD4+ cluster 9	0.261396
AZD+BBIBP	pos	CM CD4+ cluster 9	1.08612
Sput_26+BBIBP	pos	EM CD8+ clusters 71&72	0.165586
AZD+BBIBP	pos	EM CD8+ clusters 71&72	0.19642
Sput_26+AZD	pos	EM CD8+ clusters 71&72	0.506195
Sput_26+AZD	pos	EM CD8+ clusters 71&72	0.380003
Sput_26+AZD	pos	EM CD8+ clusters 71&72	0.653347
Sput_26+AZD	neg	EM CD8+ clusters 71&72	1.38507
Sput_26+BBIBP	pos	EM CD8+ clusters 71&72	1.39603
Sput_26+BBIBP	pos	EM CD8+ clusters 71&72	2.05364
Sput_26+BBIBP	pos	EM CD8+ clusters 71&72	1.41442
AZD+Sput_26	pos	EM CD8+ clusters 71&72	0.684697
Sput_26+mRNA1273	pos	EM CD8+ clusters 71&72	1.04851
Sput_26+mRNA1273	pos	EM CD8+ clusters 71&72	1.43789
AZD+mRNA1273	pos	EM CD8+ clusters 71&72	0.95611
AZD+Sput_26	pos	EM CD8+ clusters 71&72	0.732427
AZD+mRNA1273	pos	EM CD8+ clusters 71&72	0.831734
AZD+Sput_26	pos	EM CD8+ clusters 71&72	0.215838
AZD+mRNA1273	pos	EM CD8+ clusters 71&72	0.218369
AZD+Sput_26	pos	EM CD8+ clusters 71&72	0.0808314
AZD+BBIBP	pos	EM CD8+ clusters 71&72	0.371214
AZD+Sput_26	neg	EM CD8+ clusters 71&72	0.240779
Sput_26+Sput_5	pos	EM CD8+ clusters 71&72	0.150494
Sput_26+Sput_5	pos	EM CD8+ clusters 71&72	3.18851
Sput_26+Sput_5	pos	EM CD8+ clusters 71&72	0.436152
Sput_26+Sput_5	pos	EM CD8+ clusters 71&72	1.0083
Sput_26+Sput_5	pos	EM CD8+ clusters 71&72	0.438584
Sput_26+Sput_5	pos	EM CD8+ clusters 71&72	1.22386
AZD+AZD	pos	EM CD8+ clusters 71&72	0.096581
Sput_26+AZD	pos	EM CD8+ clusters 71&72	0.197697
AZD+BBIBP	pos	EM CD8+ clusters 71&72	0.349445
AZD+mRNA1273	pos	EM CD8+ clusters 71&72	1.08614
Sput_26+mRNA1273	pos	EM CD8+ clusters 71&72	0.375428
BBIBP+Sput_26	pos	EM CD8+ clusters 71&72	1.13915
AZD+AZD	pos	EM CD8+ clusters 71&72	1.46837
AZD+AZD	pos	EM CD8+ clusters 71&72	0.518832
BBIBP+Sput_26	pos	EM CD8+ clusters 71&72	0.553745
Sput_26+BBIBP	pos	EM CD8+ clusters 71&72	0.889935
AZD+BBIBP	pos	EM CD8+ clusters 71&72	0.113969
BBIBP+AZD	pos	EM CD8+ clusters 71&72	2.10585
BBIBP+AZD	pos	EM CD8+ clusters 71&72	3.8479
BBIBP+mRNA1273	pos	EM CD8+ clusters 71&72	0.747205
BBIBP+mRNA1273	pos	EM CD8+ clusters 71&72	0.53091
BBIBP+Sput_26	pos	EM CD8+ clusters 71&72	1.68601
BBIBP+mRNA1273	pos	EM CD8+ clusters 71&72	0.225275
BBIBP+mRNA1273	pos	EM CD8+ clusters 71&72	0.717818
AZD+Sput_26	pos	EM CD8+ clusters 71&72	1.20937
AZD+Sput_26	pos	EM CD8+ clusters 71&72	0.516569
BBIBP+BBIBP	neg	EM CD8+ clusters 71&72	3.9039
AZD+AZD	neg	EM CD8+ clusters 71&72	3.09493
BBIBP+Sput_26	pos	EM CD8+ clusters 71&72	1.00411
BBIBP+mRNA1273	pos	EM CD8+ clusters 71&72	1.62654
AZD+mRNA1273	pos	EM CD8+ clusters 71&72	0.551882
AZD+mRNA1273	pos	EM CD8+ clusters 71&72	0.25353
BBIBP+BBIBP	pos	EM CD8+ clusters 71&72	0.275296
Sput_26+Sput_26	neg	EM CD8+ clusters 71&72	3.62438
Sput_26+Sput_26	pos	EM CD8+ clusters 71&72	0.597925
BBIBP+BBIBP	neg	EM CD8+ clusters 71&72	0.530667
Sput_26+Sput_26	pos	EM CD8+ clusters 71&72	1.31964
AZD+mRNA1273	pos	EM CD8+ clusters 71&72	0.907518
BBIBP+Sput_26	pos	EM CD8+ clusters 71&72	0.884145
Sput_26+Sput_26	pos	EM CD8+ clusters 71&72	0.748822
BBIBP+AZD	pos	EM CD8+ clusters 71&72	0.348068
BBIBP+AZD	pos	EM CD8+ clusters 71&72	1.8727
BBIBP+Sput_26	pos	EM CD8+ clusters 71&72	5.2275
BBIBP+AZD	pos	EM CD8+ clusters 71&72	2.49313
BBIBP+AZD	pos	EM CD8+ clusters 71&72	1.21912
BBIBP+BBIBP	pos	EM CD8+ clusters 71&72	1.17143
BBIBP+BBIBP	pos	EM CD8+ clusters 71&72	2.7276
AZD+mRNA1273	pos	EM CD8+ clusters 71&72	0.42443
AZD+mRNA1273	pos	EM CD8+ clusters 71&72	0.914972
Sput_26+Sput_26	pos	EM CD8+ clusters 71&72	1.33891
Sput_26+BBIBP	neg	EM CD8+ clusters 71&72	2.1299
Sput_26+mRNA1273	pos	EM CD8+ clusters 71&72	3.12652
AZD+mRNA1273	pos	EM CD8+ clusters 71&72	0.994949
Sput_26+mRNA1273	pos	EM CD8+ clusters 71&72	3.80217
BBIBP+BBIBP	pos	EM CD8+ clusters 71&72	4.38537
Sput_26+Sput_5	pos	EM CD8+ clusters 71&72	2.68198
Sput_26+Sput_26	pos	EM CD8+ clusters 71&72	1.39761
AZD+AZD	pos	EM CD8+ clusters 71&72	0.258109
Sput_26+Ad5	neg	EM CD8+ clusters 71&72	0.576407
Sput_26+Ad5	pos	EM CD8+ clusters 71&72	1.46886
Sput_26+Ad5	pos	EM CD8+ clusters 71&72	0.419828
AZD+Ad5	pos	EM CD8+ clusters 71&72	0.227805
Sput_26+Ad5	neg	EM CD8+ clusters 71&72	0.905808
AZD+Ad5	pos	EM CD8+ clusters 71&72	0.775442
Sput_26+Ad5	pos	EM CD8+ clusters 71&72	1.89692
Sput_26+Ad5	pos	EM CD8+ clusters 71&72	0.52132
AZD+Ad5	pos	EM CD8+ clusters 71&72	3.97483
Sput_26+Ad5	pos	EM CD8+ clusters 71&72	0.19463
Sput_26+Ad5	pos	EM CD8+ clusters 71&72	0.248466
Sput_26+Ad5	pos	EM CD8+ clusters 71&72	1.14176
BBIBP+BBIBP	pos	EM CD8+ clusters 71&72	0.135116
mRNA1273+mRNA1273	pos	EM CD8+ clusters 71&72	0.0443393
mRNA1273+mRNA1273	pos	EM CD8+ clusters 71&72	0.0651307
mRNA1273+mRNA1273	pos	EM CD8+ clusters 71&72	0.737017
AZD+Sput_26	pos	EM CD8+ clusters 71&72	0.0439792
Sput_26+AZD	pos	EM CD8+ clusters 71&72	0.809475
Sput_26+BBIBP	neg	EM CD8+ clusters 71&72	0.346805
Sput_26+AZD	pos	EM CD8+ clusters 71&72	1.21509
Sput_26+BBIBP	neg	EM CD8+ clusters 71&72	0.891716
Sput_26+BBIBP	pos	EM CD8+ clusters 71&72	7.04822
Sput_26+mRNA1273	pos	EM CD8+ clusters 71&72	2.25755
AZD+mRNA1273	pos	EM CD8+ clusters 71&72	4.05621
AZD+mRNA1273	pos	EM CD8+ clusters 71&72	0.231344
AZD+mRNA1273	pos	EM CD8+ clusters 71&72	4.37432
AZD+Sput_26	pos	EM CD8+ clusters 71&72	5.93776
AZD+Sput_26	pos	EM CD8+ clusters 71&72	0.854426
Sput_26+mRNA1273	pos	EM CD8+ clusters 71&72	0.839778
AZD+mRNA1273	pos	EM CD8+ clusters 71&72	1.61098
Sput_26+Sput_5	pos	EM CD8+ clusters 71&72	0.26888
Sput_26+Sput_5	pos	EM CD8+ clusters 71&72	1.11987
Sput_26+Sput_5	neg	EM CD8+ clusters 71&72	1.28235
AZD+AZD	pos	EM CD8+ clusters 71&72	0.252939
Sput_26+AZD	pos	EM CD8+ clusters 71&72	0.532223
AZD+mRNA1273	pos	EM CD8+ clusters 71&72	0.87932
BBIBP+Sput_26	pos	EM CD8+ clusters 71&72	0.899714
Sput_26+BBIBP	pos	EM CD8+ clusters 71&72	2.89579
BBIBP+AZD	pos	EM CD8+ clusters 71&72	1.85439
BBIBP+AZD	pos	EM CD8+ clusters 71&72	1.66584
BBIBP+AZD	pos	EM CD8+ clusters 71&72	0.679523
BBIBP+AZD	pos	EM CD8+ clusters 71&72	2.87149
BBIBP+mRNA1273	pos	EM CD8+ clusters 71&72	3.90702
BBIBP+mRNA1273	pos	EM CD8+ clusters 71&72	3.12897
BBIBP+Sput_26	pos	EM CD8+ clusters 71&72	0.779555
Sput_26+Sput_26	pos	EM CD8+ clusters 71&72	1.1955
Sput_26+Sput_26	pos	EM CD8+ clusters 71&72	0.951923
Sput_26+Sput_26	pos	EM CD8+ clusters 71&72	1.55248
Sput_26+Sput_26	pos	EM CD8+ clusters 71&72	0.607734
AZD+AZD	neg	EM CD8+ clusters 71&72	2.0191
BBIBP+BBIBP	pos	EM CD8+ clusters 71&72	1.12788
BBIBP+mRNA1273	pos	EM CD8+ clusters 71&72	5.18201
AZD+Ad5	pos	EM CD8+ clusters 71&72	2.91971
Sput_26+Ad5	pos	EM CD8+ clusters 71&72	1.44915
Sput_26+Ad5	pos	EM CD8+ clusters 71&72	0.793025
AZD+Ad5	pos	EM CD8+ clusters 71&72	1.05667
Sput_26+Ad5	pos	EM CD8+ clusters 71&72	1.07825
BBIBP+Sput_26	pos	EM CD8+ clusters 71&72	0.587248
BBIBP+BBIBP	pos	EM CD8+ clusters 71&72	0.661805
BBIBP+BBIBP	pos	EM CD8+ clusters 71&72	0.0511607
BBIBP+BBIBP	neg	EM CD8+ clusters 71&72	0.301912
Sput_26+AZD	pos	EM CD8+ clusters 71&72	0.384126
Sput_26+AZD	pos	EM CD8+ clusters 71&72	0.126589
AZD+BBIBP	pos	EM CD8+ clusters 71&72	0.523188
Sput_26+BBIBP	pos	EM CD8+ clusters 71&72	1.2429
AZD+Sput_26	pos	EM CD8+ clusters 71&72	1.6216
Sput_26+mRNA1273	neg	EM CD8+ clusters 71&72	0.987165
AZD+mRNA1273	pos	EM CD8+ clusters 71&72	5.48635
Sput_26+mRNA1273	pos	EM CD8+ clusters 71&72	0.411118
AZD+BBIBP	pos	EM CD8+ clusters 71&72	2.069
AZD+Sput_26	pos	EM CD8+ clusters 71&72	0.123471
AZD+mRNA1273	pos	EM CD8+ clusters 71&72	0.620675
Sput_26+Sput_5	pos	EM CD8+ clusters 71&72	0.909682
AZD+AZD	pos	EM CD8+ clusters 71&72	0.384169
AZD+AZD	pos	EM CD8+ clusters 71&72	0.328458
BBIBP+Sput_26	pos	EM CD8+ clusters 71&72	0.304104
BBIBP+AZD	pos	EM CD8+ clusters 71&72	1.95695
Sput_26+AZD	pos	EM CD8+ clusters 71&72	0.990099
Sput_26+Sput_5	pos	EM CD8+ clusters 71&72	1.74501
BBIBP+BBIBP	pos	EM CD8+ clusters 71&72	0.847983
BBIBP+Sput_26	pos	EM CD8+ clusters 71&72	2.39246
AZD+Ad5	pos	EM CD8+ clusters 71&72	0.965868
Sput_26+Ad5	pos	EM CD8+ clusters 71&72	1.51343
AZD+Ad5	neg	EM CD8+ clusters 71&72	2.92473
mRNA1273+mRNA1273	pos	EM CD8+ clusters 71&72	0.271533
BBIBP+BBIBP	pos	EM CD8+ clusters 71&72	0.0392927
AZD+BBIBP	pos	EM CD8+ clusters 71&72	0.308369
Sput_26+AZD	pos	EM CD8+ clusters 71&72	0.723456
AZD+BBIBP	pos	EM CD8+ clusters 71&72	0.313974
AZD+mRNA1273	pos	EM CD8+ clusters 71&72	0.107537
Sput_26+mRNA1273	pos	EM CD8+ clusters 71&72	0.0761286
Sput_26+mRNA1273	pos	EM CD8+ clusters 71&72	0.402078
Sput_26+mRNA1273	pos	EM CD8+ clusters 71&72	2.13107
Sput_26+mRNA1273	pos	EM CD8+ clusters 71&72	0.728209
AZD+Sput_26	neg	EM CD8+ clusters 71&72	0.76635
AZD+mRNA1273	pos	EM CD8+ clusters 71&72	0.233152
AZD+Sput_26	pos	EM CD8+ clusters 71&72	0.494423
AZD+Sput_26	pos	EM CD8+ clusters 71&72	0.55986
AZD+Sput_26	pos	EM CD8+ clusters 71&72	0.861277
AZD+Sput_26	pos	EM CD8+ clusters 71&72	0.808733
Sput_26+Sput_5	pos	EM CD8+ clusters 71&72	0.0975564
Sput_26+Sput_5	pos	EM CD8+ clusters 71&72	1.53348
Sput_26+Sput_5	pos	EM CD8+ clusters 71&72	1.44877
Sput_26+Sput_5	pos	EM CD8+ clusters 71&72	1.60213
Sput_26+Sput_5	pos	EM CD8+ clusters 71&72	0.998311
AZD+Sput_26	pos	EM CD8+ clusters 71&72	1.09644
AZD+AZD	pos	EM CD8+ clusters 71&72	1.59766
AZD+AZD	pos	EM CD8+ clusters 71&72	0.321018
AZD+AZD	pos	EM CD8+ clusters 71&72	0.075697
Sput_26+mRNA1273	pos	EM CD8+ clusters 71&72	0.370848
Sput_26+Sput_5	neg	EM CD8+ clusters 71&72	0.137923
Sput_26+Sput_5	pos	EM CD8+ clusters 71&72	1.96496
BBIBP+Sput_26	pos	EM CD8+ clusters 71&72	0.112516
BBIBP+Sput_26	pos	EM CD8+ clusters 71&72	0.958219
AZD+AZD	pos	EM CD8+ clusters 71&72	1.54689
Sput_26+AZD	pos	EM CD8+ clusters 71&72	0.514155
Sput_26+mRNA1273	pos	EM CD8+ clusters 71&72	3.64211
BBIBP+Sput_26	pos	EM CD8+ clusters 71&72	0.612079
Sput_26+BBIBP	pos	EM CD8+ clusters 71&72	4.2411
Sput_26+Sput_5	pos	EM CD8+ clusters 71&72	0.323192
BBIBP+AZD	pos	EM CD8+ clusters 71&72	4.72521
BBIBP+AZD	pos	EM CD8+ clusters 71&72	0.994822
BBIBP+AZD	pos	EM CD8+ clusters 71&72	0.624862
BBIBP+mRNA1273	pos	EM CD8+ clusters 71&72	1.07414
BBIBP+mRNA1273	pos	EM CD8+ clusters 71&72	2.52981
BBIBP+mRNA1273	pos	EM CD8+ clusters 71&72	4.75992
BBIBP+AZD	pos	EM CD8+ clusters 71&72	1.61917
BBIBP+mRNA1273	pos	EM CD8+ clusters 71&72	0.961097
BBIBP+mRNA1273	pos	EM CD8+ clusters 71&72	0.954768
BBIBP+mRNA1273	pos	EM CD8+ clusters 71&72	1.77788
Sput_26+BBIBP	pos	EM CD8+ clusters 71&72	0.975864
AZD+AZD	pos	EM CD8+ clusters 71&72	5.27598
AZD+BBIBP	pos	EM CD8+ clusters 71&72	0.204295
Sput_26+AZD	pos	EM CD8+ clusters 71&72	0.66258
BBIBP+BBIBP	pos	EM CD8+ clusters 71&72	1.73385
BBIBP+BBIBP	neg	EM CD8+ clusters 71&72	4.67136
Sput_26+Sput_26	pos	EM CD8+ clusters 71&72	0.561118
BBIBP+AZD	pos	EM CD8+ clusters 71&72	2.29206
BBIBP+Sput_26	pos	EM CD8+ clusters 71&72	1.82011
Sput_26+Sput_26	pos	EM CD8+ clusters 71&72	1.78784
Sput_26+Sput_26	pos	EM CD8+ clusters 71&72	0.932745
Sput_26+Sput_26	pos	EM CD8+ clusters 71&72	1.09575
Sput_26+Sput_26	pos	EM CD8+ clusters 71&72	2.60044
Sput_26+Sput_26	pos	EM CD8+ clusters 71&72	0.292447
BBIBP+BBIBP	pos	EM CD8+ clusters 71&72	0.678545
BBIBP+mRNA1273	pos	EM CD8+ clusters 71&72	0.624853
AZD+AZD	pos	EM CD8+ clusters 71&72	1.08535
AZD+BBIBP	neg	EM CD8+ clusters 71&72	1.21607
BBIBP+AZD	pos	EM CD8+ clusters 71&72	0.423487
BBIBP+BBIBP	pos	EM CD8+ clusters 71&72	1.10337
AZD+mRNA1273	pos	EM CD8+ clusters 71&72	1.23976
AZD+Ad5	pos	EM CD8+ clusters 71&72	3.09544
Sput_26+Ad5	pos	EM CD8+ clusters 71&72	1.88266
Sput_26+Ad5	pos	EM CD8+ clusters 71&72	0.304508
AZD+Ad5	neg	EM CD8+ clusters 71&72	0.384764
AZD+Ad5	pos	EM CD8+ clusters 71&72	1.8372
AZD+Ad5	pos	EM CD8+ clusters 71&72	1.3519
Sput_26+Ad5	pos	EM CD8+ clusters 71&72	1.4373
Sput_26+Ad5	pos	EM CD8+ clusters 71&72	2.03301
AZD+Ad5	pos	EM CD8+ clusters 71&72	2.85262
AZD+Ad5	neg	EM CD8+ clusters 71&72	3.56997
mRNA1273+mRNA1273	pos	EM CD8+ clusters 71&72	2.72284
mRNA1273+mRNA1273	pos	EM CD8+ clusters 71&72	2.61989
mRNA1273+mRNA1273	pos	EM CD8+ clusters 71&72	4.08268
BBIBP+BBIBP	neg	EM CD8+ clusters 71&72	0.755046
BBIBP+BBIBP	pos	EM CD8+ clusters 71&72	0.349398
mRNA1273+mRNA1273	pos	EM CD8+ clusters 71&72	0.172608
BBIBP+Sput_26	pos	EM CD8+ clusters 71&72	0.194748
Sput_26+BBIBP	pos	EM CD8+ clusters 71&72	3.02562
Sput_26+BBIBP	pos	EM CD8+ clusters 71&72	3.75627
Sput_26+AZD	pos	EM CD8+ clusters 71&72	0.113145
AZD+BBIBP	neg	EM CD8+ clusters 71&72	0.315101
Sput_26+AZD	pos	EM CD8+ clusters 71&72	1.72941
Sput_26+BBIBP	pos	EM CD8+ clusters 71&72	0.312599
AZD+BBIBP	neg	EM CD8+ clusters 71&72	6.51562
Sput_26+AZD	pos	EM CD8+ clusters 71&72	4.75355
AZD+BBIBP	pos	EM CD8+ clusters 71&72	3.54268
Sput_26+AZD	pos	EM CD8+ clusters 71&72	1.04671
Sput_26+BBIBP	pos	EM CD8+ clusters 71&72	3.21999
Sput_26+mRNA1273	pos	EM CD8+ clusters 71&72	0.403045
Sput_26+mRNA1273	pos	EM CD8+ clusters 71&72	1.50325
Sput_26+mRNA1273	pos	EM CD8+ clusters 71&72	0.189773
[truncated: 775 more rows]
