# Supplementary material for: High-dimensional analysis of 16 SARS-CoV-2 vaccine combinations reveals lymphocyte signatures correlating with immunogenicity
Source: Nat Immunol. 2023 Apr 24;24(6):941–54. doi: 10.1038/s41590-023-01499-w (PMC10232362; doi:10.1038/s41590-023-01499-w)
Supplement: Source Data Extended Data Fig. 4 — Statistical source data. [file 41590_2023_1499_MOESM15_ESM.xlsx]

## Sheet: ExtFig. 4a
Spike-specific T cells (IFNg) fold change T3
Data			Statistics - two-sided Wilcoxon test adjusted for multiple comparisons with the Benjamini Hochberg method, comparison of group1 vs. group2
Combination	fold_change		group1	group2	p.adj
Sput_26+Sput_26	2.66965		Sput_26+AZD	Sput_26+Ad5	0.75
Sput_26+AZD	1.20987		Sput_26+AZD	Sput_26+BBIBP	0.32
Sput_26+AZD	0.732023		Sput_26+AZD	Sput_26+mRNA1273	0.22
Sput_26+AZD	2.86418		Sput_26+AZD	Sput_26+Sput_26	0.17
Sput_26+mRNA1273	0.805921		Sput_26+AZD	Sput_26+Sput_5	0.0028
BBIBP+Sput_26	0.569545		Sput_26+Ad5	Sput_26+BBIBP	0.47
Sput_26+Sput_26	1.19548		Sput_26+Ad5	Sput_26+mRNA1273	0.33
Sput_26+Sput_26	2.29309		Sput_26+Ad5	Sput_26+Sput_26	0.33
Sput_26+mRNA1273	3.17331		Sput_26+Ad5	Sput_26+Sput_5	0.016
BBIBP+BBIBP	0.929462		Sput_26+BBIBP	Sput_26+mRNA1273	0.75
Sput_26+Sput_5	1.60729		Sput_26+BBIBP	Sput_26+Sput_26	0.75
AZD+Ad5	0.215123		Sput_26+BBIBP	Sput_26+Sput_5	0.03
Sput_26+Sput_26	1.86314		Sput_26+mRNA1273	Sput_26+Sput_26	1
Sput_26+AZD	0.888885		Sput_26+mRNA1273	Sput_26+Sput_5	0.051
Sput_26+BBIBP	4.50843		Sput_26+Sput_26	Sput_26+Sput_5	0.03
Sput_26+BBIBP	1.08045		BBIBP+BBIBP	BBIBP+AZD	0.38
Sput_26+BBIBP	1.26674		BBIBP+BBIBP	BBIBP+Sput_26	0.3
Sput_26+BBIBP	1.33314		BBIBP+BBIBP	BBIBP+mRNA1273	0.03
Sput_26+Sput_5	8.31775		BBIBP+AZD	BBIBP+Sput_26	0.58
Sput_26+BBIBP	3.90802		BBIBP+AZD	BBIBP+mRNA1273	0.051
Sput_26+AZD	2.348		BBIBP+Sput_26	BBIBP+mRNA1273	0.19
Sput_26+Sput_5	6.07444		AZD+BBIBP	AZD+Ad5	0.95
Sput_26+Sput_5	2.31282		AZD+BBIBP	AZD+Sput_26	0.19
Sput_26+mRNA1273	2.84785		AZD+BBIBP	AZD+mRNA1273	0.017
Sput_26+Sput_26	3.22731		AZD+BBIBP	AZD+AZD	0.051
Sput_26+Sput_5	3.01368		AZD+Ad5	AZD+Sput_26	0.26
Sput_26+Sput_26	1.22259		AZD+Ad5	AZD+mRNA1273	0.017
Sput_26+BBIBP	0.306128		AZD+Ad5	AZD+AZD	0.03
Sput_26+AZD	0.691355		AZD+Sput_26	AZD+mRNA1273	0.75
Sput_26+AZD	1.98581		AZD+Sput_26	AZD+AZD	0.73
Sput_26+Sput_26	2.12305		AZD+mRNA1273	AZD+AZD	1
Sput_26+mRNA1273	1.4324
Sput_26+AZD	0
Sput_26+AZD	1.02155
Sput_26+mRNA1273	0.459901
Sput_26+Sput_5	2.00912
Sput_26+BBIBP	0.37485
BBIBP+Sput_26	3.11351
AZD+Sput_26	1.3462
Sput_26+AZD	2.13888
Sput_26+mRNA1273	2.91799
Sput_26+BBIBP	0.69312
Sput_26+mRNA1273	1.89195
Sput_26+AZD	0.444442
Sput_26+mRNA1273	0.40296
Sput_26+Sput_5	4.35309
Sput_26+Sput_5	0.774945
Sput_26+mRNA1273	5.69569
Sput_26+Sput_5	2.19177
Sput_26+mRNA1273	2.72973
Sput_26+AZD	2.1132
AZD+BBIBP	0.868501
Sput_26+Sput_26	0.568994
Sput_26+Sput_26	1.02114
Sput_26+mRNA1273	0.23506
Sput_26+Sput_26	0.297059
AZD+Ad5	0.164775
Sput_26+BBIBP	0.933949
AZD+BBIBP	1.38251
Sput_26+mRNA1273	1.41036
mRNA1273+mRNA1273	0
Sput_26+AZD	0.207406
Sput_26+AZD	2.22221
Sput_26+Sput_26	2.27976
AZD+mRNA1273	1.62205
AZD+Sput_26	0
AZD+mRNA1273	2.55856
Sput_26+Sput_5	3.53779
Sput_26+AZD	0
Sput_26+Sput_26	1.9804
AZD+Sput_26	0.835573
Sput_26+AZD	0
AZD+mRNA1273	0.401987
Sput_26+Sput_5	2.18232
Sput_26+mRNA1273	1.81637
BBIBP+Sput_26	0.389189
Sput_26+Ad5	0.440435
AZD+Sput_26	1.81325
Sput_26+BBIBP	1.58342
Sput_26+AZD	0.746663
Sput_26+BBIBP	1.14798
Sput_26+BBIBP	3.93593
Sput_26+Sput_26	0.375592
Sput_26+mRNA1273	0.575658
Sput_26+BBIBP	1.37758
Sput_26+Sput_26	0.907681
AZD+mRNA1273	1.54095
Sput_26+Ad5	2.3805
Sput_26+Sput_5	1.73866
AZD+Sput_26	0
Sput_26+Sput_5	0.821912
Sput_26+BBIBP	0.195401
Sput_26+BBIBP	0.895984
Sput_26+Ad5	2.66436
AZD+AZD	0.503223
Sput_26+BBIBP	1.02043
AZD+mRNA1273	1.49426
AZD+AZD	1.21612
Sput_26+Ad5	0.724647
Sput_26+Ad5	1.59861
BBIBP+Sput_26	5.18919
Sput_26+Sput_5	1.67426
AZD+BBIBP	5.91408
Sput_26+Sput_5	4.83886
AZD+AZD	0.540499
Sput_26+Ad5	0.928977
AZD+mRNA1273	3.50491
Sput_26+Ad5	1.00262
AZD+mRNA1273	16.9008
AZD+AZD	3.32834
AZD+Sput_26	0.835573
Sput_26+Sput_5	1.75798
AZD+mRNA1273	0.725154
Sput_26+Sput_26	1.44161
Sput_26+mRNA1273	1.02839
Sput_26+mRNA1273	3.57556
AZD+AZD	2.04821
AZD+Sput_26	0.807721
AZD+AZD	0.355938
Sput_26+AZD	0.829626
AZD+AZD	4.32399
Sput_26+Sput_5	4.33969
Sput_26+mRNA1273	0.282072
AZD+mRNA1273	0.840519
AZD+BBIBP	0.940876
Sput_26+BBIBP	4.40059
BBIBP+Sput_26	6.06678
AZD+Sput_26	5.62957
AZD+Sput_26	1.81041
AZD+mRNA1273	1.23276
AZD+AZD	3.50805
AZD+BBIBP	0.175047
AZD+mRNA1273	1.4993
AZD+BBIBP	0.284038
AZD+AZD	1.32668
AZD+BBIBP	0.752701
AZD+Sput_26	2.5028
AZD+AZD	0.486449
AZD+AZD	3.09559
Sput_26+Sput_26	3.59442
Sput_26+Ad5	0.293623
Sput_26+Sput_5	1.25184
AZD+Ad5	1.50586
AZD+Sput_26	0
AZD+mRNA1273	0.528326
AZD+BBIBP	0.171068
Sput_26+Sput_26	0.427144
AZD+Sput_26	2.74048
AZD+AZD	4.03649
AZD+BBIBP	0.836334
AZD+BBIBP	1.67267
AZD+mRNA1273	2.11593
BBIBP+Sput_26	1.16757
AZD+BBIBP	0.878151
AZD+mRNA1273	5.39333
AZD+BBIBP	0.669067
Sput_26+Sput_5	4.03961
Sput_26+Ad5	2.91176
BBIBP+Sput_26	0.841491
BBIBP+BBIBP	2.03767
AZD+mRNA1273	3.78234
AZD+Sput_26	6.34638
Sput_26+AZD	0.777774
BBIBP+Sput_26	1.85328
AZD+Sput_26	2.85078
Sput_26+mRNA1273	2.05678
AZD+BBIBP	0.389328
AZD+BBIBP	0.406865
AZD+Sput_26	1.26206
AZD+BBIBP	1.18847
AZD+AZD	1.76534
AZD+AZD	5.12324
AZD+Ad5	0.178033
AZD+Ad5	2.98205
AZD+Ad5	0.700062
AZD+Sput_26	2.6924
BBIBP+Sput_26	4.27345
Sput_26+BBIBP	0
BBIBP+BBIBP	2.01826
BBIBP+BBIBP	1.04651
AZD+Ad5	0.151852
AZD+mRNA1273	1.61674
AZD+mRNA1273	1.70036
Sput_26+Ad5	0.285467
AZD+BBIBP	0.537643
BBIBP+BBIBP	2.45074
AZD+Ad5	1.09952
AZD+Ad5	1.14732
AZD+Ad5	1.57971
AZD+mRNA1273	1.42242
BBIBP+mRNA1273	2.52587
AZD+BBIBP	2.22389
Sput_26+Sput_5	4.28259
BBIBP+AZD	2.16258
Sput_26+AZD	0.405795
AZD+Ad5	1.02058
Sput_26+Ad5	0.0978744
Sput_26+Ad5	0.10705
Sput_26+Ad5	0.2141
BBIBP+mRNA1273	4.7686
Sput_26+Ad5	2.15686
AZD+BBIBP	0
BBIBP+AZD	3.41378
BBIBP+mRNA1273	5.32585
BBIBP+BBIBP	3.19015
BBIBP+AZD	1.75066
Sput_26+Sput_26	2.90458
BBIBP+Sput_26	3.02703
Sput_26+Sput_5	5.54128
AZD+Ad5	0
mRNA1273+mRNA1273	1.88569
Sput_26+Ad5	3.77515
BBIBP+mRNA1273	6.12692
BBIBP+Sput_26	6.27027
BBIBP+BBIBP	2.87789
BBIBP+BBIBP	0
BBIBP+AZD	3.59345
Sput_26+BBIBP	5.08643
BBIBP+mRNA1273	7.41046
mRNA1273+mRNA1273	0.110035
BBIBP+mRNA1273	3.25585
BBIBP+BBIBP	2.01826
Sput_26+Sput_5	3.33091
BBIBP+AZD	1.31299
BBIBP+AZD	3.91104
BBIBP+AZD	4.59547
BBIBP+mRNA1273	0.913227
BBIBP+AZD	2.76419
BBIBP+mRNA1273	9.36058
AZD+AZD	1.53616
AZD+mRNA1273	2.0546
BBIBP+AZD	2.92733
BBIBP+BBIBP	0.19622
BBIBP+mRNA1273	6.24038
BBIBP+Sput_26	4.0261
BBIBP+AZD	2.55865
BBIBP+BBIBP	3.28837
BBIBP+AZD	3.36126
mRNA1273+mRNA1273	0.5994
BBIBP+mRNA1273	5.8937
mRNA1273+mRNA1273	1.70174
BBIBP+AZD	0.68504
BBIBP+BBIBP	2.54764
BBIBP+BBIBP	4.363
BBIBP+BBIBP	2.53576
BBIBP+mRNA1273	1.87212
AZD+BBIBP	0.579001
BBIBP+Sput_26	3.77027
AZD+Ad5	0.344197
BBIBP+AZD	1.00038
BBIBP+BBIBP	0.743569
AZD+Ad5	1.3638
BBIBP+BBIBP	2.35464
BBIBP+AZD	0.787795
BBIBP+BBIBP	2.55503

## Sheet: ExtFig. 4b
Nucleocapsid-specific T cells (IFNg) at T3
Data			Statistics - two-sided Wilcoxon test adjusted for multiple comparisons with the Benjamini Hochberg method, comparison to the global mean
Combination	Norm. IFNg production		Combination	p.adj
Sput_26+BBIBP	0.571429		Sput_26+BBIBP	0.34
AZD+BBIBP	0.108108		AZD+BBIBP	0.032
Sput_26+AZD	0		Sput_26+AZD	0.032
Sput_26+AZD	0.222222		Sput_26+mRNA1273	0.87
Sput_26+AZD	0.25		AZD+mRNA1273	0.89
Sput_26+AZD	0		AZD+Sput_26	0.45
Sput_26+BBIBP	0.363636		Sput_26+Sput_5	0.032
Sput_26+BBIBP	0.148148		BBIBP+Sput_26	0.45
Sput_26+BBIBP	0		AZD+AZD	0.87
Sput_26+mRNA1273	0.9		BBIBP+AZD	0.04
Sput_26+mRNA1273	0.96		BBIBP+mRNA1273	0.032
AZD+mRNA1273	0.235294		BBIBP+BBIBP	0.11
AZD+Sput_26	0.551724		Sput_26+Sput_26	0.27
AZD+mRNA1273	0.363636		Sput_26+Ad5	0.89
AZD+mRNA1273	0		AZD+Ad5	0.27
AZD+Sput_26	0		mRNA1273+mRNA1273	0.67
AZD+BBIBP	0
AZD+Sput_26	0.375
Sput_26+Sput_5	1.48148
Sput_26+Sput_5	0.666667
Sput_26+Sput_5	0.622222
Sput_26+Sput_5	0.363636
Sput_26+Sput_5	2.88
Sput_26+Sput_5	1.47368
Sput_26+AZD	0.857143
AZD+BBIBP	0.296296
AZD+mRNA1273	1.23077
Sput_26+mRNA1273	0.685714
BBIBP+Sput_26	0.571429
AZD+AZD	0
AZD+AZD	0.210526
BBIBP+Sput_26	2
Sput_26+BBIBP	2.25455
AZD+BBIBP	0.266667
BBIBP+AZD	0.842105
BBIBP+AZD	1.1
BBIBP+mRNA1273	2.46154
BBIBP+mRNA1273	0.622222
BBIBP+Sput_26	0.962963
BBIBP+mRNA1273	1.18519
AZD+Sput_26	0.421053
BBIBP+BBIBP	0.740741
AZD+AZD	1.21212
BBIBP+Sput_26	0.324324
BBIBP+mRNA1273	2.25455
AZD+mRNA1273	1.17647
AZD+mRNA1273	0.56
BBIBP+BBIBP	1.2766
Sput_26+Sput_26	0.842105
Sput_26+Sput_26	1.2
BBIBP+BBIBP	0.16
Sput_26+Sput_26	0
AZD+mRNA1273	0
BBIBP+Sput_26	0.292683
Sput_26+Sput_26	0.571429
BBIBP+AZD	1.2
BBIBP+AZD	0.347826
BBIBP+AZD	1.12
BBIBP+AZD	0.380952
BBIBP+BBIBP	0.888889
BBIBP+BBIBP	0.512821
AZD+mRNA1273	0.228571
AZD+mRNA1273	0.216216
Sput_26+Sput_26	1.12281
Sput_26+BBIBP	0.878049
Sput_26+mRNA1273	0.347826
AZD+mRNA1273	0.413793
Sput_26+mRNA1273	1.52113
BBIBP+BBIBP	1.31148
Sput_26+Sput_5	0.861538
Sput_26+Sput_26	1.2
AZD+AZD	0.37037
Sput_26+Ad5	0.125
Sput_26+Ad5	1.06667
Sput_26+Ad5	0.228571
AZD+Ad5	0.222222
Sput_26+Ad5	0.228571
AZD+Ad5	0
Sput_26+Ad5	0.292683
Sput_26+Ad5	0.333333
AZD+Ad5	0.622222
Sput_26+Ad5	2.0339
mRNA1273+mRNA1273	0.695652
Sput_26+AZD	0.5
Sput_26+AZD	0
Sput_26+BBIBP	0
AZD+BBIBP	0.355556
Sput_26+BBIBP	0.2
AZD+Sput_26	0
Sput_26+mRNA1273	0.363636
AZD+mRNA1273	0.75
Sput_26+mRNA1273	0.965517
AZD+BBIBP	0.363636
AZD+Sput_26	0.653061
AZD+mRNA1273	0.121212
Sput_26+Sput_5	0.551724
AZD+AZD	0.275862
AZD+AZD	1.89474
BBIBP+Sput_26	0.4
Sput_26+AZD	0.08
Sput_26+Sput_5	0.777778
BBIBP+BBIBP	0.5
BBIBP+Sput_26	0.333333
AZD+Ad5	0.2
Sput_26+Ad5	0.5
AZD+Ad5	1.26667
mRNA1273+mRNA1273	0.352941
BBIBP+BBIBP	0.105263
AZD+BBIBP	0.408163
Sput_26+AZD	0.238806
AZD+BBIBP	0.0666667
Sput_26+mRNA1273	0.333333
Sput_26+mRNA1273	0.585366
Sput_26+mRNA1273	0.653061
Sput_26+mRNA1273	0.384615
AZD+Sput_26	0.444444
AZD+mRNA1273	1.58491
AZD+Sput_26	0.551724
AZD+Sput_26	0.588235
AZD+Sput_26	0.571429
AZD+Sput_26	0.4
Sput_26+Sput_5	0.571429
Sput_26+Sput_5	0.0769231
Sput_26+Sput_5	1.11111
Sput_26+Sput_5	0.592593
Sput_26+Sput_5	3.76
AZD+Sput_26	2.21429
AZD+AZD	2.04255
AZD+AZD	1.2766
AZD+AZD	0.133333
Sput_26+mRNA1273	2.92308
Sput_26+Sput_5	0.651163
Sput_26+Sput_5	0.842105
AZD+AZD	2.22222
Sput_26+AZD	0.125
Sput_26+mRNA1273	0.645161
BBIBP+Sput_26	2.22222
Sput_26+BBIBP	2.21538
Sput_26+Sput_5	1.21212
BBIBP+AZD	3.65957
BBIBP+AZD	1.71429
BBIBP+AZD	2.24561
BBIBP+mRNA1273	1.41667
BBIBP+mRNA1273	1.27536
BBIBP+mRNA1273	1.7931
Sput_26+BBIBP	1.3617
AZD+AZD	0.484848
AZD+BBIBP	0.27907
Sput_26+AZD	0.679245
BBIBP+BBIBP	1.26667
BBIBP+BBIBP	1.35484
Sput_26+Sput_26	2.69767
Sput_26+Sput_26	0
Sput_26+Sput_26	0
Sput_26+Sput_26	0
Sput_26+Sput_26	0
Sput_26+Sput_26	0
BBIBP+BBIBP	1.36842
BBIBP+mRNA1273	0.487805
AZD+BBIBP	0.714286
BBIBP+AZD	0.941176
AZD+mRNA1273	0.786885
AZD+Ad5	0.651163
Sput_26+Ad5	1.62963
Sput_26+Ad5	1.07692
AZD+Ad5	1.35593
AZD+Ad5	3.37931
Sput_26+Ad5	1.6
Sput_26+Ad5	1.63265
AZD+Ad5	1.97015
mRNA1273+mRNA1273	2.75862
BBIBP+BBIBP	1
Sput_26+BBIBP	0.588235
Sput_26+BBIBP	0.0645161
Sput_26+AZD	0.258065
AZD+BBIBP	0.140351
Sput_26+AZD	0.333333
Sput_26+BBIBP	0.275862
AZD+BBIBP	0.230769
Sput_26+AZD	0.190476
AZD+BBIBP	0.413793
Sput_26+AZD	0.0869565
Sput_26+BBIBP	0.226415
Sput_26+mRNA1273	0.4375
Sput_26+mRNA1273	0.166667
Sput_26+mRNA1273	0.64
AZD+mRNA1273	0.928571
AZD+mRNA1273	0.645161
AZD+mRNA1273	0.727273
AZD+mRNA1273	1.19298
AZD+Sput_26	0.206897
AZD+mRNA1273	1.55224
Sput_26+Sput_5	1.02128
AZD+AZD	1.05263
Sput_26+mRNA1273	0.914286
AZD+AZD	0.692308
Sput_26+BBIBP	0
Sput_26+AZD	1.2766
BBIBP+Sput_26	0.622222
AZD+Sput_26	2.06061
Sput_26+AZD	1.43396
Sput_26+BBIBP	0.916667
AZD+AZD	0.390244
BBIBP+AZD	0.25
BBIBP+AZD	1.53846
BBIBP+mRNA1273	1.3125
AZD+BBIBP	0.150943
BBIBP+Sput_26	1.44828
BBIBP+mRNA1273	0.698413
Sput_26+Sput_26	1.28814
Sput_26+Sput_26	0.195122
Sput_26+Sput_26	0.275862
Sput_26+Sput_26	0.470588
Sput_26+Sput_26	0.25
BBIBP+BBIBP	1.14286
BBIBP+Sput_26	1.5625
BBIBP+BBIBP	1
BBIBP+AZD	1
BBIBP+BBIBP	1.51724
AZD+BBIBP	0.181818
Sput_26+Sput_26	0.41791
AZD+Sput_26	0.428571
AZD+BBIBP	1.78571
Sput_26+Sput_5	1.1831
Sput_26+Sput_5	1.91304
Sput_26+Sput_5	2.125
BBIBP+BBIBP	1.64706
BBIBP+mRNA1273	0.981132
Sput_26+mRNA1273	0.166667
AZD+AZD	0.387097
BBIBP+AZD	2.29508
Sput_26+Sput_5	1.54839
Sput_26+BBIBP	0.551724
BBIBP+BBIBP	1.14286
BBIBP+Sput_26	2.41176
AZD+Sput_26	0
AZD+Ad5	0
AZD+Ad5	0
AZD+Ad5	0
AZD+Ad5	0
Sput_26+Ad5	0
AZD+Ad5	0
BBIBP+Sput_26	0
Sput_26+Ad5	0.457143
mRNA1273+mRNA1273	0.105263
mRNA1273+mRNA1273	1.72549
Sput_26+AZD	0.142857
Sput_26+AZD	0.666667
AZD+BBIBP	0.461538
Sput_26+AZD	0.266667
AZD+BBIBP	0.0888889
Sput_26+BBIBP	0.653061
Sput_26+BBIBP	0.20339
AZD+BBIBP	0
