# Supplementary material for: High-dimensional analysis of 16 SARS-CoV-2 vaccine combinations reveals lymphocyte signatures correlating with immunogenicity
Source: Nat Immunol. 2023 Apr 24;24(6):941–54. doi: 10.1038/s41590-023-01499-w (PMC10232362; doi:10.1038/s41590-023-01499-w)
Supplement: Source Data Extended Data Fig. 5 — Statistical source data. [file 41590_2023_1499_MOESM16_ESM.xlsx]

## Sheet: ExtFig. 5c
Gated on T cells
	Normalized expression per marker
Cluster	CD95	TCF	CD103	CCR7	CD45RA	CD56	TCRGD	FOXP3	CD8	CD4
CD103+ CD4+ T cells	0.516527	0.324373	0.79912	0.130788	0.129417	0.10477	0.130395	0.137716	0.0536184	0.76547
CD103+ CD8+ T cells	0.322995	0.476129	0.720134	0.163507	0.126268	0.0795812	0.189157	0.140039	0.792639	0.0631266
CD56+ T cells	0.329461	0.242422	0.0819242	0.1974	0.461564	0.53732	0.220456	0.122648	0.617777	0.0818627
CM CD4+ T cells	0.104226	0.422198	0.0637017	0.444561	0.1538	0.118541	0.16473	0.0827538	0.0631977	0.7162
CM CD8+ T cells	0.0501152	0.404355	0.0536312	0.309906	0.271218	0.104094	0.0985475	0.0801148	0.38964	0.0573121
EM CD4+ T cells	0.374407	0.32046	0.0800687	0.180438	0.0986807	0.113191	0.161028	0.093668	0.0657171	0.745474
EM CD8+ T cells	0.339824	0.319919	0.0694287	0.18579	0.192017	0.0931581	0.185485	0.106465	0.664181	0.0763085
EMRA CD4+ T cells	0.28692	0.100236	0.0991209	0.182855	0.468103	0.109446	0.183252	0.0928281	0.0823843	0.750516
EMRA CD8+ T cells	0.328084	0.248148	0.0705896	0.192113	0.513896	0.0917003	0.179617	0.116445	0.641316	0.0850861
Naive CD4+ T cells	0.0681926	0.349431	0.0655511	0.464205	0.495345	0.115046	0.167198	0.07532	0.0616945	0.73496
Naive CD8+ T cells	0.0883035	0.39763	0.0657543	0.425518	0.592655	0.0971516	0.150277	0.0913941	0.679805	0.071878
non-CD4+ CD8+ T cells	0.244021	0.251604	0.0595155	0.147091	0.238747	0.105697	0.149653	0.0880963	0.0968726	0.0767448
SCM CD8+ T cells	0.112601	0.343559	0.0759839	0.184248	0.532989	0.0750795	0.165728	0.0770888	0.699546	0.0809046
TCRgd	0.230633	0.258623	0.0692824	0.168835	0.231149	0.129701	0.559208	0.0904574	0.0462053	0.07133
Treg	0.549806	0.16383	0.0765527	0.168536	0.109751	0.111037	0.110822	0.526249	0.0390406	0.66838

## Sheet: ExtFig. 5d
Frequency (%) of each subset among T cells
Data					Statistics - two-sided Wilcoxon test adjusted for multiple comparisons with the Benjamini Hochberg method, comparison to the global mean across combinations per cluster
Combination	cluster	Mean freq.	standard deviation		Combination	cluster	p.adj
AZD+AZD	CD103+ CD4+ T cells	0.198138	0.130789		Sput_26+BBIBP	CD103+ CD4+ T cells	0.66
AZD+AZD	CD103+ CD8+ T cells	0.457209	0.558124		AZD+BBIBP	CD103+ CD4+ T cells	0.64
AZD+AZD	CD56+ T cells	5.32783	4.25925		Sput_26+AZD	CD103+ CD4+ T cells	0.83
AZD+AZD	CM CD4+ T cells	20.7322	8.35224		AZD+Sput_26	CD103+ CD4+ T cells	0.86
AZD+AZD	CM CD8+ T cells	1.66633	1.36187		Sput_26+mRNA1273	CD103+ CD4+ T cells	0.73
AZD+AZD	EM CD4+ T cells	18.3113	6.50397		AZD+mRNA1273	CD103+ CD4+ T cells	0.76
AZD+AZD	EM CD8+ T cells	7.6379	3.14812		Sput_26+Sput_5	CD103+ CD4+ T cells	0.88
AZD+AZD	EMRA CD4+ T cells	0.205347	0.461008		AZD+AZD	CD103+ CD4+ T cells	0.76
AZD+AZD	EMRA CD8+ T cells	7.72719	6.58152		BBIBP+Sput_26	CD103+ CD4+ T cells	0.82
AZD+AZD	Naive CD4+ T cells	11.482	8.28269		BBIBP+AZD	CD103+ CD4+ T cells	0.86
AZD+AZD	Naive CD8+ T cells	8.37778	5.51581		BBIBP+mRNA1273	CD103+ CD4+ T cells	0.66
AZD+AZD	SCM CD8+ T cells	0.636499	1.14501		BBIBP+BBIBP	CD103+ CD4+ T cells	0.94
AZD+AZD	TCRgd	7.28559	8.99841		Sput_26+Sput_26	CD103+ CD4+ T cells	0.64
AZD+AZD	Treg	2.99533	1.19166		Sput_26+Ad5	CD103+ CD4+ T cells	0.26
AZD+AZD	non-CD4+ CD8+ T cells	6.95919	4.26304		AZD+Ad5	CD103+ CD4+ T cells	0.94
AZD+Ad5	CD103+ CD4+ T cells	0.191435	0.151748		mRNA1273+mRNA1273	CD103+ CD4+ T cells	0.52
AZD+Ad5	CD103+ CD8+ T cells	0.410102	0.293475		Sput_26+BBIBP	CD103+ CD8+ T cells	0.75
AZD+Ad5	CD56+ T cells	4.39607	5.74168		AZD+BBIBP	CD103+ CD8+ T cells	0.99
AZD+Ad5	CM CD4+ T cells	19.2114	8.99745		Sput_26+AZD	CD103+ CD8+ T cells	0.35
AZD+Ad5	CM CD8+ T cells	2.58842	2.6379		AZD+Sput_26	CD103+ CD8+ T cells	0.66
AZD+Ad5	EM CD4+ T cells	16.6465	6.56423		Sput_26+mRNA1273	CD103+ CD8+ T cells	0.75
AZD+Ad5	EM CD8+ T cells	9.49516	5.4508		AZD+mRNA1273	CD103+ CD8+ T cells	0.99
AZD+Ad5	EMRA CD4+ T cells	0.132792	0.241133		Sput_26+Sput_5	CD103+ CD8+ T cells	0.53
AZD+Ad5	EMRA CD8+ T cells	6.93609	4.2719		AZD+AZD	CD103+ CD8+ T cells	0.73
AZD+Ad5	Naive CD4+ T cells	11.01	5.3315		BBIBP+Sput_26	CD103+ CD8+ T cells	0.54
AZD+Ad5	Naive CD8+ T cells	10.6344	4.60546		BBIBP+AZD	CD103+ CD8+ T cells	0.64
AZD+Ad5	SCM CD8+ T cells	0.453416	1.45433		BBIBP+mRNA1273	CD103+ CD8+ T cells	0.68
AZD+Ad5	TCRgd	7.65191	7.29419		BBIBP+BBIBP	CD103+ CD8+ T cells	0.39
AZD+Ad5	Treg	2.09227	0.67582		Sput_26+Sput_26	CD103+ CD8+ T cells	0.72
AZD+Ad5	non-CD4+ CD8+ T cells	8.15001	4.13443		Sput_26+Ad5	CD103+ CD8+ T cells	0.93
AZD+BBIBP	CD103+ CD4+ T cells	0.212186	0.13954		AZD+Ad5	CD103+ CD8+ T cells	0.86
AZD+BBIBP	CD103+ CD8+ T cells	0.468705	0.406825		mRNA1273+mRNA1273	CD103+ CD8+ T cells	0.72
AZD+BBIBP	CD56+ T cells	5.79345	7.02955		Sput_26+BBIBP	CD56+ T cells	0.17
AZD+BBIBP	CM CD4+ T cells	18.6502	6.04235		AZD+BBIBP	CD56+ T cells	0.93
AZD+BBIBP	CM CD8+ T cells	1.81835	2.10118		Sput_26+AZD	CD56+ T cells	0.96
AZD+BBIBP	EM CD4+ T cells	21.5558	12.8116		AZD+Sput_26	CD56+ T cells	0.76
AZD+BBIBP	EM CD8+ T cells	8.97437	3.90906		Sput_26+mRNA1273	CD56+ T cells	0.7
AZD+BBIBP	EMRA CD4+ T cells	0.863253	1.86228		AZD+mRNA1273	CD56+ T cells	0.7
AZD+BBIBP	EMRA CD8+ T cells	8.2616	6.96623		Sput_26+Sput_5	CD56+ T cells	0.75
AZD+BBIBP	Naive CD4+ T cells	10.6713	6.39967		AZD+AZD	CD56+ T cells	0.7
AZD+BBIBP	Naive CD8+ T cells	8.74918	4.36499		BBIBP+Sput_26	CD56+ T cells	0.65
AZD+BBIBP	SCM CD8+ T cells	0.282036	0.736975		BBIBP+AZD	CD56+ T cells	0.19
AZD+BBIBP	TCRgd	3.91567	2.88075		BBIBP+mRNA1273	CD56+ T cells	0.73
AZD+BBIBP	Treg	2.55045	1.01483		BBIBP+BBIBP	CD56+ T cells	0.84
AZD+BBIBP	non-CD4+ CD8+ T cells	7.23305	4.84308		Sput_26+Sput_26	CD56+ T cells	0.76
AZD+Sput_26	CD103+ CD4+ T cells	0.15283	0.0812543		Sput_26+Ad5	CD56+ T cells	0.73
AZD+Sput_26	CD103+ CD8+ T cells	0.394677	0.39009		AZD+Ad5	CD56+ T cells	0.75
AZD+Sput_26	CD56+ T cells	4.96154	5.02831		mRNA1273+mRNA1273	CD56+ T cells	0.76
AZD+Sput_26	CM CD4+ T cells	18.9917	7.38172		Sput_26+BBIBP	CM CD4+ T cells	0.75
AZD+Sput_26	CM CD8+ T cells	1.72072	2.63099		AZD+BBIBP	CM CD4+ T cells	0.99
AZD+Sput_26	EM CD4+ T cells	19.5363	6.90694		Sput_26+AZD	CM CD4+ T cells	0.39
AZD+Sput_26	EM CD8+ T cells	10.1603	3.47544		AZD+Sput_26	CM CD4+ T cells	0.99
AZD+Sput_26	EMRA CD4+ T cells	0.272473	0.518545		Sput_26+mRNA1273	CM CD4+ T cells	0.76
AZD+Sput_26	EMRA CD8+ T cells	10.9361	8.6121		AZD+mRNA1273	CM CD4+ T cells	0.64
AZD+Sput_26	Naive CD4+ T cells	9.45657	5.74972		Sput_26+Sput_5	CM CD4+ T cells	0.8
AZD+Sput_26	Naive CD8+ T cells	7.36689	4.18456		AZD+AZD	CM CD4+ T cells	0.7
AZD+Sput_26	SCM CD8+ T cells	0.27725	0.436409		BBIBP+Sput_26	CM CD4+ T cells	0.68
AZD+Sput_26	TCRgd	5.45232	5.00315		BBIBP+AZD	CM CD4+ T cells	0.76
AZD+Sput_26	Treg	2.0512	0.855169		BBIBP+mRNA1273	CM CD4+ T cells	0.86
AZD+Sput_26	non-CD4+ CD8+ T cells	8.269	5.1281		BBIBP+BBIBP	CM CD4+ T cells	0.94
AZD+mRNA1273	CD103+ CD4+ T cells	0.187928	0.119308		Sput_26+Sput_26	CM CD4+ T cells	0.86
AZD+mRNA1273	CD103+ CD8+ T cells	0.410213	0.255726		Sput_26+Ad5	CM CD4+ T cells	0.76
AZD+mRNA1273	CD56+ T cells	5.35553	5.51751		AZD+Ad5	CM CD4+ T cells	0.94
AZD+mRNA1273	CM CD4+ T cells	17.2767	9.85365		mRNA1273+mRNA1273	CM CD4+ T cells	0.96
AZD+mRNA1273	CM CD8+ T cells	1.12466	1.66072		Sput_26+BBIBP	CM CD8+ T cells	0.26
AZD+mRNA1273	EM CD4+ T cells	19.551	9.75053		AZD+BBIBP	CM CD8+ T cells	0.93
AZD+mRNA1273	EM CD8+ T cells	10.5134	4.23381		Sput_26+AZD	CM CD8+ T cells	0.39
AZD+mRNA1273	EMRA CD4+ T cells	0.180731	0.327749		AZD+Sput_26	CM CD8+ T cells	0.59
AZD+mRNA1273	EMRA CD8+ T cells	10.5149	10.0071		Sput_26+mRNA1273	CM CD8+ T cells	0.52
AZD+mRNA1273	Naive CD4+ T cells	10.4537	8.26313		AZD+mRNA1273	CM CD8+ T cells	0.16
AZD+mRNA1273	Naive CD8+ T cells	6.90173	3.48694		Sput_26+Sput_5	CM CD8+ T cells	0.88
AZD+mRNA1273	SCM CD8+ T cells	0.925185	1.90039		AZD+AZD	CM CD8+ T cells	0.86
AZD+mRNA1273	TCRgd	7.87483	8.42208		BBIBP+Sput_26	CM CD8+ T cells	0.88
AZD+mRNA1273	Treg	2.10195	0.872485		BBIBP+AZD	CM CD8+ T cells	0.39
AZD+mRNA1273	non-CD4+ CD8+ T cells	6.62751	5.08553		BBIBP+mRNA1273	CM CD8+ T cells	0.35
BBIBP+AZD	CD103+ CD4+ T cells	0.160754	0.0997188		BBIBP+BBIBP	CM CD8+ T cells	0.75
BBIBP+AZD	CD103+ CD8+ T cells	0.535295	0.366342		Sput_26+Sput_26	CM CD8+ T cells	0.99
BBIBP+AZD	CD56+ T cells	2.34759	2.76879		Sput_26+Ad5	CM CD8+ T cells	0.39
BBIBP+AZD	CM CD4+ T cells	17.4409	9.15645		AZD+Ad5	CM CD8+ T cells	0.46
BBIBP+AZD	CM CD8+ T cells	2.56536	2.42354		mRNA1273+mRNA1273	CM CD8+ T cells	0.44
BBIBP+AZD	EM CD4+ T cells	13.1895	3.60924		Sput_26+BBIBP	EM CD4+ T cells	0.46
BBIBP+AZD	EM CD8+ T cells	10.0995	6.06044		AZD+BBIBP	EM CD4+ T cells	0.65
BBIBP+AZD	EMRA CD4+ T cells	0.0953783	0.207937		Sput_26+AZD	EM CD4+ T cells	0.76
BBIBP+AZD	EMRA CD8+ T cells	6.00354	4.40164		AZD+Sput_26	EM CD4+ T cells	0.75
BBIBP+AZD	Naive CD4+ T cells	13.6367	6.77664		Sput_26+mRNA1273	EM CD4+ T cells	0.99
BBIBP+AZD	Naive CD8+ T cells	12.2249	6.70395		AZD+mRNA1273	EM CD4+ T cells	0.94
BBIBP+AZD	SCM CD8+ T cells	1.92009	2.54624		Sput_26+Sput_5	EM CD4+ T cells	0.73
BBIBP+AZD	TCRgd	9.11388	6.14495		AZD+AZD	EM CD4+ T cells	0.99
BBIBP+AZD	Treg	2.41995	1.02866		BBIBP+Sput_26	EM CD4+ T cells	0.69
BBIBP+AZD	non-CD4+ CD8+ T cells	8.24658	4.04536		BBIBP+AZD	EM CD4+ T cells	0.096
BBIBP+BBIBP	CD103+ CD4+ T cells	0.17468	0.109184		BBIBP+mRNA1273	EM CD4+ T cells	0.54
BBIBP+BBIBP	CD103+ CD8+ T cells	0.548954	0.319063		BBIBP+BBIBP	EM CD4+ T cells	0.76
BBIBP+BBIBP	CD56+ T cells	4.3013	4.93348		Sput_26+Sput_26	EM CD4+ T cells	0.16
BBIBP+BBIBP	CM CD4+ T cells	19.076	9.50295		Sput_26+Ad5	EM CD4+ T cells	0.76
BBIBP+BBIBP	CM CD8+ T cells	1.75256	1.48318		AZD+Ad5	EM CD4+ T cells	0.69
BBIBP+BBIBP	EM CD4+ T cells	17.3807	8.78436		mRNA1273+mRNA1273	EM CD4+ T cells	0.76
BBIBP+BBIBP	EM CD8+ T cells	9.32156	3.81676		Sput_26+BBIBP	EM CD8+ T cells	0.54
BBIBP+BBIBP	EMRA CD4+ T cells	0.0626302	0.118808		AZD+BBIBP	EM CD8+ T cells	0.73
BBIBP+BBIBP	EMRA CD8+ T cells	7.07813	4.97759		Sput_26+AZD	EM CD8+ T cells	0.87
BBIBP+BBIBP	Naive CD4+ T cells	12.274	6.6009		AZD+Sput_26	EM CD8+ T cells	0.73
BBIBP+BBIBP	Naive CD8+ T cells	10.6119	5.42589		Sput_26+mRNA1273	EM CD8+ T cells	0.44
BBIBP+BBIBP	SCM CD8+ T cells	1.34146	2.11767		AZD+mRNA1273	EM CD8+ T cells	0.76
BBIBP+BBIBP	TCRgd	6.44983	7.41824		Sput_26+Sput_5	EM CD8+ T cells	0.73
BBIBP+BBIBP	Treg	2.44565	0.770854		AZD+AZD	EM CD8+ T cells	0.23
BBIBP+BBIBP	non-CD4+ CD8+ T cells	7.18057	3.31982		BBIBP+Sput_26	EM CD8+ T cells	0.66
BBIBP+Sput_26	CD103+ CD4+ T cells	0.183853	0.120454		BBIBP+AZD	EM CD8+ T cells	0.76
BBIBP+Sput_26	CD103+ CD8+ T cells	0.502528	0.310683		BBIBP+mRNA1273	EM CD8+ T cells	0.42
BBIBP+Sput_26	CD56+ T cells	3.99169	5.26866		BBIBP+BBIBP	EM CD8+ T cells	0.93
BBIBP+Sput_26	CM CD4+ T cells	17.2375	6.9657		Sput_26+Sput_26	EM CD8+ T cells	0.16
BBIBP+Sput_26	CM CD8+ T cells	2.0113	1.9581		Sput_26+Ad5	EM CD8+ T cells	0.7
BBIBP+Sput_26	EM CD4+ T cells	18.2963	11.4669		AZD+Ad5	EM CD8+ T cells	0.69
BBIBP+Sput_26	EM CD8+ T cells	8.89826	3.4361		mRNA1273+mRNA1273	EM CD8+ T cells	0.42
BBIBP+Sput_26	EMRA CD4+ T cells	0.208254	0.49558		Sput_26+BBIBP	EMRA CD4+ T cells	0.16
BBIBP+Sput_26	EMRA CD8+ T cells	6.25884	3.61588		AZD+BBIBP	EMRA CD4+ T cells	0.66
BBIBP+Sput_26	Naive CD4+ T cells	11.78	5.5907		Sput_26+AZD	EMRA CD4+ T cells	0.42
BBIBP+Sput_26	Naive CD8+ T cells	11.994	6.97237		AZD+Sput_26	EMRA CD4+ T cells	0.86
BBIBP+Sput_26	SCM CD8+ T cells	0.632082	1.22163		Sput_26+mRNA1273	EMRA CD4+ T cells	0.42
BBIBP+Sput_26	TCRgd	7.65613	6.09026		AZD+mRNA1273	EMRA CD4+ T cells	0.78
BBIBP+Sput_26	Treg	2.79512	1.1171		Sput_26+Sput_5	EMRA CD4+ T cells	0.76
BBIBP+Sput_26	non-CD4+ CD8+ T cells	7.55376	3.31901		AZD+AZD	EMRA CD4+ T cells	0.99
BBIBP+mRNA1273	CD103+ CD4+ T cells	0.13931	0.081663		BBIBP+Sput_26	EMRA CD4+ T cells	0.67
BBIBP+mRNA1273	CD103+ CD8+ T cells	0.57772	0.538342		BBIBP+AZD	EMRA CD4+ T cells	0.35
BBIBP+mRNA1273	CD56+ T cells	3.21803	3.08988		BBIBP+mRNA1273	EMRA CD4+ T cells	0.75
BBIBP+mRNA1273	CM CD4+ T cells	18.7261	9.58281		BBIBP+BBIBP	EMRA CD4+ T cells	0.28
BBIBP+mRNA1273	CM CD8+ T cells	2.32552	1.52625		Sput_26+Sput_26	EMRA CD4+ T cells	0.92
BBIBP+mRNA1273	EM CD4+ T cells	15.8915	5.33119		Sput_26+Ad5	EMRA CD4+ T cells	0.86
BBIBP+mRNA1273	EM CD8+ T cells	8.57217	4.71804		AZD+Ad5	EMRA CD4+ T cells	0.86
BBIBP+mRNA1273	EMRA CD4+ T cells	0.0649175	0.110241		mRNA1273+mRNA1273	EMRA CD4+ T cells	0.47
BBIBP+mRNA1273	EMRA CD8+ T cells	6.28439	3.98706		Sput_26+BBIBP	EMRA CD8+ T cells	0.65
BBIBP+mRNA1273	Naive CD4+ T cells	14.3789	6.25273		AZD+BBIBP	EMRA CD8+ T cells	0.96
BBIBP+mRNA1273	Naive CD8+ T cells	12.3826	6.5594		Sput_26+AZD	EMRA CD8+ T cells	0.78
BBIBP+mRNA1273	SCM CD8+ T cells	1.24264	2.48964		AZD+Sput_26	EMRA CD8+ T cells	0.44
BBIBP+mRNA1273	TCRgd	6.65279	5.54155		Sput_26+mRNA1273	EMRA CD8+ T cells	0.39
BBIBP+mRNA1273	Treg	2.25988	0.915508		AZD+mRNA1273	EMRA CD8+ T cells	0.68
BBIBP+mRNA1273	non-CD4+ CD8+ T cells	7.28342	4.47403		Sput_26+Sput_5	EMRA CD8+ T cells	0.73
Sput_26+AZD	CD103+ CD4+ T cells	0.169057	0.0791603		AZD+AZD	EMRA CD8+ T cells	0.86
Sput_26+AZD	CD103+ CD8+ T cells	0.290756	0.170027		BBIBP+Sput_26	EMRA CD8+ T cells	0.67
Sput_26+AZD	CD56+ T cells	3.42462	2.52196		BBIBP+AZD	EMRA CD8+ T cells	0.44
Sput_26+AZD	CM CD4+ T cells	22.2138	8.84068		BBIBP+mRNA1273	EMRA CD8+ T cells	0.7
Sput_26+AZD	CM CD8+ T cells	1.45363	2.24134		BBIBP+BBIBP	EMRA CD8+ T cells	0.76
Sput_26+AZD	EM CD4+ T cells	19.6941	7.78923		Sput_26+Sput_26	EMRA CD8+ T cells	0.39
Sput_26+AZD	EM CD8+ T cells	10.056	5.10895		Sput_26+Ad5	EMRA CD8+ T cells	0.99
Sput_26+AZD	EMRA CD4+ T cells	0.297297	0.541571		AZD+Ad5	EMRA CD8+ T cells	0.86
Sput_26+AZD	EMRA CD8+ T cells	6.95527	4.49772		mRNA1273+mRNA1273	EMRA CD8+ T cells	0.46
Sput_26+AZD	Naive CD4+ T cells	13.4091	9.97907		Sput_26+BBIBP	Naive CD4+ T cells	0.68
Sput_26+AZD	Naive CD8+ T cells	8.5363	4.36603		AZD+BBIBP	Naive CD4+ T cells	0.99
Sput_26+AZD	SCM CD8+ T cells	0.174046	0.218922		Sput_26+AZD	Naive CD4+ T cells	0.69
Sput_26+AZD	TCRgd	4.18447	4.85863		AZD+Sput_26	Naive CD4+ T cells	0.75
Sput_26+AZD	Treg	3.05881	1.3221		Sput_26+mRNA1273	Naive CD4+ T cells	0.99
Sput_26+AZD	non-CD4+ CD8+ T cells	6.08269	4.51838		AZD+mRNA1273	Naive CD4+ T cells	0.76
Sput_26+Ad5	CD103+ CD4+ T cells	0.127516	0.106082		Sput_26+Sput_5	Naive CD4+ T cells	0.16
Sput_26+Ad5	CD103+ CD8+ T cells	0.452076	0.323671		AZD+AZD	Naive CD4+ T cells	0.99
Sput_26+Ad5	CD56+ T cells	3.69558	3.9651		BBIBP+Sput_26	Naive CD4+ T cells	0.67
Sput_26+Ad5	CM CD4+ T cells	19.214	5.88666		BBIBP+AZD	Naive CD4+ T cells	0.35
Sput_26+Ad5	CM CD8+ T cells	2.44106	2.55521		BBIBP+mRNA1273	Naive CD4+ T cells	0.2
Sput_26+Ad5	EM CD4+ T cells	17.2952	7.61899		BBIBP+BBIBP	Naive CD4+ T cells	0.66
Sput_26+Ad5	EM CD8+ T cells	10.9069	4.86067		Sput_26+Sput_26	Naive CD4+ T cells	0.23
Sput_26+Ad5	EMRA CD4+ T cells	0.245345	0.617611		Sput_26+Ad5	Naive CD4+ T cells	0.88
Sput_26+Ad5	EMRA CD8+ T cells	7.71935	5.97346		AZD+Ad5	Naive CD4+ T cells	0.86
Sput_26+Ad5	Naive CD4+ T cells	11.0568	6.13183		mRNA1273+mRNA1273	Naive CD4+ T cells	0.99
Sput_26+Ad5	Naive CD8+ T cells	9.80805	4.32103		Sput_26+BBIBP	Naive CD8+ T cells	0.76
Sput_26+Ad5	SCM CD8+ T cells	0.142063	0.337339		AZD+BBIBP	Naive CD8+ T cells	0.95
Sput_26+Ad5	TCRgd	6.26648	6.93191		Sput_26+AZD	Naive CD8+ T cells	0.99
Sput_26+Ad5	Treg	2.14	0.764336		AZD+Sput_26	Naive CD8+ T cells	0.64
Sput_26+Ad5	non-CD4+ CD8+ T cells	8.4895	5.41334		Sput_26+mRNA1273	Naive CD8+ T cells	0.54
Sput_26+BBIBP	CD103+ CD4+ T cells	0.206393	0.128054		AZD+mRNA1273	Naive CD8+ T cells	0.45
Sput_26+BBIBP	CD103+ CD8+ T cells	0.521682	0.633728		Sput_26+Sput_5	Naive CD8+ T cells	0.44
Sput_26+BBIBP	CD56+ T cells	7.16353	5.30213		AZD+AZD	Naive CD8+ T cells	0.76
Sput_26+BBIBP	CM CD4+ T cells	18.0015	8.53827		BBIBP+Sput_26	Naive CD8+ T cells	0.34
Sput_26+BBIBP	CM CD8+ T cells	1.06035	1.23838		BBIBP+AZD	Naive CD8+ T cells	0.26
Sput_26+BBIBP	EM CD4+ T cells	20.5694	6.75984		BBIBP+mRNA1273	Naive CD8+ T cells	0.23
Sput_26+BBIBP	EM CD8+ T cells	12.1739	6.65485		BBIBP+BBIBP	Naive CD8+ T cells	0.44
Sput_26+BBIBP	EMRA CD4+ T cells	0.652186	1.50039		Sput_26+Sput_26	Naive CD8+ T cells	0.16
Sput_26+BBIBP	EMRA CD8+ T cells	9.29051	5.80765		Sput_26+Ad5	Naive CD8+ T cells	0.65
Sput_26+BBIBP	Naive CD4+ T cells	9.67538	6.95963		AZD+Ad5	Naive CD8+ T cells	0.44
Sput_26+BBIBP	Naive CD8+ T cells	8.13867	5.16779		mRNA1273+mRNA1273	Naive CD8+ T cells	0.74
Sput_26+BBIBP	SCM CD8+ T cells	0.250503	0.358117		Sput_26+BBIBP	non-CD4+ CD8+ T cells	0.7
Sput_26+BBIBP	TCRgd	3.42385	3.05344		AZD+BBIBP	non-CD4+ CD8+ T cells	0.83
Sput_26+BBIBP	Treg	2.67831	0.790111		Sput_26+AZD	non-CD4+ CD8+ T cells	0.39
Sput_26+BBIBP	non-CD4+ CD8+ T cells	6.1939	3.14134		AZD+Sput_26	non-CD4+ CD8+ T cells	0.75
Sput_26+Sput_26	CD103+ CD4+ T cells	0.202095	0.118371		Sput_26+mRNA1273	non-CD4+ CD8+ T cells	0.59
Sput_26+Sput_26	CD103+ CD8+ T cells	0.519673	0.398131		AZD+mRNA1273	non-CD4+ CD8+ T cells	0.52
Sput_26+Sput_26	CD56+ T cells	5.35935	5.6552		Sput_26+Sput_5	non-CD4+ CD8+ T cells	0.88
Sput_26+Sput_26	CM CD4+ T cells	17.8906	6.39425		AZD+AZD	non-CD4+ CD8+ T cells	0.78
Sput_26+Sput_26	CM CD8+ T cells	1.41302	1.11526		BBIBP+Sput_26	non-CD4+ CD8+ T cells	0.75
Sput_26+Sput_26	EM CD4+ T cells	23.6528	8.68366		BBIBP+AZD	non-CD4+ CD8+ T cells	0.64
Sput_26+Sput_26	EM CD8+ T cells	12.5248	4.36807		BBIBP+mRNA1273	non-CD4+ CD8+ T cells	0.93
Sput_26+Sput_26	EMRA CD4+ T cells	0.192765	0.25643		BBIBP+BBIBP	non-CD4+ CD8+ T cells	0.88
Sput_26+Sput_26	EMRA CD8+ T cells	9.54579	5.5095		Sput_26+Sput_26	non-CD4+ CD8+ T cells	0.86
Sput_26+Sput_26	Naive CD4+ T cells	7.4509	4.54323		Sput_26+Ad5	non-CD4+ CD8+ T cells	0.69
Sput_26+Sput_26	Naive CD8+ T cells	5.54843	2.62346		AZD+Ad5	non-CD4+ CD8+ T cells	0.67
Sput_26+Sput_26	SCM CD8+ T cells	0.476815	0.940734		mRNA1273+mRNA1273	non-CD4+ CD8+ T cells	0.16
Sput_26+Sput_26	TCRgd	5.81803	7.56237		Sput_26+BBIBP	SCM CD8+ T cells	0.93
Sput_26+Sput_26	Treg	2.71843	1.01932		AZD+BBIBP	SCM CD8+ T cells	0.75
Sput_26+Sput_26	non-CD4+ CD8+ T cells	6.68647	3.23967		Sput_26+AZD	SCM CD8+ T cells	0.73
Sput_26+Sput_5	CD103+ CD4+ T cells	0.164455	0.107221		AZD+Sput_26	SCM CD8+ T cells	0.79
Sput_26+Sput_5	CD103+ CD8+ T cells	0.350746	0.284245		Sput_26+mRNA1273	SCM CD8+ T cells	0.66
Sput_26+Sput_5	CD56+ T cells	4.31207	4.81361		AZD+mRNA1273	SCM CD8+ T cells	0.78
Sput_26+Sput_5	CM CD4+ T cells	20.5937	10.4848		Sput_26+Sput_5	SCM CD8+ T cells	0.42
Sput_26+Sput_5	CM CD8+ T cells	2.09547	2.47274		AZD+AZD	SCM CD8+ T cells	0.94
Sput_26+Sput_5	EM CD4+ T cells	20.5219	10.359		BBIBP+Sput_26	SCM CD8+ T cells	0.66
Sput_26+Sput_5	EM CD8+ T cells	11.1778	6.62112		BBIBP+AZD	SCM CD8+ T cells	0.096
Sput_26+Sput_5	EMRA CD4+ T cells	0.322576	0.613032		BBIBP+mRNA1273	SCM CD8+ T cells	0.2
Sput_26+Sput_5	EMRA CD8+ T cells	7.39763	6.2948		BBIBP+BBIBP	SCM CD8+ T cells	0.42
Sput_26+Sput_5	Naive CD4+ T cells	7.21144	4.88626		Sput_26+Sput_26	SCM CD8+ T cells	0.76
Sput_26+Sput_5	Naive CD8+ T cells	8.01291	6.86112		Sput_26+Ad5	SCM CD8+ T cells	0.44
Sput_26+Sput_5	SCM CD8+ T cells	0.184884	0.34345		AZD+Ad5	SCM CD8+ T cells	0.65
Sput_26+Sput_5	TCRgd	7.62402	8.51166		mRNA1273+mRNA1273	SCM CD8+ T cells	0.75
Sput_26+Sput_5	Treg	2.78676	1.20918		Sput_26+BBIBP	TCRgd	0.23
Sput_26+Sput_5	non-CD4+ CD8+ T cells	7.24365	3.60958		AZD+BBIBP	TCRgd	0.58
Sput_26+mRNA1273	CD103+ CD4+ T cells	0.165637	0.163671		Sput_26+AZD	TCRgd	0.39
Sput_26+mRNA1273	CD103+ CD8+ T cells	0.361734	0.238074		AZD+Sput_26	TCRgd	0.86
Sput_26+mRNA1273	CD56+ T cells	4.69309	3.31871		Sput_26+mRNA1273	TCRgd	0.68
Sput_26+mRNA1273	CM CD4+ T cells	19.9884	9.19264		AZD+mRNA1273	TCRgd	0.75
Sput_26+mRNA1273	CM CD8+ T cells	1.24962	1.45536		Sput_26+Sput_5	TCRgd	0.78
Sput_26+mRNA1273	EM CD4+ T cells	18.4525	6.51471		AZD+AZD	TCRgd	0.99
Sput_26+mRNA1273	EM CD8+ T cells	12.1207	6.44119		BBIBP+Sput_26	TCRgd	0.42
Sput_26+mRNA1273	EMRA CD4+ T cells	0.546728	1.59113		BBIBP+AZD	TCRgd	0.16
Sput_26+mRNA1273	EMRA CD8+ T cells	11.129	7.28301		BBIBP+mRNA1273	TCRgd	0.69
Sput_26+mRNA1273	Naive CD4+ T cells	11.0736	7.96524		BBIBP+BBIBP	TCRgd	0.99
Sput_26+mRNA1273	Naive CD8+ T cells	7.12306	4.05537		Sput_26+Sput_26	TCRgd	0.59
Sput_26+mRNA1273	SCM CD8+ T cells	0.274766	0.543103		Sput_26+Ad5	TCRgd	1
Sput_26+mRNA1273	TCRgd	4.38631	3.59435		AZD+Ad5	TCRgd	0.73
Sput_26+mRNA1273	Treg	2.07614	0.857757		mRNA1273+mRNA1273	TCRgd	0.63
Sput_26+mRNA1273	non-CD4+ CD8+ T cells	6.35861	4.19513		Sput_26+BBIBP	Treg	0.52
mRNA1273+mRNA1273	CD103+ CD4+ T cells	0.127677	0.0981655		AZD+BBIBP	Treg	0.76
mRNA1273+mRNA1273	CD103+ CD8+ T cells	0.543936	0.362419		Sput_26+AZD	Treg	0.26
mRNA1273+mRNA1273	CD56+ T cells	4.91451	4.16865		AZD+Sput_26	Treg	0.42
mRNA1273+mRNA1273	CM CD4+ T cells	19.1863	8.77182		Sput_26+mRNA1273	Treg	0.44
mRNA1273+mRNA1273	CM CD8+ T cells	2.87214	3.17277		AZD+mRNA1273	Treg	0.42
mRNA1273+mRNA1273	EM CD4+ T cells	16.9728	6.24199		Sput_26+Sput_5	Treg	0.65
mRNA1273+mRNA1273	EM CD8+ T cells	7.9228	2.59419		AZD+AZD	Treg	0.28
mRNA1273+mRNA1273	EMRA CD4+ T cells	0.0394809	0.071848		BBIBP+Sput_26	Treg	0.59
mRNA1273+mRNA1273	EMRA CD8+ T cells	5.39114	3.7116		BBIBP+AZD	Treg	0.79
mRNA1273+mRNA1273	Naive CD4+ T cells	11.6446	10.0528		BBIBP+mRNA1273	Treg	0.59
mRNA1273+mRNA1273	Naive CD8+ T cells	8.00612	6.73185		BBIBP+BBIBP	Treg	0.93
mRNA1273+mRNA1273	SCM CD8+ T cells	0.112256	0.108162		Sput_26+Sput_26	Treg	0.68
mRNA1273+mRNA1273	TCRgd	7.16081	5.08753		Sput_26+Ad5	Treg	0.44
mRNA1273+mRNA1273	Treg	2.2553	0.619505		AZD+Ad5	Treg	0.44
mRNA1273+mRNA1273	non-CD4+ CD8+ T cells	12.8501	8.58656		mRNA1273+mRNA1273	Treg	0.78

## Sheet: ExtFig. 5e
Spike-specific IFNg correlation with main T cell subsets
cluster	rs	p	pval
CD4_CD8_T_cells	0.0657509	0.455677	ns
CD56_T_cells	0.0416558	0.683429	ns
CM_CD4_T_cells	-0.10311	0.21627	ns
CM_CD8_T_cells	-0.0847611	0.319022	ns
EM_CD4_T_cells	-0.26673	0.000198973	<0.001
EM_CD8_T_cells	-0.00545069	0.952978	ns
EMRA_CD4_T_cells	-0.0284358	0.79932	ns
EMRA_CD8_T_cells	-0.0545712	0.561565	ns
Naive_CD4_T_cells	0.18869	0.0124527	<0.05
Naive_CD8_T_cells	0.157037	0.0395201	<0.05
nonCD4_CD8_T_cells	0.160576	0.0378723	<0.05
SCM_CD8_T_cells	0.0129945	0.897635	ns
TCRgd	0.20318	0.00650447	<0.05
Treg	-0.00568303	0.952978	ns
CD103+_CD4_T_cells	-0.0481019	0.616228	ns
CD103+_CD8_T_cells	-0.000847503	0.990022	ns

## Sheet: ExtFig. 5f
Spike-specific IFNg correlation with T cell clusters
clusters	rs	p	pval
CM CD4+ cluster 9	0.300733	1.04073e-07	<0.00001
CD4-CD8- clsuters 3&8	0.323686	9.03799e-09	<0.00001

## Sheet: ExtFig. 5g
Spike-induced IFNg status
Spike-induced IFNg status negative n = 133, positive n = 122
Data					Statistics - two-sided Wilcoxon test adjusted for multiple comparisons with the Benjamini Hochberg method, comparison of neg and pos soike-induced IFNg status
Combination	Spike-induced IFNg status	variable	value		variable	p.adj
Sput_26+BBIBP	pos	S-binding mBC CXCR5	0.365583		S-binding mBC CXCR5	0.78
AZD+BBIBP	neg	S-binding mBC CXCR5	0.198323		Spike-binding mBC frequency	0.73
Sput_26+AZD	neg	S-binding mBC CXCR5	0.0766001		CM CD4+ cluster 9	4.9e-06
Sput_26+AZD	neg	S-binding mBC CXCR5	0.312063		EM CD8+ clusters 71&72	8.9e-06
Sput_26+AZD	neg	S-binding mBC CXCR5	0.30956		CD4-CD8- clusters 3&8	2.9e-05
Sput_26+AZD	neg	S-binding mBC CXCR5	0.337377		EM CD4+ clusters 37&55	1.1e-07
Sput_26+BBIBP	neg	S-binding mBC CXCR5	0.261654
Sput_26+BBIBP	neg	S-binding mBC CXCR5	0.467411
Sput_26+BBIBP	neg	S-binding mBC CXCR5	0.244553
Sput_26+mRNA1273	pos	S-binding mBC CXCR5	0.0596757
Sput_26+mRNA1273	neg	S-binding mBC CXCR5	0.29018
AZD+mRNA1273	neg	S-binding mBC CXCR5	0.089059
AZD+Sput_26	neg	S-binding mBC CXCR5	0.367328
AZD+mRNA1273	neg	S-binding mBC CXCR5	0.245775
AZD+mRNA1273	neg	S-binding mBC CXCR5	0.23868
AZD+Sput_26	neg	S-binding mBC CXCR5	0.225155
AZD+BBIBP	neg	S-binding mBC CXCR5	0.497166
AZD+Sput_26	neg	S-binding mBC CXCR5	0.206938
Sput_26+Sput_5	neg	S-binding mBC CXCR5	0.371302
Sput_26+Sput_5	pos	S-binding mBC CXCR5	0.140572
Sput_26+Sput_5	neg	S-binding mBC CXCR5	0.265384
Sput_26+Sput_5	neg	S-binding mBC CXCR5	0.369569
Sput_26+Sput_5	pos	S-binding mBC CXCR5	0.516201
Sput_26+Sput_5	pos	S-binding mBC CXCR5	0.297089
Sput_26+AZD	pos	S-binding mBC CXCR5	0.22188
AZD+BBIBP	neg	S-binding mBC CXCR5	0.249866
AZD+mRNA1273	neg	S-binding mBC CXCR5	0.338733
Sput_26+mRNA1273	neg	S-binding mBC CXCR5	0.225042
BBIBP+Sput_26	neg	S-binding mBC CXCR5	0.189139
AZD+AZD	neg	S-binding mBC CXCR5	0.177472
AZD+AZD	neg	S-binding mBC CXCR5	0.357743
BBIBP+Sput_26	pos	S-binding mBC CXCR5	0.340462
Sput_26+BBIBP	pos	S-binding mBC CXCR5	0.131305
AZD+BBIBP	neg	S-binding mBC CXCR5	0.0761231
BBIBP+AZD	pos	S-binding mBC CXCR5	0.265102
BBIBP+AZD	pos	S-binding mBC CXCR5	0.263068
BBIBP+mRNA1273	pos	S-binding mBC CXCR5	0.267773
BBIBP+mRNA1273	neg	S-binding mBC CXCR5	0.185946
BBIBP+Sput_26	pos	S-binding mBC CXCR5	0.189023
BBIBP+mRNA1273	pos	S-binding mBC CXCR5	0.127801
AZD+Sput_26	neg	S-binding mBC CXCR5	0.322045
BBIBP+BBIBP	pos	S-binding mBC CXCR5	0.589594
AZD+AZD	pos	S-binding mBC CXCR5	0.205399
BBIBP+Sput_26	neg	S-binding mBC CXCR5	0.314479
BBIBP+mRNA1273	pos	S-binding mBC CXCR5	0.343583
AZD+mRNA1273	pos	S-binding mBC CXCR5	0.24347
AZD+mRNA1273	neg	S-binding mBC CXCR5	0.228871
BBIBP+BBIBP	pos	S-binding mBC CXCR5	0.365545
Sput_26+Sput_26	pos	S-binding mBC CXCR5	0.292008
Sput_26+Sput_26	pos	S-binding mBC CXCR5	0.226949
BBIBP+BBIBP	neg	S-binding mBC CXCR5	0.512561
Sput_26+Sput_26	pos	S-binding mBC CXCR5	0.104076
AZD+mRNA1273	pos	S-binding mBC CXCR5	0.217415
BBIBP+Sput_26	neg	S-binding mBC CXCR5	0.615015
Sput_26+Sput_26	neg	S-binding mBC CXCR5	0.33507
BBIBP+AZD	neg	S-binding mBC CXCR5	0.165908
BBIBP+AZD	neg	S-binding mBC CXCR5	0.325482
BBIBP+AZD	pos	S-binding mBC CXCR5	0.334675
BBIBP+AZD	neg	S-binding mBC CXCR5	0.343974
BBIBP+BBIBP	neg	S-binding mBC CXCR5	0.426288
BBIBP+BBIBP	pos	S-binding mBC CXCR5	0.479845
AZD+mRNA1273	neg	S-binding mBC CXCR5	0.305943
AZD+mRNA1273	neg	S-binding mBC CXCR5	0.315195
Sput_26+Sput_26	pos	S-binding mBC CXCR5	0.372752
Sput_26+BBIBP	neg	S-binding mBC CXCR5	0.383242
Sput_26+mRNA1273	neg	S-binding mBC CXCR5	0.0650054
AZD+mRNA1273	pos	S-binding mBC CXCR5	0.218416
Sput_26+mRNA1273	pos	S-binding mBC CXCR5	0.479846
BBIBP+BBIBP	pos	S-binding mBC CXCR5	0.0559138
Sput_26+Sput_5	neg	S-binding mBC CXCR5	0.443322
Sput_26+Sput_26	pos	S-binding mBC CXCR5	0.388314
AZD+AZD	neg	S-binding mBC CXCR5	0.191603
Sput_26+Ad5	neg	S-binding mBC CXCR5	0.109124
Sput_26+Ad5	pos	S-binding mBC CXCR5	0.307725
Sput_26+Ad5	neg	S-binding mBC CXCR5	0.239948
AZD+Ad5	neg	S-binding mBC CXCR5	0.289478
Sput_26+Ad5	neg	S-binding mBC CXCR5	0.38924
AZD+Ad5	neg	S-binding mBC CXCR5	0.33469
Sput_26+Ad5	pos	S-binding mBC CXCR5	0.339461
Sput_26+Ad5	neg	S-binding mBC CXCR5	0.449001
AZD+Ad5	neg	S-binding mBC CXCR5	0.383045
Sput_26+Ad5	pos	S-binding mBC CXCR5	0.383172
Sput_26+Ad5	pos	S-binding mBC CXCR5	0.570454
mRNA1273+mRNA1273	neg	S-binding mBC CXCR5	0.293254
Sput_26+AZD	neg	S-binding mBC CXCR5	0.0798875
Sput_26+AZD	neg	S-binding mBC CXCR5	0.367607
Sput_26+BBIBP	neg	S-binding mBC CXCR5	0.270417
AZD+BBIBP	neg	S-binding mBC CXCR5	0.375554
Sput_26+BBIBP	neg	S-binding mBC CXCR5	0.457826
AZD+Sput_26	neg	S-binding mBC CXCR5	0.389876
Sput_26+mRNA1273	neg	S-binding mBC CXCR5	0.248423
AZD+mRNA1273	neg	S-binding mBC CXCR5	0.222125
Sput_26+mRNA1273	pos	S-binding mBC CXCR5	0.0438788
AZD+BBIBP	pos	S-binding mBC CXCR5	0.28083
AZD+Sput_26	neg	S-binding mBC CXCR5	0.217156
AZD+mRNA1273	neg	S-binding mBC CXCR5	0.138648
Sput_26+Sput_5	neg	S-binding mBC CXCR5	0.143652
AZD+AZD	neg	S-binding mBC CXCR5	0.486262
AZD+AZD	pos	S-binding mBC CXCR5	0.101593
BBIBP+Sput_26	neg	S-binding mBC CXCR5	0.107393
Sput_26+AZD	neg	S-binding mBC CXCR5	0.311645
Sput_26+Sput_5	neg	S-binding mBC CXCR5	0.273613
BBIBP+BBIBP	neg	S-binding mBC CXCR5	0.55314
BBIBP+Sput_26	neg	S-binding mBC CXCR5	0.491974
AZD+Ad5	neg	S-binding mBC CXCR5	0.261115
Sput_26+Ad5	neg	S-binding mBC CXCR5	0.419721
AZD+Ad5	pos	S-binding mBC CXCR5	0.41913
mRNA1273+mRNA1273	neg	S-binding mBC CXCR5	0.24152
BBIBP+BBIBP	neg	S-binding mBC CXCR5	0.241417
AZD+BBIBP	neg	S-binding mBC CXCR5	0.461744
Sput_26+AZD	neg	S-binding mBC CXCR5	0.457188
AZD+BBIBP	neg	S-binding mBC CXCR5	0.408319
Sput_26+mRNA1273	neg	S-binding mBC CXCR5	0.258533
Sput_26+mRNA1273	pos	S-binding mBC CXCR5	0.0898554
Sput_26+mRNA1273	neg	S-binding mBC CXCR5	0.3302
Sput_26+mRNA1273	pos	S-binding mBC CXCR5	0.236628
AZD+Sput_26	pos	S-binding mBC CXCR5	0.247282
AZD+mRNA1273	pos	S-binding mBC CXCR5	0.296613
AZD+Sput_26	neg	S-binding mBC CXCR5	0.405063
AZD+Sput_26	pos	S-binding mBC CXCR5	0.453878
AZD+Sput_26	neg	S-binding mBC CXCR5	0.273128
AZD+Sput_26	neg	S-binding mBC CXCR5	0.615907
Sput_26+Sput_5	neg	S-binding mBC CXCR5	0.0567888
Sput_26+Sput_5	neg	S-binding mBC CXCR5	0.168288
Sput_26+Sput_5	pos	S-binding mBC CXCR5	0.296366
Sput_26+Sput_5	neg	S-binding mBC CXCR5	0.214048
Sput_26+Sput_5	pos	S-binding mBC CXCR5	0.301025
AZD+Sput_26	pos	S-binding mBC CXCR5	0.231879
AZD+AZD	pos	S-binding mBC CXCR5	0.389626
AZD+AZD	pos	S-binding mBC CXCR5	0.396397
AZD+AZD	neg	S-binding mBC CXCR5	0.386924
Sput_26+mRNA1273	pos	S-binding mBC CXCR5	0.0955158
Sput_26+Sput_5	neg	S-binding mBC CXCR5	0.210779
Sput_26+Sput_5	pos	S-binding mBC CXCR5	0.390956
AZD+AZD	pos	S-binding mBC CXCR5	0.315911
Sput_26+AZD	pos	S-binding mBC CXCR5	0.201149
Sput_26+mRNA1273	pos	S-binding mBC CXCR5	0.348256
BBIBP+Sput_26	pos	S-binding mBC CXCR5	0.391296
Sput_26+BBIBP	pos	S-binding mBC CXCR5	0.521811
Sput_26+Sput_5	neg	S-binding mBC CXCR5	0.0775306
BBIBP+AZD	pos	S-binding mBC CXCR5	0.4943
BBIBP+AZD	pos	S-binding mBC CXCR5	0.233223
BBIBP+AZD	pos	S-binding mBC CXCR5	0.139721
BBIBP+mRNA1273	pos	S-binding mBC CXCR5	0.358601
BBIBP+mRNA1273	pos	S-binding mBC CXCR5	0.256776
BBIBP+mRNA1273	pos	S-binding mBC CXCR5	0.0730601
Sput_26+BBIBP	pos	S-binding mBC CXCR5	0.445067
AZD+AZD	neg	S-binding mBC CXCR5	0.25864
AZD+BBIBP	neg	S-binding mBC CXCR5	0.376011
Sput_26+AZD	pos	S-binding mBC CXCR5	0.42471
BBIBP+BBIBP	pos	S-binding mBC CXCR5	0.187209
BBIBP+BBIBP	pos	S-binding mBC CXCR5	NA
Sput_26+Sput_26	pos	S-binding mBC CXCR5	0.327562
Sput_26+Sput_26	pos	S-binding mBC CXCR5	0.159045
Sput_26+Sput_26	pos	S-binding mBC CXCR5	0.402331
Sput_26+Sput_26	pos	S-binding mBC CXCR5	0.297793
Sput_26+Sput_26	neg	S-binding mBC CXCR5	0.376742
Sput_26+Sput_26	neg	S-binding mBC CXCR5	0.315298
BBIBP+BBIBP	neg	S-binding mBC CXCR5	0.116034
BBIBP+mRNA1273	neg	S-binding mBC CXCR5	0.25044
AZD+BBIBP	neg	S-binding mBC CXCR5	0.238345
BBIBP+AZD	pos	S-binding mBC CXCR5	0.147619
AZD+mRNA1273	pos	S-binding mBC CXCR5	0.330355
AZD+Ad5	pos	S-binding mBC CXCR5	0.337642
Sput_26+Ad5	pos	S-binding mBC CXCR5	0.412745
Sput_26+Ad5	neg	S-binding mBC CXCR5	0.333801
AZD+Ad5	pos	S-binding mBC CXCR5	0.264743
AZD+Ad5	pos	S-binding mBC CXCR5	0.309816
Sput_26+Ad5	pos	S-binding mBC CXCR5	0.185488
Sput_26+Ad5	pos	S-binding mBC CXCR5	0.156629
AZD+Ad5	pos	S-binding mBC CXCR5	0.334773
mRNA1273+mRNA1273	pos	S-binding mBC CXCR5	0.245323
BBIBP+BBIBP	pos	S-binding mBC CXCR5	0.451083
Sput_26+BBIBP	neg	S-binding mBC CXCR5	0.175276
Sput_26+BBIBP	neg	S-binding mBC CXCR5	0.326451
Sput_26+AZD	neg	S-binding mBC CXCR5	0.542119
AZD+BBIBP	neg	S-binding mBC CXCR5	0.177652
Sput_26+AZD	neg	S-binding mBC CXCR5	0.360971
Sput_26+BBIBP	neg	S-binding mBC CXCR5	0.343551
AZD+BBIBP	neg	S-binding mBC CXCR5	0.243828
Sput_26+AZD	pos	S-binding mBC CXCR5	0.311624
AZD+BBIBP	neg	S-binding mBC CXCR5	0.384605
Sput_26+AZD	neg	S-binding mBC CXCR5	0.300232
Sput_26+BBIBP	neg	S-binding mBC CXCR5	0.262659
Sput_26+mRNA1273	neg	S-binding mBC CXCR5	0.0744495
Sput_26+mRNA1273	pos	S-binding mBC CXCR5	0.107979
Sput_26+mRNA1273	neg	S-binding mBC CXCR5	0.215187
AZD+mRNA1273	pos	S-binding mBC CXCR5	0.226443
AZD+mRNA1273	pos	S-binding mBC CXCR5	0.232778
AZD+mRNA1273	pos	S-binding mBC CXCR5	0.274843
AZD+mRNA1273	pos	S-binding mBC CXCR5	0.245561
AZD+Sput_26	neg	S-binding mBC CXCR5	0.224241
AZD+mRNA1273	pos	S-binding mBC CXCR5	0.188127
Sput_26+Sput_5	pos	S-binding mBC CXCR5	0.463636
AZD+AZD	pos	S-binding mBC CXCR5	0.484147
Sput_26+mRNA1273	neg	S-binding mBC CXCR5	0.247854
AZD+AZD	pos	S-binding mBC CXCR5	0.219212
Sput_26+BBIBP	neg	S-binding mBC CXCR5	NA
Sput_26+AZD	pos	S-binding mBC CXCR5	NA
BBIBP+Sput_26	pos	S-binding mBC CXCR5	0.240425
AZD+Sput_26	pos	S-binding mBC CXCR5	0.165246
Sput_26+AZD	pos	S-binding mBC CXCR5	0.264892
Sput_26+BBIBP	pos	S-binding mBC CXCR5	0.401059
AZD+AZD	neg	S-binding mBC CXCR5	0.369141
BBIBP+AZD	neg	S-binding mBC CXCR5	0.415766
BBIBP+AZD	pos	S-binding mBC CXCR5	0.311803
BBIBP+mRNA1273	pos	S-binding mBC CXCR5	0.17752
AZD+BBIBP	neg	S-binding mBC CXCR5	0.449408
BBIBP+Sput_26	pos	S-binding mBC CXCR5	0.306622
BBIBP+mRNA1273	pos	S-binding mBC CXCR5	0.328405
Sput_26+Sput_26	pos	S-binding mBC CXCR5	0.400124
Sput_26+Sput_26	neg	S-binding mBC CXCR5	0.234403
Sput_26+Sput_26	neg	S-binding mBC CXCR5	0.384004
Sput_26+Sput_26	neg	S-binding mBC CXCR5	0.272928
Sput_26+Sput_26	neg	S-binding mBC CXCR5	0.394605
BBIBP+BBIBP	pos	S-binding mBC CXCR5	0.260846
BBIBP+Sput_26	pos	S-binding mBC CXCR5	0.139338
BBIBP+BBIBP	pos	S-binding mBC CXCR5	0.254144
BBIBP+AZD	pos	S-binding mBC CXCR5	0.0933562
BBIBP+BBIBP	pos	S-binding mBC CXCR5	0.524488
AZD+BBIBP	neg	S-binding mBC CXCR5	0.414158
Sput_26+Sput_26	neg	S-binding mBC CXCR5	0.383434
AZD+Sput_26	pos	S-binding mBC CXCR5	0.320539
AZD+BBIBP	pos	S-binding mBC CXCR5	0.440387
Sput_26+Sput_5	pos	S-binding mBC CXCR5	0.396156
Sput_26+Sput_5	pos	S-binding mBC CXCR5	0.404
Sput_26+Sput_5	pos	S-binding mBC CXCR5	0.182438
BBIBP+BBIBP	pos	S-binding mBC CXCR5	0.499174
BBIBP+mRNA1273	pos	S-binding mBC CXCR5	0.504452
Sput_26+mRNA1273	neg	S-binding mBC CXCR5	0.207609
AZD+AZD	neg	S-binding mBC CXCR5	0.234521
BBIBP+AZD	pos	S-binding mBC CXCR5	0.261486
Sput_26+Sput_5	pos	S-binding mBC CXCR5	0.109766
Sput_26+BBIBP	neg	S-binding mBC CXCR5	NA
BBIBP+BBIBP	pos	S-binding mBC CXCR5	0.365424
BBIBP+Sput_26	pos	S-binding mBC CXCR5	0.348421
AZD+Sput_26	pos	S-binding mBC CXCR5	0.37593
AZD+Ad5	pos	S-binding mBC CXCR5	0.343701
AZD+Ad5	neg	S-binding mBC CXCR5	0.34812
AZD+Ad5	neg	S-binding mBC CXCR5	0.267855
AZD+Ad5	pos	S-binding mBC CXCR5	0.250266
Sput_26+Ad5	pos	S-binding mBC CXCR5	0.47249
AZD+Ad5	pos	S-binding mBC CXCR5	0.140454
BBIBP+Sput_26	pos	S-binding mBC CXCR5	0.454223
Sput_26+Ad5	neg	S-binding mBC CXCR5	0.289566
mRNA1273+mRNA1273	neg	S-binding mBC CXCR5	0.23083
mRNA1273+mRNA1273	pos	S-binding mBC CXCR5	0.163375
Sput_26+AZD	neg	S-binding mBC CXCR5	0.30073
Sput_26+AZD	neg	S-binding mBC CXCR5	0.0718273
AZD+BBIBP	neg	S-binding mBC CXCR5	0.431216
Sput_26+AZD	neg	S-binding mBC CXCR5	0.243013
AZD+BBIBP	neg	S-binding mBC CXCR5	0.426044
Sput_26+BBIBP	neg	S-binding mBC CXCR5	0.328655
Sput_26+BBIBP	neg	S-binding mBC CXCR5	0.463424
AZD+BBIBP	neg	S-binding mBC CXCR5	0.372067
Sput_26+BBIBP	pos	Spike-binding mBC frequency	0.0560167
AZD+BBIBP	neg	Spike-binding mBC frequency	0.0598933
Sput_26+AZD	neg	Spike-binding mBC frequency	0.0603414
Sput_26+AZD	neg	Spike-binding mBC frequency	0.0614097
Sput_26+AZD	neg	Spike-binding mBC frequency	0.0556851
Sput_26+AZD	neg	Spike-binding mBC frequency	0.0580253
Sput_26+BBIBP	neg	Spike-binding mBC frequency	0.0543215
Sput_26+BBIBP	neg	Spike-binding mBC frequency	0.117562
Sput_26+BBIBP	neg	Spike-binding mBC frequency	0.0503072
Sput_26+mRNA1273	pos	Spike-binding mBC frequency	0.0565869
Sput_26+mRNA1273	neg	Spike-binding mBC frequency	0.0626773
AZD+mRNA1273	neg	Spike-binding mBC frequency	0.0545923
AZD+Sput_26	neg	Spike-binding mBC frequency	0.0523627
AZD+mRNA1273	neg	Spike-binding mBC frequency	0.0582332
AZD+mRNA1273	neg	Spike-binding mBC frequency	0.0660227
AZD+Sput_26	neg	Spike-binding mBC frequency	0.0545631
AZD+BBIBP	neg	Spike-binding mBC frequency	0.0565323
AZD+Sput_26	neg	Spike-binding mBC frequency	0.0555674
Sput_26+Sput_5	neg	Spike-binding mBC frequency	0.0567072
Sput_26+Sput_5	pos	Spike-binding mBC frequency	0.0552373
Sput_26+Sput_5	neg	Spike-binding mBC frequency	0.0617026
Sput_26+Sput_5	neg	Spike-binding mBC frequency	0.0547011
Sput_26+Sput_5	pos	Spike-binding mBC frequency	0.0536389
Sput_26+Sput_5	pos	Spike-binding mBC frequency	0.0544876
Sput_26+AZD	pos	Spike-binding mBC frequency	0.0673278
AZD+BBIBP	neg	Spike-binding mBC frequency	0.0731832
AZD+mRNA1273	neg	Spike-binding mBC frequency	0.0925178
Sput_26+mRNA1273	neg	Spike-binding mBC frequency	0.0533452
BBIBP+Sput_26	neg	Spike-binding mBC frequency	0.0569007
AZD+AZD	neg	Spike-binding mBC frequency	0.0562435
AZD+AZD	neg	Spike-binding mBC frequency	0.057845
BBIBP+Sput_26	pos	Spike-binding mBC frequency	0.060937
Sput_26+BBIBP	pos	Spike-binding mBC frequency	0.0575806
AZD+BBIBP	neg	Spike-binding mBC frequency	0.0565455
BBIBP+AZD	pos	Spike-binding mBC frequency	0.0760261
BBIBP+AZD	pos	Spike-binding mBC frequency	0.0743395
BBIBP+mRNA1273	pos	Spike-binding mBC frequency	0.0877022
BBIBP+mRNA1273	neg	Spike-binding mBC frequency	0.0602483
BBIBP+Sput_26	pos	Spike-binding mBC frequency	0.0568512
BBIBP+mRNA1273	pos	Spike-binding mBC frequency	0.0718361
AZD+Sput_26	neg	Spike-binding mBC frequency	0.0675722
BBIBP+BBIBP	pos	Spike-binding mBC frequency	0.0609726
AZD+AZD	pos	Spike-binding mBC frequency	0.0599075
BBIBP+Sput_26	neg	Spike-binding mBC frequency	0.0783841
BBIBP+mRNA1273	pos	Spike-binding mBC frequency	0.0785531
AZD+mRNA1273	pos	Spike-binding mBC frequency	0.0738707
AZD+mRNA1273	neg	Spike-binding mBC frequency	0.070496
BBIBP+BBIBP	pos	Spike-binding mBC frequency	0.0598404
Sput_26+Sput_26	pos	Spike-binding mBC frequency	0.0634999
Sput_26+Sput_26	pos	Spike-binding mBC frequency	0.061683
BBIBP+BBIBP	neg	Spike-binding mBC frequency	0.0650301
Sput_26+Sput_26	pos	Spike-binding mBC frequency	0.0634025
AZD+mRNA1273	pos	Spike-binding mBC frequency	0.0647355
BBIBP+Sput_26	neg	Spike-binding mBC frequency	0.0594117
Sput_26+Sput_26	neg	Spike-binding mBC frequency	0.0883415
BBIBP+AZD	neg	Spike-binding mBC frequency	0.0766884
BBIBP+AZD	neg	Spike-binding mBC frequency	0.0683796
BBIBP+AZD	pos	Spike-binding mBC frequency	0.0653781
BBIBP+AZD	neg	Spike-binding mBC frequency	0.0589634
BBIBP+BBIBP	neg	Spike-binding mBC frequency	0.0617194
BBIBP+BBIBP	pos	Spike-binding mBC frequency	0.0654028
AZD+mRNA1273	neg	Spike-binding mBC frequency	0.0534236
AZD+mRNA1273	neg	Spike-binding mBC frequency	0.0414608
Sput_26+Sput_26	pos	Spike-binding mBC frequency	0.0441339
Sput_26+BBIBP	neg	Spike-binding mBC frequency	0.0373846
Sput_26+mRNA1273	neg	Spike-binding mBC frequency	0.0471817
AZD+mRNA1273	pos	Spike-binding mBC frequency	0.0450626
Sput_26+mRNA1273	pos	Spike-binding mBC frequency	0.0441444
BBIBP+BBIBP	pos	Spike-binding mBC frequency	0.0395939
Sput_26+Sput_5	neg	Spike-binding mBC frequency	0.04483
Sput_26+Sput_26	pos	Spike-binding mBC frequency	0.0474793
AZD+AZD	neg	Spike-binding mBC frequency	0.0611303
Sput_26+Ad5	neg	Spike-binding mBC frequency	0.058059
Sput_26+Ad5	pos	Spike-binding mBC frequency	0.0500463
Sput_26+Ad5	neg	Spike-binding mBC frequency	0.0397415
AZD+Ad5	neg	Spike-binding mBC frequency	0.0460537
Sput_26+Ad5	neg	Spike-binding mBC frequency	0.0472941
AZD+Ad5	neg	Spike-binding mBC frequency	0.0446187
Sput_26+Ad5	pos	Spike-binding mBC frequency	0.0569244
Sput_26+Ad5	neg	Spike-binding mBC frequency	0.0437219
AZD+Ad5	neg	Spike-binding mBC frequency	0.046387
Sput_26+Ad5	pos	Spike-binding mBC frequency	0.0448407
Sput_26+Ad5	pos	Spike-binding mBC frequency	0.0467244
mRNA1273+mRNA1273	neg	Spike-binding mBC frequency	0.0570741
Sput_26+AZD	neg	Spike-binding mBC frequency	0.0882971
Sput_26+AZD	neg	Spike-binding mBC frequency	0.0985304
Sput_26+BBIBP	neg	Spike-binding mBC frequency	0.104154
AZD+BBIBP	neg	Spike-binding mBC frequency	0.0943685
Sput_26+BBIBP	neg	Spike-binding mBC frequency	0.105431
AZD+Sput_26	neg	Spike-binding mBC frequency	0.106838
Sput_26+mRNA1273	neg	Spike-binding mBC frequency	0.103999
AZD+mRNA1273	neg	Spike-binding mBC frequency	0.110188
Sput_26+mRNA1273	pos	Spike-binding mBC frequency	0.109187
AZD+BBIBP	pos	Spike-binding mBC frequency	0.105099
AZD+Sput_26	neg	Spike-binding mBC frequency	0.0994651
AZD+mRNA1273	neg	Spike-binding mBC frequency	0.102611
Sput_26+Sput_5	neg	Spike-binding mBC frequency	0.0810798
AZD+AZD	neg	Spike-binding mBC frequency	0.0430734
AZD+AZD	pos	Spike-binding mBC frequency	0.0522944
BBIBP+Sput_26	neg	Spike-binding mBC frequency	0.0536256
Sput_26+AZD	neg	Spike-binding mBC frequency	0.0462164
Sput_26+Sput_5	neg	Spike-binding mBC frequency	0.0639561
BBIBP+BBIBP	neg	Spike-binding mBC frequency	0.0472579
BBIBP+Sput_26	neg	Spike-binding mBC frequency	0.0462558
AZD+Ad5	neg	Spike-binding mBC frequency	0.062647
Sput_26+Ad5	neg	Spike-binding mBC frequency	0.0583776
AZD+Ad5	pos	Spike-binding mBC frequency	0.0606964
mRNA1273+mRNA1273	neg	Spike-binding mBC frequency	0.0580183
BBIBP+BBIBP	neg	Spike-binding mBC frequency	0.0590785
AZD+BBIBP	neg	Spike-binding mBC frequency	0.0463172
Sput_26+AZD	neg	Spike-binding mBC frequency	0.046679
AZD+BBIBP	neg	Spike-binding mBC frequency	0.0434477
Sput_26+mRNA1273	neg	Spike-binding mBC frequency	0.0552379
Sput_26+mRNA1273	pos	Spike-binding mBC frequency	0.0607768
Sput_26+mRNA1273	neg	Spike-binding mBC frequency	0.0609114
Sput_26+mRNA1273	pos	Spike-binding mBC frequency	0.0525021
AZD+Sput_26	pos	Spike-binding mBC frequency	0.0441918
AZD+mRNA1273	pos	Spike-binding mBC frequency	0.0496404
AZD+Sput_26	neg	Spike-binding mBC frequency	0.0525636
AZD+Sput_26	pos	Spike-binding mBC frequency	0.0483991
AZD+Sput_26	neg	Spike-binding mBC frequency	0.0432393
AZD+Sput_26	neg	Spike-binding mBC frequency	0.0462891
Sput_26+Sput_5	neg	Spike-binding mBC frequency	0.0554461
Sput_26+Sput_5	neg	Spike-binding mBC frequency	0.046576
Sput_26+Sput_5	pos	Spike-binding mBC frequency	0.0500038
Sput_26+Sput_5	neg	Spike-binding mBC frequency	0.051716
Sput_26+Sput_5	pos	Spike-binding mBC frequency	0.0494688
AZD+Sput_26	pos	Spike-binding mBC frequency	0.0453941
AZD+AZD	pos	Spike-binding mBC frequency	0.0539034
AZD+AZD	pos	Spike-binding mBC frequency	0.0455488
AZD+AZD	neg	Spike-binding mBC frequency	0.0453921
Sput_26+mRNA1273	pos	Spike-binding mBC frequency	0.0600167
Sput_26+Sput_5	neg	Spike-binding mBC frequency	0.0654068
Sput_26+Sput_5	pos	Spike-binding mBC frequency	0.0634518
AZD+AZD	pos	Spike-binding mBC frequency	0.0487509
Sput_26+AZD	pos	Spike-binding mBC frequency	0.0585699
Sput_26+mRNA1273	pos	Spike-binding mBC frequency	0.0506838
BBIBP+Sput_26	pos	Spike-binding mBC frequency	0.0474618
Sput_26+BBIBP	pos	Spike-binding mBC frequency	0.0561664
Sput_26+Sput_5	neg	Spike-binding mBC frequency	0.0454595
BBIBP+AZD	pos	Spike-binding mBC frequency	0.0523467
BBIBP+AZD	pos	Spike-binding mBC frequency	0.0482465
BBIBP+AZD	pos	Spike-binding mBC frequency	0.0605665
BBIBP+mRNA1273	pos	Spike-binding mBC frequency	0.055918
BBIBP+mRNA1273	pos	Spike-binding mBC frequency	0.0506141
BBIBP+mRNA1273	pos	Spike-binding mBC frequency	0.0506186
Sput_26+BBIBP	pos	Spike-binding mBC frequency	0.0466252
AZD+AZD	neg	Spike-binding mBC frequency	0.0459177
AZD+BBIBP	neg	Spike-binding mBC frequency	0.050738
Sput_26+AZD	pos	Spike-binding mBC frequency	0.0453512
BBIBP+BBIBP	pos	Spike-binding mBC frequency	0.0549742
BBIBP+BBIBP	pos	Spike-binding mBC frequency	0.0504857
Sput_26+Sput_26	pos	Spike-binding mBC frequency	0.0549005
Sput_26+Sput_26	pos	Spike-binding mBC frequency	0.0521487
Sput_26+Sput_26	pos	Spike-binding mBC frequency	0.0497252
Sput_26+Sput_26	pos	Spike-binding mBC frequency	0.0443197
Sput_26+Sput_26	neg	Spike-binding mBC frequency	0.0418148
Sput_26+Sput_26	neg	Spike-binding mBC frequency	0.0454726
BBIBP+BBIBP	neg	Spike-binding mBC frequency	0.052007
BBIBP+mRNA1273	neg	Spike-binding mBC frequency	0.0440465
AZD+BBIBP	neg	Spike-binding mBC frequency	0.0485679
BBIBP+AZD	pos	Spike-binding mBC frequency	0.0581563
AZD+mRNA1273	pos	Spike-binding mBC frequency	0.0849676
AZD+Ad5	pos	Spike-binding mBC frequency	0.062506
Sput_26+Ad5	pos	Spike-binding mBC frequency	0.0414532
Sput_26+Ad5	neg	Spike-binding mBC frequency	0.0393969
AZD+Ad5	pos	Spike-binding mBC frequency	0.0434928
AZD+Ad5	pos	Spike-binding mBC frequency	0.0466881
Sput_26+Ad5	pos	Spike-binding mBC frequency	0.0394817
Sput_26+Ad5	pos	Spike-binding mBC frequency	0.0407556
AZD+Ad5	pos	Spike-binding mBC frequency	0.0538951
mRNA1273+mRNA1273	pos	Spike-binding mBC frequency	0.0536593
BBIBP+BBIBP	pos	Spike-binding mBC frequency	0.034843
Sput_26+BBIBP	neg	Spike-binding mBC frequency	0.0558706
Sput_26+BBIBP	neg	Spike-binding mBC frequency	0.0485975
Sput_26+AZD	neg	Spike-binding mBC frequency	0.0424205
AZD+BBIBP	neg	Spike-binding mBC frequency	0.0423278
Sput_26+AZD	neg	Spike-binding mBC frequency	0.0512718
Sput_26+BBIBP	neg	Spike-binding mBC frequency	0.0447661
AZD+BBIBP	neg	Spike-binding mBC frequency	0.0453702
Sput_26+AZD	pos	Spike-binding mBC frequency	0.0442963
AZD+BBIBP	neg	Spike-binding mBC frequency	0.051695
Sput_26+AZD	neg	Spike-binding mBC frequency	0.0458615
Sput_26+BBIBP	neg	Spike-binding mBC frequency	0.0437078
Sput_26+mRNA1273	neg	Spike-binding mBC frequency	0.0424959
Sput_26+mRNA1273	pos	Spike-binding mBC frequency	0.0572939
Sput_26+mRNA1273	neg	Spike-binding mBC frequency	0.0418192
AZD+mRNA1273	pos	Spike-binding mBC frequency	0.046653
AZD+mRNA1273	pos	Spike-binding mBC frequency	0.0466826
AZD+mRNA1273	pos	Spike-binding mBC frequency	0.0482125
AZD+mRNA1273	pos	Spike-binding mBC frequency	0.0441431
AZD+Sput_26	neg	Spike-binding mBC frequency	0.0516898
AZD+mRNA1273	pos	Spike-binding mBC frequency	0.0498329
Sput_26+Sput_5	pos	Spike-binding mBC frequency	0.0530046
AZD+AZD	pos	Spike-binding mBC frequency	0.058682
Sput_26+mRNA1273	neg	Spike-binding mBC frequency	0.100724
AZD+AZD	pos	Spike-binding mBC frequency	0.0667611
Sput_26+BBIBP	neg	Spike-binding mBC frequency	0.0971634
Sput_26+AZD	pos	Spike-binding mBC frequency	0.0695005
BBIBP+Sput_26	pos	Spike-binding mBC frequency	0.093003
AZD+Sput_26	pos	Spike-binding mBC frequency	0.0919179
Sput_26+AZD	pos	Spike-binding mBC frequency	0.0890528
Sput_26+BBIBP	pos	Spike-binding mBC frequency	0.0817448
AZD+AZD	neg	Spike-binding mBC frequency	0.0678099
BBIBP+AZD	neg	Spike-binding mBC frequency	0.119017
BBIBP+AZD	pos	Spike-binding mBC frequency	0.0876164
BBIBP+mRNA1273	pos	Spike-binding mBC frequency	0.0786454
AZD+BBIBP	neg	Spike-binding mBC frequency	0.0770967
BBIBP+Sput_26	pos	Spike-binding mBC frequency	0.0791609
BBIBP+mRNA1273	pos	Spike-binding mBC frequency	0.0896879
Sput_26+Sput_26	pos	Spike-binding mBC frequency	0.0842506
Sput_26+Sput_26	neg	Spike-binding mBC frequency	0.0891795
Sput_26+Sput_26	neg	Spike-binding mBC frequency	0.125002
Sput_26+Sput_26	neg	Spike-binding mBC frequency	0.0936221
Sput_26+Sput_26	neg	Spike-binding mBC frequency	0.0869627
BBIBP+BBIBP	pos	Spike-binding mBC frequency	0.0766411
BBIBP+Sput_26	pos	Spike-binding mBC frequency	0.101351
BBIBP+BBIBP	pos	Spike-binding mBC frequency	0.0882122
BBIBP+AZD	pos	Spike-binding mBC frequency	0.0830812
BBIBP+BBIBP	pos	Spike-binding mBC frequency	0.0781345
AZD+BBIBP	neg	Spike-binding mBC frequency	0.0902582
Sput_26+Sput_26	neg	Spike-binding mBC frequency	0.115379
AZD+Sput_26	pos	Spike-binding mBC frequency	0.108006
AZD+BBIBP	pos	Spike-binding mBC frequency	0.11273
Sput_26+Sput_5	pos	Spike-binding mBC frequency	0.0919243
Sput_26+Sput_5	pos	Spike-binding mBC frequency	0.0806249
Sput_26+Sput_5	pos	Spike-binding mBC frequency	0.0778614
BBIBP+BBIBP	pos	Spike-binding mBC frequency	0.0690939
BBIBP+mRNA1273	pos	Spike-binding mBC frequency	0.0987864
Sput_26+mRNA1273	neg	Spike-binding mBC frequency	0.126265
AZD+AZD	neg	Spike-binding mBC frequency	0.0423149
BBIBP+AZD	pos	Spike-binding mBC frequency	0.0503743
Sput_26+Sput_5	pos	Spike-binding mBC frequency	0.0437871
Sput_26+BBIBP	neg	Spike-binding mBC frequency	0.0424841
BBIBP+BBIBP	pos	Spike-binding mBC frequency	0.0573288
BBIBP+Sput_26	pos	Spike-binding mBC frequency	0.0555898
AZD+Sput_26	pos	Spike-binding mBC frequency	0.0458171
AZD+Ad5	pos	Spike-binding mBC frequency	0.0415577
AZD+Ad5	neg	Spike-binding mBC frequency	0.0437635
AZD+Ad5	neg	Spike-binding mBC frequency	0.0416259
AZD+Ad5	pos	Spike-binding mBC frequency	0.04877
Sput_26+Ad5	pos	Spike-binding mBC frequency	0.0441771
AZD+Ad5	pos	Spike-binding mBC frequency	0.0524668
BBIBP+Sput_26	pos	Spike-binding mBC frequency	0.0532143
Sput_26+Ad5	neg	Spike-binding mBC frequency	0.0558184
mRNA1273+mRNA1273	neg	Spike-binding mBC frequency	0.0576611
mRNA1273+mRNA1273	pos	Spike-binding mBC frequency	0.0518223
Sput_26+AZD	neg	Spike-binding mBC frequency	0.201785
Sput_26+AZD	neg	Spike-binding mBC frequency	0.189084
AZD+BBIBP	neg	Spike-binding mBC frequency	0.239092
Sput_26+AZD	neg	Spike-binding mBC frequency	0.26239
AZD+BBIBP	neg	Spike-binding mBC frequency	0.577019
Sput_26+BBIBP	neg	Spike-binding mBC frequency	0.482407
Sput_26+BBIBP	neg	Spike-binding mBC frequency	0.070417
AZD+BBIBP	neg	Spike-binding mBC frequency	0.0468976
Sput_26+BBIBP	pos	CM CD4+ cluster 9	0.27128
AZD+BBIBP	neg	CM CD4+ cluster 9	0.367942
Sput_26+AZD	neg	CM CD4+ cluster 9	0.246495
Sput_26+AZD	neg	CM CD4+ cluster 9	0.276197
Sput_26+AZD	neg	CM CD4+ cluster 9	0.186128
Sput_26+AZD	neg	CM CD4+ cluster 9	0.299474
Sput_26+BBIBP	neg	CM CD4+ cluster 9	0.206402
Sput_26+BBIBP	neg	CM CD4+ cluster 9	0.637775
Sput_26+BBIBP	neg	CM CD4+ cluster 9	0.229056
Sput_26+mRNA1273	pos	CM CD4+ cluster 9	0.688455
Sput_26+mRNA1273	neg	CM CD4+ cluster 9	0.464725
AZD+mRNA1273	neg	CM CD4+ cluster 9	0.508339
AZD+Sput_26	neg	CM CD4+ cluster 9	0.534259
AZD+mRNA1273	neg	CM CD4+ cluster 9	0.669903
AZD+mRNA1273	neg	CM CD4+ cluster 9	0.179833
AZD+Sput_26	neg	CM CD4+ cluster 9	0.157814
AZD+BBIBP	neg	CM CD4+ cluster 9	0.140611
AZD+Sput_26	neg	CM CD4+ cluster 9	0.445697
Sput_26+Sput_5	neg	CM CD4+ cluster 9	0.349145
Sput_26+Sput_5	pos	CM CD4+ cluster 9	0.393926
Sput_26+Sput_5	neg	CM CD4+ cluster 9	0.716151
Sput_26+Sput_5	neg	CM CD4+ cluster 9	0.546766
Sput_26+Sput_5	pos	CM CD4+ cluster 9	1.07524
Sput_26+Sput_5	pos	CM CD4+ cluster 9	0.303304
Sput_26+AZD	pos	CM CD4+ cluster 9	0.224832
AZD+BBIBP	neg	CM CD4+ cluster 9	0.22644
AZD+mRNA1273	neg	CM CD4+ cluster 9	0.580781
Sput_26+mRNA1273	neg	CM CD4+ cluster 9	0.0930263
BBIBP+Sput_26	neg	CM CD4+ cluster 9	0.490267
AZD+AZD	neg	CM CD4+ cluster 9	1.12192
AZD+AZD	neg	CM CD4+ cluster 9	0.946572
BBIBP+Sput_26	pos	CM CD4+ cluster 9	0.538036
Sput_26+BBIBP	pos	CM CD4+ cluster 9	0.192649
AZD+BBIBP	neg	CM CD4+ cluster 9	0.130671
BBIBP+AZD	pos	CM CD4+ cluster 9	0.720421
BBIBP+AZD	pos	CM CD4+ cluster 9	0.35554
BBIBP+mRNA1273	pos	CM CD4+ cluster 9	0.738714
BBIBP+mRNA1273	neg	CM CD4+ cluster 9	0.237126
BBIBP+Sput_26	pos	CM CD4+ cluster 9	0.401744
BBIBP+mRNA1273	pos	CM CD4+ cluster 9	0.436186
AZD+Sput_26	neg	CM CD4+ cluster 9	0.162719
BBIBP+BBIBP	pos	CM CD4+ cluster 9	1.77347
AZD+AZD	pos	CM CD4+ cluster 9	1.08253
BBIBP+Sput_26	neg	CM CD4+ cluster 9	0.371636
BBIBP+mRNA1273	pos	CM CD4+ cluster 9	0.690965
AZD+mRNA1273	pos	CM CD4+ cluster 9	0.844354
AZD+mRNA1273	neg	CM CD4+ cluster 9	0.607911
BBIBP+BBIBP	pos	CM CD4+ cluster 9	0.416693
Sput_26+Sput_26	pos	CM CD4+ cluster 9	0.553954
Sput_26+Sput_26	pos	CM CD4+ cluster 9	0.577938
BBIBP+BBIBP	neg	CM CD4+ cluster 9	0.4485
Sput_26+Sput_26	pos	CM CD4+ cluster 9	0.894081
AZD+mRNA1273	pos	CM CD4+ cluster 9	0.652416
BBIBP+Sput_26	neg	CM CD4+ cluster 9	0.291874
Sput_26+Sput_26	neg	CM CD4+ cluster 9	0.427649
BBIBP+AZD	neg	CM CD4+ cluster 9	0.530135
BBIBP+AZD	neg	CM CD4+ cluster 9	0.375215
BBIBP+AZD	pos	CM CD4+ cluster 9	0.496023
BBIBP+AZD	neg	CM CD4+ cluster 9	0.500087
BBIBP+BBIBP	neg	CM CD4+ cluster 9	0.38574
BBIBP+BBIBP	pos	CM CD4+ cluster 9	0.65185
AZD+mRNA1273	neg	CM CD4+ cluster 9	0.183322
AZD+mRNA1273	neg	CM CD4+ cluster 9	0.978643
Sput_26+Sput_26	pos	CM CD4+ cluster 9	0.355
Sput_26+BBIBP	neg	CM CD4+ cluster 9	0.873427
Sput_26+mRNA1273	neg	CM CD4+ cluster 9	0.347391
AZD+mRNA1273	pos	CM CD4+ cluster 9	0.683553
Sput_26+mRNA1273	pos	CM CD4+ cluster 9	0.614246
BBIBP+BBIBP	pos	CM CD4+ cluster 9	1.39657
Sput_26+Sput_5	neg	CM CD4+ cluster 9	0.354254
Sput_26+Sput_26	pos	CM CD4+ cluster 9	1.48356
AZD+AZD	neg	CM CD4+ cluster 9	0.400013
Sput_26+Ad5	neg	CM CD4+ cluster 9	1.24047
Sput_26+Ad5	pos	CM CD4+ cluster 9	0.645562
Sput_26+Ad5	neg	CM CD4+ cluster 9	0.511159
AZD+Ad5	neg	CM CD4+ cluster 9	1.28668
Sput_26+Ad5	neg	CM CD4+ cluster 9	0.277002
AZD+Ad5	neg	CM CD4+ cluster 9	0.760028
Sput_26+Ad5	pos	CM CD4+ cluster 9	1.4194
Sput_26+Ad5	neg	CM CD4+ cluster 9	1.14138
AZD+Ad5	neg	CM CD4+ cluster 9	2.77501
Sput_26+Ad5	pos	CM CD4+ cluster 9	0.481626
Sput_26+Ad5	pos	CM CD4+ cluster 9	0.457744
mRNA1273+mRNA1273	neg	CM CD4+ cluster 9	0.513584
Sput_26+AZD	neg	CM CD4+ cluster 9	1.50577
Sput_26+AZD	neg	CM CD4+ cluster 9	0.235455
Sput_26+BBIBP	neg	CM CD4+ cluster 9	1.01891
AZD+BBIBP	neg	CM CD4+ cluster 9	0.786515
Sput_26+BBIBP	neg	CM CD4+ cluster 9	0.419383
AZD+Sput_26	neg	CM CD4+ cluster 9	0.314758
Sput_26+mRNA1273	neg	CM CD4+ cluster 9	1.9955
AZD+mRNA1273	neg	CM CD4+ cluster 9	0.70698
Sput_26+mRNA1273	pos	CM CD4+ cluster 9	0.709452
AZD+BBIBP	pos	CM CD4+ cluster 9	2.49287
AZD+Sput_26	neg	CM CD4+ cluster 9	0.715102
AZD+mRNA1273	neg	CM CD4+ cluster 9	0.174503
Sput_26+Sput_5	neg	CM CD4+ cluster 9	1.09162
AZD+AZD	neg	CM CD4+ cluster 9	0.873281
AZD+AZD	pos	CM CD4+ cluster 9	0.316063
BBIBP+Sput_26	neg	CM CD4+ cluster 9	1.03772
Sput_26+AZD	neg	CM CD4+ cluster 9	0.279414
Sput_26+Sput_5	neg	CM CD4+ cluster 9	0.42735
BBIBP+BBIBP	neg	CM CD4+ cluster 9	0.320579
BBIBP+Sput_26	neg	CM CD4+ cluster 9	0.73405
AZD+Ad5	neg	CM CD4+ cluster 9	0.5374
Sput_26+Ad5	neg	CM CD4+ cluster 9	1.29972
AZD+Ad5	pos	CM CD4+ cluster 9	0.226849
mRNA1273+mRNA1273	neg	CM CD4+ cluster 9	0.338265
BBIBP+BBIBP	neg	CM CD4+ cluster 9	0.21611
AZD+BBIBP	neg	CM CD4+ cluster 9	0.258762
Sput_26+AZD	neg	CM CD4+ cluster 9	0.391435
AZD+BBIBP	neg	CM CD4+ cluster 9	0.751669
Sput_26+mRNA1273	neg	CM CD4+ cluster 9	0.259064
Sput_26+mRNA1273	pos	CM CD4+ cluster 9	1.58873
Sput_26+mRNA1273	neg	CM CD4+ cluster 9	1.2994
Sput_26+mRNA1273	pos	CM CD4+ cluster 9	0.737131
AZD+Sput_26	pos	CM CD4+ cluster 9	1.30934
AZD+mRNA1273	pos	CM CD4+ cluster 9	0.950458
AZD+Sput_26	neg	CM CD4+ cluster 9	0.862225
AZD+Sput_26	pos	CM CD4+ cluster 9	1.03801
AZD+Sput_26	neg	CM CD4+ cluster 9	0.611671
AZD+Sput_26	neg	CM CD4+ cluster 9	0.827717
Sput_26+Sput_5	neg	CM CD4+ cluster 9	0.179378
Sput_26+Sput_5	neg	CM CD4+ cluster 9	0.42015
Sput_26+Sput_5	pos	CM CD4+ cluster 9	0.328049
Sput_26+Sput_5	neg	CM CD4+ cluster 9	0.148941
Sput_26+Sput_5	pos	CM CD4+ cluster 9	0.821686
AZD+Sput_26	pos	CM CD4+ cluster 9	0.727878
AZD+AZD	pos	CM CD4+ cluster 9	0.412802
AZD+AZD	pos	CM CD4+ cluster 9	0.520271
AZD+AZD	neg	CM CD4+ cluster 9	0.182935
Sput_26+mRNA1273	pos	CM CD4+ cluster 9	0.186873
Sput_26+Sput_5	neg	CM CD4+ cluster 9	0.370668
Sput_26+Sput_5	pos	CM CD4+ cluster 9	1.66535
AZD+AZD	pos	CM CD4+ cluster 9	1.27088
Sput_26+AZD	pos	CM CD4+ cluster 9	1.40379
Sput_26+mRNA1273	pos	CM CD4+ cluster 9	0.849893
BBIBP+Sput_26	pos	CM CD4+ cluster 9	0.676946
Sput_26+BBIBP	pos	CM CD4+ cluster 9	1.78529
Sput_26+Sput_5	neg	CM CD4+ cluster 9	0.283127
BBIBP+AZD	pos	CM CD4+ cluster 9	0.770659
BBIBP+AZD	pos	CM CD4+ cluster 9	1.84141
BBIBP+AZD	pos	CM CD4+ cluster 9	2.22647
BBIBP+mRNA1273	pos	CM CD4+ cluster 9	0.737818
BBIBP+mRNA1273	pos	CM CD4+ cluster 9	1.79059
BBIBP+mRNA1273	pos	CM CD4+ cluster 9	1.60678
Sput_26+BBIBP	pos	CM CD4+ cluster 9	0.406321
AZD+AZD	neg	CM CD4+ cluster 9	0.407128
AZD+BBIBP	neg	CM CD4+ cluster 9	0.337938
Sput_26+AZD	pos	CM CD4+ cluster 9	0.643235
BBIBP+BBIBP	pos	CM CD4+ cluster 9	1.46461
BBIBP+BBIBP	pos	CM CD4+ cluster 9	2.13146
Sput_26+Sput_26	pos	CM CD4+ cluster 9	0.87324
Sput_26+Sput_26	pos	CM CD4+ cluster 9	0.337281
Sput_26+Sput_26	pos	CM CD4+ cluster 9	0.677393
Sput_26+Sput_26	pos	CM CD4+ cluster 9	0.725293
Sput_26+Sput_26	neg	CM CD4+ cluster 9	0.574482
Sput_26+Sput_26	neg	CM CD4+ cluster 9	0.158126
BBIBP+BBIBP	neg	CM CD4+ cluster 9	2.13114
BBIBP+mRNA1273	neg	CM CD4+ cluster 9	1.66511
AZD+BBIBP	neg	CM CD4+ cluster 9	0.45895
BBIBP+AZD	pos	CM CD4+ cluster 9	0.762857
AZD+mRNA1273	pos	CM CD4+ cluster 9	1.86419
AZD+Ad5	pos	CM CD4+ cluster 9	2.86899
Sput_26+Ad5	pos	CM CD4+ cluster 9	1.12537
Sput_26+Ad5	neg	CM CD4+ cluster 9	0.387478
AZD+Ad5	pos	CM CD4+ cluster 9	0.796922
AZD+Ad5	pos	CM CD4+ cluster 9	0.86278
Sput_26+Ad5	pos	CM CD4+ cluster 9	0.649328
Sput_26+Ad5	pos	CM CD4+ cluster 9	2.217
AZD+Ad5	pos	CM CD4+ cluster 9	1.06752
mRNA1273+mRNA1273	pos	CM CD4+ cluster 9	0.543242
BBIBP+BBIBP	pos	CM CD4+ cluster 9	1.33601
Sput_26+BBIBP	neg	CM CD4+ cluster 9	0.303174
Sput_26+BBIBP	neg	CM CD4+ cluster 9	0.865893
Sput_26+AZD	neg	CM CD4+ cluster 9	0.724128
AZD+BBIBP	neg	CM CD4+ cluster 9	0.478999
Sput_26+AZD	neg	CM CD4+ cluster 9	0.942863
Sput_26+BBIBP	neg	CM CD4+ cluster 9	0.208399
AZD+BBIBP	neg	CM CD4+ cluster 9	3.35338
Sput_26+AZD	pos	CM CD4+ cluster 9	0.970482
AZD+BBIBP	neg	CM CD4+ cluster 9	1.81974
Sput_26+AZD	neg	CM CD4+ cluster 9	1.27294
Sput_26+BBIBP	neg	CM CD4+ cluster 9	0.474915
Sput_26+mRNA1273	neg	CM CD4+ cluster 9	0.901518
Sput_26+mRNA1273	pos	CM CD4+ cluster 9	1.81256
Sput_26+mRNA1273	neg	CM CD4+ cluster 9	0.562907
AZD+mRNA1273	pos	CM CD4+ cluster 9	1.06041
AZD+mRNA1273	pos	CM CD4+ cluster 9	1.29847
AZD+mRNA1273	pos	CM CD4+ cluster 9	1.92652
AZD+mRNA1273	pos	CM CD4+ cluster 9	0.630762
AZD+Sput_26	neg	CM CD4+ cluster 9	0.206309
AZD+mRNA1273	pos	CM CD4+ cluster 9	0.529412
Sput_26+Sput_5	pos	CM CD4+ cluster 9	0.916559
AZD+AZD	pos	CM CD4+ cluster 9	1.05419
Sput_26+mRNA1273	neg	CM CD4+ cluster 9	2.02127
AZD+AZD	pos	CM CD4+ cluster 9	0.707891
Sput_26+BBIBP	neg	CM CD4+ cluster 9	1.3561
Sput_26+AZD	pos	CM CD4+ cluster 9	1.54456
BBIBP+Sput_26	pos	CM CD4+ cluster 9	1.35832
AZD+Sput_26	pos	CM CD4+ cluster 9	1.19466
Sput_26+AZD	pos	CM CD4+ cluster 9	0.984588
Sput_26+BBIBP	pos	CM CD4+ cluster 9	1.0332
AZD+AZD	neg	CM CD4+ cluster 9	1.95214
BBIBP+AZD	neg	CM CD4+ cluster 9	2.27943
BBIBP+AZD	pos	CM CD4+ cluster 9	0.681314
BBIBP+mRNA1273	pos	CM CD4+ cluster 9	2.20223
AZD+BBIBP	neg	CM CD4+ cluster 9	0.98629
BBIBP+Sput_26	pos	CM CD4+ cluster 9	0.992702
BBIBP+mRNA1273	pos	CM CD4+ cluster 9	1.00402
Sput_26+Sput_26	pos	CM CD4+ cluster 9	0.441238
Sput_26+Sput_26	neg	CM CD4+ cluster 9	1.031
Sput_26+Sput_26	neg	CM CD4+ cluster 9	0.540957
Sput_26+Sput_26	neg	CM CD4+ cluster 9	1.16015
Sput_26+Sput_26	neg	CM CD4+ cluster 9	0.694843
BBIBP+BBIBP	pos	CM CD4+ cluster 9	0.829076
BBIBP+Sput_26	pos	CM CD4+ cluster 9	3.39364
BBIBP+BBIBP	pos	CM CD4+ cluster 9	0.4184
BBIBP+AZD	pos	CM CD4+ cluster 9	0.209059
BBIBP+BBIBP	pos	CM CD4+ cluster 9	0.971536
AZD+BBIBP	neg	CM CD4+ cluster 9	1.34814
Sput_26+Sput_26	neg	CM CD4+ cluster 9	0.476127
AZD+Sput_26	pos	CM CD4+ cluster 9	1.2137
AZD+BBIBP	pos	CM CD4+ cluster 9	1.44817
Sput_26+Sput_5	pos	CM CD4+ cluster 9	0.99888
Sput_26+Sput_5	pos	CM CD4+ cluster 9	0.480313
Sput_26+Sput_5	pos	CM CD4+ cluster 9	0.88087
BBIBP+BBIBP	pos	CM CD4+ cluster 9	1.00677
BBIBP+mRNA1273	pos	CM CD4+ cluster 9	3.5304
Sput_26+mRNA1273	neg	CM CD4+ cluster 9	1.36124
AZD+AZD	neg	CM CD4+ cluster 9	0.700969
BBIBP+AZD	pos	CM CD4+ cluster 9	1.31023
Sput_26+Sput_5	pos	CM CD4+ cluster 9	1.05858
Sput_26+BBIBP	neg	CM CD4+ cluster 9	0.743993
BBIBP+BBIBP	pos	CM CD4+ cluster 9	1.12904
BBIBP+Sput_26	pos	CM CD4+ cluster 9	0.327237
AZD+Sput_26	pos	CM CD4+ cluster 9	0.72599
AZD+Ad5	pos	CM CD4+ cluster 9	0.573762
AZD+Ad5	neg	CM CD4+ cluster 9	0.22809
AZD+Ad5	neg	CM CD4+ cluster 9	0.12659
AZD+Ad5	pos	CM CD4+ cluster 9	1.22552
Sput_26+Ad5	pos	CM CD4+ cluster 9	0.357699
AZD+Ad5	pos	CM CD4+ cluster 9	0.789242
BBIBP+Sput_26	pos	CM CD4+ cluster 9	0.355805
Sput_26+Ad5	neg	CM CD4+ cluster 9	0.151492
mRNA1273+mRNA1273	neg	CM CD4+ cluster 9	1.2785
mRNA1273+mRNA1273	pos	CM CD4+ cluster 9	0.670326
Sput_26+AZD	neg	CM CD4+ cluster 9	0.677674
Sput_26+AZD	neg	CM CD4+ cluster 9	0.757527
AZD+BBIBP	neg	CM CD4+ cluster 9	0.436641
Sput_26+AZD	neg	CM CD4+ cluster 9	0.277142
AZD+BBIBP	neg	CM CD4+ cluster 9	1.18234
Sput_26+BBIBP	neg	CM CD4+ cluster 9	0.534219
Sput_26+BBIBP	neg	CM CD4+ cluster 9	0.261396
AZD+BBIBP	neg	CM CD4+ cluster 9	1.08612
Sput_26+BBIBP	pos	EM CD8+ clusters 71&72	0.165586
AZD+BBIBP	neg	EM CD8+ clusters 71&72	0.19642
Sput_26+AZD	neg	EM CD8+ clusters 71&72	0.506195
Sput_26+AZD	neg	EM CD8+ clusters 71&72	0.380003
Sput_26+AZD	neg	EM CD8+ clusters 71&72	0.653347
Sput_26+AZD	neg	EM CD8+ clusters 71&72	1.38507
Sput_26+BBIBP	neg	EM CD8+ clusters 71&72	1.39603
Sput_26+BBIBP	neg	EM CD8+ clusters 71&72	2.05364
Sput_26+BBIBP	neg	EM CD8+ clusters 71&72	1.41442
Sput_26+mRNA1273	pos	EM CD8+ clusters 71&72	1.04851
Sput_26+mRNA1273	neg	EM CD8+ clusters 71&72	1.43789
AZD+mRNA1273	neg	EM CD8+ clusters 71&72	0.95611
AZD+Sput_26	neg	EM CD8+ clusters 71&72	0.732427
AZD+mRNA1273	neg	EM CD8+ clusters 71&72	0.831734
AZD+mRNA1273	neg	EM CD8+ clusters 71&72	0.218369
AZD+Sput_26	neg	EM CD8+ clusters 71&72	0.0808314
AZD+BBIBP	neg	EM CD8+ clusters 71&72	0.371214
AZD+Sput_26	neg	EM CD8+ clusters 71&72	0.240779
Sput_26+Sput_5	neg	EM CD8+ clusters 71&72	0.150494
Sput_26+Sput_5	pos	EM CD8+ clusters 71&72	3.18851
Sput_26+Sput_5	neg	EM CD8+ clusters 71&72	0.436152
Sput_26+Sput_5	neg	EM CD8+ clusters 71&72	1.0083
Sput_26+Sput_5	pos	EM CD8+ clusters 71&72	0.438584
Sput_26+Sput_5	pos	EM CD8+ clusters 71&72	1.22386
Sput_26+AZD	pos	EM CD8+ clusters 71&72	0.197697
AZD+BBIBP	neg	EM CD8+ clusters 71&72	0.349445
AZD+mRNA1273	neg	EM CD8+ clusters 71&72	1.08614
Sput_26+mRNA1273	neg	EM CD8+ clusters 71&72	0.375428
BBIBP+Sput_26	neg	EM CD8+ clusters 71&72	1.13915
AZD+AZD	neg	EM CD8+ clusters 71&72	1.46837
AZD+AZD	neg	EM CD8+ clusters 71&72	0.518832
BBIBP+Sput_26	pos	EM CD8+ clusters 71&72	0.553745
Sput_26+BBIBP	pos	EM CD8+ clusters 71&72	0.889935
AZD+BBIBP	neg	EM CD8+ clusters 71&72	0.113969
BBIBP+AZD	pos	EM CD8+ clusters 71&72	2.10585
BBIBP+AZD	pos	EM CD8+ clusters 71&72	3.8479
BBIBP+mRNA1273	pos	EM CD8+ clusters 71&72	0.747205
BBIBP+mRNA1273	neg	EM CD8+ clusters 71&72	0.53091
BBIBP+Sput_26	pos	EM CD8+ clusters 71&72	1.68601
BBIBP+mRNA1273	pos	EM CD8+ clusters 71&72	0.717818
AZD+Sput_26	neg	EM CD8+ clusters 71&72	0.516569
BBIBP+BBIBP	pos	EM CD8+ clusters 71&72	3.9039
AZD+AZD	pos	EM CD8+ clusters 71&72	3.09493
BBIBP+Sput_26	neg	EM CD8+ clusters 71&72	1.00411
BBIBP+mRNA1273	pos	EM CD8+ clusters 71&72	1.62654
AZD+mRNA1273	pos	EM CD8+ clusters 71&72	0.551882
AZD+mRNA1273	neg	EM CD8+ clusters 71&72	0.25353
BBIBP+BBIBP	pos	EM CD8+ clusters 71&72	0.275296
Sput_26+Sput_26	pos	EM CD8+ clusters 71&72	3.62438
Sput_26+Sput_26	pos	EM CD8+ clusters 71&72	0.597925
BBIBP+BBIBP	neg	EM CD8+ clusters 71&72	0.530667
Sput_26+Sput_26	pos	EM CD8+ clusters 71&72	1.31964
AZD+mRNA1273	pos	EM CD8+ clusters 71&72	0.907518
BBIBP+Sput_26	neg	EM CD8+ clusters 71&72	0.884145
Sput_26+Sput_26	neg	EM CD8+ clusters 71&72	0.748822
BBIBP+AZD	neg	EM CD8+ clusters 71&72	0.348068
BBIBP+AZD	neg	EM CD8+ clusters 71&72	1.8727
BBIBP+AZD	pos	EM CD8+ clusters 71&72	2.49313
BBIBP+AZD	neg	EM CD8+ clusters 71&72	1.21912
BBIBP+BBIBP	neg	EM CD8+ clusters 71&72	1.17143
BBIBP+BBIBP	pos	EM CD8+ clusters 71&72	2.7276
AZD+mRNA1273	neg	EM CD8+ clusters 71&72	0.42443
AZD+mRNA1273	neg	EM CD8+ clusters 71&72	0.914972
Sput_26+Sput_26	pos	EM CD8+ clusters 71&72	1.33891
Sput_26+BBIBP	neg	EM CD8+ clusters 71&72	2.1299
Sput_26+mRNA1273	neg	EM CD8+ clusters 71&72	3.12652
AZD+mRNA1273	pos	EM CD8+ clusters 71&72	0.994949
Sput_26+mRNA1273	pos	EM CD8+ clusters 71&72	3.80217
BBIBP+BBIBP	pos	EM CD8+ clusters 71&72	4.38537
Sput_26+Sput_5	neg	EM CD8+ clusters 71&72	2.68198
Sput_26+Sput_26	pos	EM CD8+ clusters 71&72	1.39761
AZD+AZD	neg	EM CD8+ clusters 71&72	0.258109
Sput_26+Ad5	neg	EM CD8+ clusters 71&72	0.576407
Sput_26+Ad5	pos	EM CD8+ clusters 71&72	1.46886
Sput_26+Ad5	neg	EM CD8+ clusters 71&72	0.419828
AZD+Ad5	neg	EM CD8+ clusters 71&72	0.227805
Sput_26+Ad5	neg	EM CD8+ clusters 71&72	0.905808
AZD+Ad5	neg	EM CD8+ clusters 71&72	0.775442
Sput_26+Ad5	pos	EM CD8+ clusters 71&72	1.89692
Sput_26+Ad5	neg	EM CD8+ clusters 71&72	0.52132
AZD+Ad5	neg	EM CD8+ clusters 71&72	3.97483
Sput_26+Ad5	pos	EM CD8+ clusters 71&72	0.19463
Sput_26+Ad5	pos	EM CD8+ clusters 71&72	0.248466
mRNA1273+mRNA1273	neg	EM CD8+ clusters 71&72	0.737017
Sput_26+AZD	neg	EM CD8+ clusters 71&72	0.384126
Sput_26+AZD	neg	EM CD8+ clusters 71&72	0.126589
Sput_26+BBIBP	neg	EM CD8+ clusters 71&72	0.151652
AZD+BBIBP	neg	EM CD8+ clusters 71&72	0.523188
Sput_26+BBIBP	neg	EM CD8+ clusters 71&72	1.2429
AZD+Sput_26	neg	EM CD8+ clusters 71&72	1.6216
Sput_26+mRNA1273	neg	EM CD8+ clusters 71&72	0.987165
AZD+mRNA1273	neg	EM CD8+ clusters 71&72	5.48635
Sput_26+mRNA1273	pos	EM CD8+ clusters 71&72	0.411118
AZD+BBIBP	pos	EM CD8+ clusters 71&72	2.069
AZD+Sput_26	neg	EM CD8+ clusters 71&72	0.123471
AZD+mRNA1273	neg	EM CD8+ clusters 71&72	0.620675
Sput_26+Sput_5	neg	EM CD8+ clusters 71&72	0.909682
AZD+AZD	neg	EM CD8+ clusters 71&72	0.384169
AZD+AZD	pos	EM CD8+ clusters 71&72	0.328458
BBIBP+Sput_26	neg	EM CD8+ clusters 71&72	0.304104
Sput_26+AZD	neg	EM CD8+ clusters 71&72	0.990099
Sput_26+Sput_5	neg	EM CD8+ clusters 71&72	1.74501
BBIBP+BBIBP	neg	EM CD8+ clusters 71&72	0.847983
BBIBP+Sput_26	neg	EM CD8+ clusters 71&72	2.39246
AZD+Ad5	neg	EM CD8+ clusters 71&72	0.965868
Sput_26+Ad5	neg	EM CD8+ clusters 71&72	1.51343
AZD+Ad5	pos	EM CD8+ clusters 71&72	2.92473
mRNA1273+mRNA1273	neg	EM CD8+ clusters 71&72	0.271533
BBIBP+BBIBP	neg	EM CD8+ clusters 71&72	0.0392927
AZD+BBIBP	neg	EM CD8+ clusters 71&72	0.308369
Sput_26+AZD	neg	EM CD8+ clusters 71&72	0.723456
AZD+BBIBP	neg	EM CD8+ clusters 71&72	0.313974
Sput_26+mRNA1273	neg	EM CD8+ clusters 71&72	0.0761286
Sput_26+mRNA1273	pos	EM CD8+ clusters 71&72	0.402078
Sput_26+mRNA1273	neg	EM CD8+ clusters 71&72	2.13107
Sput_26+mRNA1273	pos	EM CD8+ clusters 71&72	0.728209
AZD+Sput_26	pos	EM CD8+ clusters 71&72	0.76635
AZD+mRNA1273	pos	EM CD8+ clusters 71&72	0.233152
AZD+Sput_26	neg	EM CD8+ clusters 71&72	0.494423
AZD+Sput_26	pos	EM CD8+ clusters 71&72	0.55986
AZD+Sput_26	neg	EM CD8+ clusters 71&72	0.861277
AZD+Sput_26	neg	EM CD8+ clusters 71&72	0.808733
Sput_26+Sput_5	neg	EM CD8+ clusters 71&72	0.0975564
Sput_26+Sput_5	neg	EM CD8+ clusters 71&72	1.53348
Sput_26+Sput_5	pos	EM CD8+ clusters 71&72	1.44877
Sput_26+Sput_5	neg	EM CD8+ clusters 71&72	1.60213
Sput_26+Sput_5	pos	EM CD8+ clusters 71&72	0.998311
AZD+Sput_26	pos	EM CD8+ clusters 71&72	1.09644
AZD+AZD	pos	EM CD8+ clusters 71&72	1.59766
AZD+AZD	pos	EM CD8+ clusters 71&72	0.321018
AZD+AZD	neg	EM CD8+ clusters 71&72	0.075697
Sput_26+mRNA1273	pos	EM CD8+ clusters 71&72	0.370848
Sput_26+Sput_5	neg	EM CD8+ clusters 71&72	0.137923
Sput_26+Sput_5	pos	EM CD8+ clusters 71&72	1.96496
AZD+AZD	pos	EM CD8+ clusters 71&72	1.54689
Sput_26+AZD	pos	EM CD8+ clusters 71&72	0.514155
Sput_26+mRNA1273	pos	EM CD8+ clusters 71&72	3.64211
BBIBP+Sput_26	pos	EM CD8+ clusters 71&72	0.612079
Sput_26+BBIBP	pos	EM CD8+ clusters 71&72	4.2411
Sput_26+Sput_5	neg	EM CD8+ clusters 71&72	0.323192
BBIBP+AZD	pos	EM CD8+ clusters 71&72	4.72521
BBIBP+AZD	pos	EM CD8+ clusters 71&72	0.994822
BBIBP+AZD	pos	EM CD8+ clusters 71&72	0.624862
BBIBP+mRNA1273	pos	EM CD8+ clusters 71&72	1.07414
BBIBP+mRNA1273	pos	EM CD8+ clusters 71&72	0.961097
BBIBP+mRNA1273	pos	EM CD8+ clusters 71&72	0.954768
Sput_26+BBIBP	pos	EM CD8+ clusters 71&72	0.975864
AZD+AZD	neg	EM CD8+ clusters 71&72	5.27598
AZD+BBIBP	neg	EM CD8+ clusters 71&72	0.204295
Sput_26+AZD	pos	EM CD8+ clusters 71&72	0.66258
BBIBP+BBIBP	pos	EM CD8+ clusters 71&72	1.73385
BBIBP+BBIBP	pos	EM CD8+ clusters 71&72	4.67136
Sput_26+Sput_26	pos	EM CD8+ clusters 71&72	0.561118
Sput_26+Sput_26	pos	EM CD8+ clusters 71&72	1.78784
Sput_26+Sput_26	pos	EM CD8+ clusters 71&72	0.932745
Sput_26+Sput_26	pos	EM CD8+ clusters 71&72	1.09575
Sput_26+Sput_26	neg	EM CD8+ clusters 71&72	2.60044
Sput_26+Sput_26	neg	EM CD8+ clusters 71&72	0.292447
BBIBP+BBIBP	neg	EM CD8+ clusters 71&72	0.678545
BBIBP+mRNA1273	neg	EM CD8+ clusters 71&72	0.624853
AZD+BBIBP	neg	EM CD8+ clusters 71&72	1.21607
BBIBP+AZD	pos	EM CD8+ clusters 71&72	0.423487
AZD+mRNA1273	pos	EM CD8+ clusters 71&72	1.23976
AZD+Ad5	pos	EM CD8+ clusters 71&72	3.09544
Sput_26+Ad5	pos	EM CD8+ clusters 71&72	1.88266
Sput_26+Ad5	neg	EM CD8+ clusters 71&72	0.304508
AZD+Ad5	pos	EM CD8+ clusters 71&72	0.384764
AZD+Ad5	pos	EM CD8+ clusters 71&72	1.3519
Sput_26+Ad5	pos	EM CD8+ clusters 71&72	1.4373
Sput_26+Ad5	pos	EM CD8+ clusters 71&72	2.03301
AZD+Ad5	pos	EM CD8+ clusters 71&72	3.56997
mRNA1273+mRNA1273	pos	EM CD8+ clusters 71&72	2.72284
BBIBP+BBIBP	pos	EM CD8+ clusters 71&72	0.349398
Sput_26+BBIBP	neg	EM CD8+ clusters 71&72	3.02562
Sput_26+BBIBP	neg	EM CD8+ clusters 71&72	3.75627
Sput_26+AZD	neg	EM CD8+ clusters 71&72	0.113145
AZD+BBIBP	neg	EM CD8+ clusters 71&72	0.315101
Sput_26+AZD	neg	EM CD8+ clusters 71&72	1.72941
Sput_26+BBIBP	neg	EM CD8+ clusters 71&72	0.312599
AZD+BBIBP	neg	EM CD8+ clusters 71&72	6.51562
Sput_26+AZD	pos	EM CD8+ clusters 71&72	4.75355
AZD+BBIBP	neg	EM CD8+ clusters 71&72	3.54268
Sput_26+AZD	neg	EM CD8+ clusters 71&72	1.04671
Sput_26+BBIBP	neg	EM CD8+ clusters 71&72	3.21999
Sput_26+mRNA1273	neg	EM CD8+ clusters 71&72	0.403045
Sput_26+mRNA1273	pos	EM CD8+ clusters 71&72	1.50325
Sput_26+mRNA1273	neg	EM CD8+ clusters 71&72	0.189773
AZD+mRNA1273	pos	EM CD8+ clusters 71&72	2.09146
AZD+mRNA1273	pos	EM CD8+ clusters 71&72	3.73429
AZD+mRNA1273	pos	EM CD8+ clusters 71&72	1.78857
AZD+mRNA1273	pos	EM CD8+ clusters 71&72	0.794136
AZD+Sput_26	neg	EM CD8+ clusters 71&72	0.44655
AZD+mRNA1273	pos	EM CD8+ clusters 71&72	0.608717
Sput_26+Sput_5	pos	EM CD8+ clusters 71&72	2.41829
AZD+AZD	pos	EM CD8+ clusters 71&72	0.40386
Sput_26+mRNA1273	neg	EM CD8+ clusters 71&72	0.17243
AZD+AZD	pos	EM CD8+ clusters 71&72	0.129802
Sput_26+BBIBP	neg	EM CD8+ clusters 71&72	0.0390244
Sput_26+AZD	pos	EM CD8+ clusters 71&72	0.487321
BBIBP+Sput_26	pos	EM CD8+ clusters 71&72	0.242829
AZD+Sput_26	pos	EM CD8+ clusters 71&72	0.253313
Sput_26+AZD	pos	EM CD8+ clusters 71&72	1.54694
Sput_26+BBIBP	pos	EM CD8+ clusters 71&72	3.95556
AZD+AZD	neg	EM CD8+ clusters 71&72	0.702538
BBIBP+AZD	neg	EM CD8+ clusters 71&72	1.22584
BBIBP+AZD	pos	EM CD8+ clusters 71&72	1.45491
BBIBP+mRNA1273	pos	EM CD8+ clusters 71&72	2.77744
AZD+BBIBP	neg	EM CD8+ clusters 71&72	1.64185
BBIBP+Sput_26	pos	EM CD8+ clusters 71&72	1.09946
BBIBP+mRNA1273	pos	EM CD8+ clusters 71&72	0.871971
Sput_26+Sput_26	pos	EM CD8+ clusters 71&72	0.69104
Sput_26+Sput_26	neg	EM CD8+ clusters 71&72	1.0238
Sput_26+Sput_26	neg	EM CD8+ clusters 71&72	0.669349
Sput_26+Sput_26	neg	EM CD8+ clusters 71&72	1.42954
Sput_26+Sput_26	neg	EM CD8+ clusters 71&72	1.08766
BBIBP+BBIBP	pos	EM CD8+ clusters 71&72	2.84211
BBIBP+Sput_26	pos	EM CD8+ clusters 71&72	7.81708
BBIBP+BBIBP	pos	EM CD8+ clusters 71&72	0.51557
BBIBP+AZD	pos	EM CD8+ clusters 71&72	0.659341
BBIBP+BBIBP	pos	EM CD8+ clusters 71&72	7.29486
AZD+BBIBP	neg	EM CD8+ clusters 71&72	1.57361
Sput_26+Sput_26	neg	EM CD8+ clusters 71&72	0.428323
AZD+Sput_26	pos	EM CD8+ clusters 71&72	3.29015
AZD+BBIBP	pos	EM CD8+ clusters 71&72	2.84253
Sput_26+Sput_5	pos	EM CD8+ clusters 71&72	0.91721
Sput_26+Sput_5	pos	EM CD8+ clusters 71&72	0.523418
Sput_26+Sput_5	pos	EM CD8+ clusters 71&72	3.21333
BBIBP+BBIBP	pos	EM CD8+ clusters 71&72	3.16302
BBIBP+mRNA1273	pos	EM CD8+ clusters 71&72	1.39118
Sput_26+mRNA1273	neg	EM CD8+ clusters 71&72	0.374946
AZD+AZD	neg	EM CD8+ clusters 71&72	0.528904
BBIBP+AZD	pos	EM CD8+ clusters 71&72	3.82067
Sput_26+Sput_5	pos	EM CD8+ clusters 71&72	1.40848
Sput_26+BBIBP	neg	EM CD8+ clusters 71&72	0.808025
BBIBP+BBIBP	pos	EM CD8+ clusters 71&72	0.744706
BBIBP+Sput_26	pos	EM CD8+ clusters 71&72	1.45014
AZD+Sput_26	pos	EM CD8+ clusters 71&72	0.492287
AZD+Ad5	pos	EM CD8+ clusters 71&72	2.27473
AZD+Ad5	neg	EM CD8+ clusters 71&72	2.3096
AZD+Ad5	neg	EM CD8+ clusters 71&72	0.455725
AZD+Ad5	pos	EM CD8+ clusters 71&72	1.76018
Sput_26+Ad5	pos	EM CD8+ clusters 71&72	0.956844
AZD+Ad5	pos	EM CD8+ clusters 71&72	1.64756
BBIBP+Sput_26	pos	EM CD8+ clusters 71&72	3.63296
Sput_26+Ad5	neg	EM CD8+ clusters 71&72	0.865457
mRNA1273+mRNA1273	neg	EM CD8+ clusters 71&72	0.591547
mRNA1273+mRNA1273	pos	EM CD8+ clusters 71&72	1.47145
Sput_26+AZD	neg	EM CD8+ clusters 71&72	0.492121
Sput_26+AZD	neg	EM CD8+ clusters 71&72	0.593219
AZD+BBIBP	neg	EM CD8+ clusters 71&72	0.977785
Sput_26+AZD	neg	EM CD8+ clusters 71&72	0.743245
AZD+BBIBP	neg	EM CD8+ clusters 71&72	2.11384
Sput_26+BBIBP	neg	EM CD8+ clusters 71&72	0.635189
Sput_26+BBIBP	neg	EM CD8+ clusters 71&72	0.593622
AZD+BBIBP	neg	EM CD8+ clusters 71&72	1.36497
Sput_26+BBIBP	pos	CD4-CD8- clusters 3&8	0.380496
AZD+BBIBP	neg	CD4-CD8- clusters 3&8	0.655656
Sput_26+AZD	neg	CD4-CD8- clusters 3&8	0.275106
Sput_26+AZD	neg	CD4-CD8- clusters 3&8	0.431905
Sput_26+AZD	neg	CD4-CD8- clusters 3&8	0.501405
Sput_26+AZD	neg	CD4-CD8- clusters 3&8	0.714994
Sput_26+BBIBP	neg	CD4-CD8- clusters 3&8	0.514129
Sput_26+BBIBP	neg	CD4-CD8- clusters 3&8	0.229599
Sput_26+BBIBP	neg	CD4-CD8- clusters 3&8	0.280593
Sput_26+mRNA1273	pos	CD4-CD8- clusters 3&8	0.601409
Sput_26+mRNA1273	neg	CD4-CD8- clusters 3&8	0.187833
AZD+mRNA1273	neg	CD4-CD8- clusters 3&8	0.566744
AZD+Sput_26	neg	CD4-CD8- clusters 3&8	0.412188
AZD+mRNA1273	neg	CD4-CD8- clusters 3&8	0.553235
AZD+mRNA1273	neg	CD4-CD8- clusters 3&8	0.372511
AZD+Sput_26	neg	CD4-CD8- clusters 3&8	0.0692841
AZD+BBIBP	neg	CD4-CD8- clusters 3&8	0.286847
AZD+Sput_26	neg	CD4-CD8- clusters 3&8	0.517418
Sput_26+Sput_5	neg	CD4-CD8- clusters 3&8	0.47255
Sput_26+Sput_5	pos	CD4-CD8- clusters 3&8	0.322562
Sput_26+Sput_5	neg	CD4-CD8- clusters 3&8	0.320383
Sput_26+Sput_5	neg	CD4-CD8- clusters 3&8	0.407476
Sput_26+Sput_5	pos	CD4-CD8- clusters 3&8	1.50533
Sput_26+Sput_5	pos	CD4-CD8- clusters 3&8	1.05624
Sput_26+AZD	pos	CD4-CD8- clusters 3&8	0.484552
AZD+BBIBP	neg	CD4-CD8- clusters 3&8	0.369014
AZD+mRNA1273	neg	CD4-CD8- clusters 3&8	0.98054
Sput_26+mRNA1273	neg	CD4-CD8- clusters 3&8	0.382072
BBIBP+Sput_26	neg	CD4-CD8- clusters 3&8	1.22855
AZD+AZD	neg	CD4-CD8- clusters 3&8	1.13449
AZD+AZD	neg	CD4-CD8- clusters 3&8	1.18421
BBIBP+Sput_26	pos	CD4-CD8- clusters 3&8	0.306327
Sput_26+BBIBP	pos	CD4-CD8- clusters 3&8	0.397231
AZD+BBIBP	neg	CD4-CD8- clusters 3&8	0.121829
BBIBP+AZD	pos	CD4-CD8- clusters 3&8	1.57938
BBIBP+AZD	pos	CD4-CD8- clusters 3&8	1.64154
BBIBP+mRNA1273	pos	CD4-CD8- clusters 3&8	0.725506
BBIBP+mRNA1273	neg	CD4-CD8- clusters 3&8	0.904436
BBIBP+Sput_26	pos	CD4-CD8- clusters 3&8	0.605909
BBIBP+mRNA1273	pos	CD4-CD8- clusters 3&8	1.89243
AZD+Sput_26	neg	CD4-CD8- clusters 3&8	0.591471
BBIBP+BBIBP	pos	CD4-CD8- clusters 3&8	1.5185
AZD+AZD	pos	CD4-CD8- clusters 3&8	0.478812
BBIBP+Sput_26	neg	CD4-CD8- clusters 3&8	0.784821
BBIBP+mRNA1273	pos	CD4-CD8- clusters 3&8	1.01317
AZD+mRNA1273	pos	CD4-CD8- clusters 3&8	1.13683
AZD+mRNA1273	neg	CD4-CD8- clusters 3&8	0.738178
BBIBP+BBIBP	pos	CD4-CD8- clusters 3&8	0.85374
Sput_26+Sput_26	pos	CD4-CD8- clusters 3&8	0.282125
Sput_26+Sput_26	pos	CD4-CD8- clusters 3&8	0.414717
BBIBP+BBIBP	neg	CD4-CD8- clusters 3&8	0.866186
Sput_26+Sput_26	pos	CD4-CD8- clusters 3&8	0.456247
AZD+mRNA1273	pos	CD4-CD8- clusters 3&8	0.447162
BBIBP+Sput_26	neg	CD4-CD8- clusters 3&8	0.366441
Sput_26+Sput_26	neg	CD4-CD8- clusters 3&8	0.279281
BBIBP+AZD	neg	CD4-CD8- clusters 3&8	0.88088
BBIBP+AZD	neg	CD4-CD8- clusters 3&8	1.37579
BBIBP+AZD	pos	CD4-CD8- clusters 3&8	2.3543
BBIBP+AZD	neg	CD4-CD8- clusters 3&8	1.69432
BBIBP+BBIBP	neg	CD4-CD8- clusters 3&8	1.28512
BBIBP+BBIBP	pos	CD4-CD8- clusters 3&8	1.53138
AZD+mRNA1273	neg	CD4-CD8- clusters 3&8	0.169373
AZD+mRNA1273	neg	CD4-CD8- clusters 3&8	0.305777
Sput_26+Sput_26	pos	CD4-CD8- clusters 3&8	0.550292
Sput_26+BBIBP	neg	CD4-CD8- clusters 3&8	0.288129
Sput_26+mRNA1273	neg	CD4-CD8- clusters 3&8	0.409921
AZD+mRNA1273	pos	CD4-CD8- clusters 3&8	0.434816
Sput_26+mRNA1273	pos	CD4-CD8- clusters 3&8	0.980623
BBIBP+BBIBP	pos	CD4-CD8- clusters 3&8	1.28527
Sput_26+Sput_5	neg	CD4-CD8- clusters 3&8	0.278227
Sput_26+Sput_26	pos	CD4-CD8- clusters 3&8	0.284937
AZD+AZD	neg	CD4-CD8- clusters 3&8	0.386605
Sput_26+Ad5	neg	CD4-CD8- clusters 3&8	1.9311
Sput_26+Ad5	pos	CD4-CD8- clusters 3&8	0.266609
Sput_26+Ad5	neg	CD4-CD8- clusters 3&8	0.290197
AZD+Ad5	neg	CD4-CD8- clusters 3&8	0.48514
Sput_26+Ad5	neg	CD4-CD8- clusters 3&8	0.690751
AZD+Ad5	neg	CD4-CD8- clusters 3&8	0.681772
Sput_26+Ad5	pos	CD4-CD8- clusters 3&8	0.534467
Sput_26+Ad5	neg	CD4-CD8- clusters 3&8	0.683245
AZD+Ad5	neg	CD4-CD8- clusters 3&8	1.19982
Sput_26+Ad5	pos	CD4-CD8- clusters 3&8	0.715841
Sput_26+Ad5	pos	CD4-CD8- clusters 3&8	0.542789
mRNA1273+mRNA1273	neg	CD4-CD8- clusters 3&8	0.328942
Sput_26+AZD	neg	CD4-CD8- clusters 3&8	1.1814
Sput_26+AZD	neg	CD4-CD8- clusters 3&8	0.212669
Sput_26+BBIBP	neg	CD4-CD8- clusters 3&8	0.74562
AZD+BBIBP	neg	CD4-CD8- clusters 3&8	1.26293
Sput_26+BBIBP	neg	CD4-CD8- clusters 3&8	0.632887
AZD+Sput_26	neg	CD4-CD8- clusters 3&8	0.325382
Sput_26+mRNA1273	neg	CD4-CD8- clusters 3&8	0.766451
AZD+mRNA1273	neg	CD4-CD8- clusters 3&8	0.390058
Sput_26+mRNA1273	pos	CD4-CD8- clusters 3&8	0.476606
AZD+BBIBP	pos	CD4-CD8- clusters 3&8	0.933753
AZD+Sput_26	neg	CD4-CD8- clusters 3&8	0.291185
AZD+mRNA1273	neg	CD4-CD8- clusters 3&8	0.432291
Sput_26+Sput_5	neg	CD4-CD8- clusters 3&8	1.24756
AZD+AZD	neg	CD4-CD8- clusters 3&8	0.698999
AZD+AZD	pos	CD4-CD8- clusters 3&8	1.25806
BBIBP+Sput_26	neg	CD4-CD8- clusters 3&8	1.40139
Sput_26+AZD	neg	CD4-CD8- clusters 3&8	0.303711
Sput_26+Sput_5	neg	CD4-CD8- clusters 3&8	0.296771
BBIBP+BBIBP	neg	CD4-CD8- clusters 3&8	0.537746
BBIBP+Sput_26	neg	CD4-CD8- clusters 3&8	1.08748
AZD+Ad5	neg	CD4-CD8- clusters 3&8	0.791576
Sput_26+Ad5	neg	CD4-CD8- clusters 3&8	1.47854
AZD+Ad5	pos	CD4-CD8- clusters 3&8	0.153933
mRNA1273+mRNA1273	neg	CD4-CD8- clusters 3&8	0.628207
BBIBP+BBIBP	neg	CD4-CD8- clusters 3&8	0.171906
AZD+BBIBP	neg	CD4-CD8- clusters 3&8	0.368702
Sput_26+AZD	neg	CD4-CD8- clusters 3&8	0.739766
AZD+BBIBP	neg	CD4-CD8- clusters 3&8	0.891732
Sput_26+mRNA1273	neg	CD4-CD8- clusters 3&8	0.272699
Sput_26+mRNA1273	pos	CD4-CD8- clusters 3&8	0.692404
Sput_26+mRNA1273	neg	CD4-CD8- clusters 3&8	0.420433
Sput_26+mRNA1273	pos	CD4-CD8- clusters 3&8	0.223035
AZD+Sput_26	pos	CD4-CD8- clusters 3&8	0.967565
AZD+mRNA1273	pos	CD4-CD8- clusters 3&8	0.496425
AZD+Sput_26	neg	CD4-CD8- clusters 3&8	0.753693
AZD+Sput_26	pos	CD4-CD8- clusters 3&8	0.711173
AZD+Sput_26	neg	CD4-CD8- clusters 3&8	0.429267
AZD+Sput_26	neg	CD4-CD8- clusters 3&8	0.467015
Sput_26+Sput_5	neg	CD4-CD8- clusters 3&8	0.43743
Sput_26+Sput_5	neg	CD4-CD8- clusters 3&8	0.336686
Sput_26+Sput_5	pos	CD4-CD8- clusters 3&8	0.255744
Sput_26+Sput_5	neg	CD4-CD8- clusters 3&8	0.249577
Sput_26+Sput_5	pos	CD4-CD8- clusters 3&8	0.518354
AZD+Sput_26	pos	CD4-CD8- clusters 3&8	1.19002
AZD+AZD	pos	CD4-CD8- clusters 3&8	0.972417
AZD+AZD	pos	CD4-CD8- clusters 3&8	0.719524
AZD+AZD	neg	CD4-CD8- clusters 3&8	0.700198
Sput_26+mRNA1273	pos	CD4-CD8- clusters 3&8	0.130376
Sput_26+Sput_5	neg	CD4-CD8- clusters 3&8	0.885007
Sput_26+Sput_5	pos	CD4-CD8- clusters 3&8	4.04145
AZD+AZD	pos	CD4-CD8- clusters 3&8	1.02861
Sput_26+AZD	pos	CD4-CD8- clusters 3&8	0.610159
Sput_26+mRNA1273	pos	CD4-CD8- clusters 3&8	0.688882
BBIBP+Sput_26	pos	CD4-CD8- clusters 3&8	1.18923
Sput_26+BBIBP	pos	CD4-CD8- clusters 3&8	0.913487
Sput_26+Sput_5	neg	CD4-CD8- clusters 3&8	0.251075
BBIBP+AZD	pos	CD4-CD8- clusters 3&8	1.97446
BBIBP+AZD	pos	CD4-CD8- clusters 3&8	1.35914
BBIBP+AZD	pos	CD4-CD8- clusters 3&8	0.995676
BBIBP+mRNA1273	pos	CD4-CD8- clusters 3&8	1.24172
BBIBP+mRNA1273	pos	CD4-CD8- clusters 3&8	1.44044
BBIBP+mRNA1273	pos	CD4-CD8- clusters 3&8	1.11125
Sput_26+BBIBP	pos	CD4-CD8- clusters 3&8	0.368119
AZD+AZD	neg	CD4-CD8- clusters 3&8	0.530601
AZD+BBIBP	neg	CD4-CD8- clusters 3&8	0.628208
Sput_26+AZD	pos	CD4-CD8- clusters 3&8	0.856034
BBIBP+BBIBP	pos	CD4-CD8- clusters 3&8	1.59636
BBIBP+BBIBP	pos	CD4-CD8- clusters 3&8	1.22336
Sput_26+Sput_26	pos	CD4-CD8- clusters 3&8	0.746988
Sput_26+Sput_26	pos	CD4-CD8- clusters 3&8	0.365176
Sput_26+Sput_26	pos	CD4-CD8- clusters 3&8	0.539077
Sput_26+Sput_26	pos	CD4-CD8- clusters 3&8	0.476461
Sput_26+Sput_26	neg	CD4-CD8- clusters 3&8	0.346407
Sput_26+Sput_26	neg	CD4-CD8- clusters 3&8	0.416567
BBIBP+BBIBP	neg	CD4-CD8- clusters 3&8	1.24651
BBIBP+mRNA1273	neg	CD4-CD8- clusters 3&8	1.14411
AZD+BBIBP	neg	CD4-CD8- clusters 3&8	1.00121
BBIBP+AZD	pos	CD4-CD8- clusters 3&8	0.6507
AZD+mRNA1273	pos	CD4-CD8- clusters 3&8	1.06934
AZD+Ad5	pos	CD4-CD8- clusters 3&8	0.788926
Sput_26+Ad5	pos	CD4-CD8- clusters 3&8	0.353155
Sput_26+Ad5	neg	CD4-CD8- clusters 3&8	0.313917
AZD+Ad5	pos	CD4-CD8- clusters 3&8	1.01234
AZD+Ad5	pos	CD4-CD8- clusters 3&8	0.474063
Sput_26+Ad5	pos	CD4-CD8- clusters 3&8	0.62391
Sput_26+Ad5	pos	CD4-CD8- clusters 3&8	1.90997
AZD+Ad5	pos	CD4-CD8- clusters 3&8	0.879791
mRNA1273+mRNA1273	pos	CD4-CD8- clusters 3&8	2.06623
BBIBP+BBIBP	pos	CD4-CD8- clusters 3&8	1.05622
Sput_26+BBIBP	neg	CD4-CD8- clusters 3&8	0.485385
Sput_26+BBIBP	neg	CD4-CD8- clusters 3&8	1.21652
Sput_26+AZD	neg	CD4-CD8- clusters 3&8	0.701499
AZD+BBIBP	neg	CD4-CD8- clusters 3&8	0.614042
Sput_26+AZD	neg	CD4-CD8- clusters 3&8	0.904616
Sput_26+BBIBP	neg	CD4-CD8- clusters 3&8	0.565488
AZD+BBIBP	neg	CD4-CD8- clusters 3&8	2.1351
Sput_26+AZD	pos	CD4-CD8- clusters 3&8	0.694066
AZD+BBIBP	neg	CD4-CD8- clusters 3&8	0.588919
Sput_26+AZD	neg	CD4-CD8- clusters 3&8	0.641534
Sput_26+BBIBP	neg	CD4-CD8- clusters 3&8	0.778053
Sput_26+mRNA1273	neg	CD4-CD8- clusters 3&8	0.441216
Sput_26+mRNA1273	pos	CD4-CD8- clusters 3&8	0.581503
Sput_26+mRNA1273	neg	CD4-CD8- clusters 3&8	0.665487
AZD+mRNA1273	pos	CD4-CD8- clusters 3&8	0.684538
AZD+mRNA1273	pos	CD4-CD8- clusters 3&8	0.778542
AZD+mRNA1273	pos	CD4-CD8- clusters 3&8	1.24159
AZD+mRNA1273	pos	CD4-CD8- clusters 3&8	0.64781
AZD+Sput_26	neg	CD4-CD8- clusters 3&8	0.65693
AZD+mRNA1273	pos	CD4-CD8- clusters 3&8	0.716957
Sput_26+Sput_5	pos	CD4-CD8- clusters 3&8	1.05435
AZD+AZD	pos	CD4-CD8- clusters 3&8	0.644395
Sput_26+mRNA1273	neg	CD4-CD8- clusters 3&8	1.36986
AZD+AZD	pos	CD4-CD8- clusters 3&8	0.780152
Sput_26+BBIBP	neg	CD4-CD8- clusters 3&8	0.878049
Sput_26+AZD	pos	CD4-CD8- clusters 3&8	1.34633
BBIBP+Sput_26	pos	CD4-CD8- clusters 3&8	0.781606
AZD+Sput_26	pos	CD4-CD8- clusters 3&8	0.641579
Sput_26+AZD	pos	CD4-CD8- clusters 3&8	0.737002
Sput_26+BBIBP	pos	CD4-CD8- clusters 3&8	2.21338
AZD+AZD	neg	CD4-CD8- clusters 3&8	0.869697
BBIBP+AZD	neg	CD4-CD8- clusters 3&8	2.85479
BBIBP+AZD	pos	CD4-CD8- clusters 3&8	1.67089
BBIBP+mRNA1273	pos	CD4-CD8- clusters 3&8	1.13727
AZD+BBIBP	neg	CD4-CD8- clusters 3&8	0.777255
BBIBP+Sput_26	pos	CD4-CD8- clusters 3&8	1.03891
BBIBP+mRNA1273	pos	CD4-CD8- clusters 3&8	0.41208
Sput_26+Sput_26	pos	CD4-CD8- clusters 3&8	0.576645
Sput_26+Sput_26	neg	CD4-CD8- clusters 3&8	0.516941
Sput_26+Sput_26	neg	CD4-CD8- clusters 3&8	0.373192
Sput_26+Sput_26	neg	CD4-CD8- clusters 3&8	0.961148
Sput_26+Sput_26	neg	CD4-CD8- clusters 3&8	0.501778
BBIBP+BBIBP	pos	CD4-CD8- clusters 3&8	1.81265
BBIBP+Sput_26	pos	CD4-CD8- clusters 3&8	1.23026
BBIBP+BBIBP	pos	CD4-CD8- clusters 3&8	1.35694
BBIBP+AZD	pos	CD4-CD8- clusters 3&8	1.03994
BBIBP+BBIBP	pos	CD4-CD8- clusters 3&8	2.78578
AZD+BBIBP	neg	CD4-CD8- clusters 3&8	1.21661
Sput_26+Sput_26	neg	CD4-CD8- clusters 3&8	0.437884
AZD+Sput_26	pos	CD4-CD8- clusters 3&8	0.678747
AZD+BBIBP	pos	CD4-CD8- clusters 3&8	0.501569
Sput_26+Sput_5	pos	CD4-CD8- clusters 3&8	0.245008
Sput_26+Sput_5	pos	CD4-CD8- clusters 3&8	0.602239
Sput_26+Sput_5	pos	CD4-CD8- clusters 3&8	0.480088
BBIBP+BBIBP	pos	CD4-CD8- clusters 3&8	1.1819
BBIBP+mRNA1273	pos	CD4-CD8- clusters 3&8	0.990309
Sput_26+mRNA1273	neg	CD4-CD8- clusters 3&8	1.02951
AZD+AZD	neg	CD4-CD8- clusters 3&8	0.402788
BBIBP+AZD	pos	CD4-CD8- clusters 3&8	1.55373
Sput_26+Sput_5	pos	CD4-CD8- clusters 3&8	2.48151
Sput_26+BBIBP	neg	CD4-CD8- clusters 3&8	0.329308
BBIBP+BBIBP	pos	CD4-CD8- clusters 3&8	0.540563
BBIBP+Sput_26	pos	CD4-CD8- clusters 3&8	2.27737
AZD+Sput_26	pos	CD4-CD8- clusters 3&8	0.508282
AZD+Ad5	pos	CD4-CD8- clusters 3&8	0.406374
AZD+Ad5	neg	CD4-CD8- clusters 3&8	0.462222
AZD+Ad5	neg	CD4-CD8- clusters 3&8	0.2574
AZD+Ad5	pos	CD4-CD8- clusters 3&8	1.22332
Sput_26+Ad5	pos	CD4-CD8- clusters 3&8	0.413142
AZD+Ad5	pos	CD4-CD8- clusters 3&8	1.09347
BBIBP+Sput_26	pos	CD4-CD8- clusters 3&8	1.82896
Sput_26+Ad5	neg	CD4-CD8- clusters 3&8	0.220489
mRNA1273+mRNA1273	neg	CD4-CD8- clusters 3&8	0.758515
mRNA1273+mRNA1273	pos	CD4-CD8- clusters 3&8	0.649305
Sput_26+AZD	neg	CD4-CD8- clusters 3&8	0.873985
Sput_26+AZD	neg	CD4-CD8- clusters 3&8	0.369161
AZD+BBIBP	neg	CD4-CD8- clusters 3&8	0.398357
Sput_26+AZD	neg	CD4-CD8- clusters 3&8	0.66976
AZD+BBIBP	neg	CD4-CD8- clusters 3&8	0.434041
Sput_26+BBIBP	neg	CD4-CD8- clusters 3&8	0.43325
Sput_26+BBIBP	neg	CD4-CD8- clusters 3&8	0.323794
AZD+BBIBP	neg	CD4-CD8- clusters 3&8	0.90487
Sput_26+BBIBP	pos	EM CD4+ clusters 37&55	4.38627
AZD+BBIBP	neg	EM CD4+ clusters 37&55	4.97413
Sput_26+AZD	neg	EM CD4+ clusters 37&55	3.90431
Sput_26+AZD	neg	EM CD4+ clusters 37&55	6.03741
Sput_26+AZD	neg	EM CD4+ clusters 37&55	3.75294
Sput_26+AZD	neg	EM CD4+ clusters 37&55	5.26513
Sput_26+BBIBP	neg	EM CD4+ clusters 37&55	6.44725
Sput_26+BBIBP	neg	EM CD4+ clusters 37&55	4.11684
Sput_26+BBIBP	neg	EM CD4+ clusters 37&55	6.11006
Sput_26+mRNA1273	pos	EM CD4+ clusters 37&55	2.19989
Sput_26+mRNA1273	neg	EM CD4+ clusters 37&55	3.01342
AZD+mRNA1273	neg	EM CD4+ clusters 37&55	4.54693
AZD+Sput_26	neg	EM CD4+ clusters 37&55	2.36057
AZD+mRNA1273	neg	EM CD4+ clusters 37&55	5.91622
AZD+mRNA1273	neg	EM CD4+ clusters 37&55	4.89403
AZD+Sput_26	neg	EM CD4+ clusters 37&55	4.3341
AZD+BBIBP	neg	EM CD4+ clusters 37&55	11.9267
AZD+Sput_26	neg	EM CD4+ clusters 37&55	5.70697
Sput_26+Sput_5	neg	EM CD4+ clusters 37&55	5.71876
Sput_26+Sput_5	pos	EM CD4+ clusters 37&55	7.27335
Sput_26+Sput_5	neg	EM CD4+ clusters 37&55	3.37883
Sput_26+Sput_5	neg	EM CD4+ clusters 37&55	3.04152
Sput_26+Sput_5	pos	EM CD4+ clusters 37&55	2.94559
Sput_26+Sput_5	pos	EM CD4+ clusters 37&55	1.7134
Sput_26+AZD	pos	EM CD4+ clusters 37&55	2.67861
AZD+BBIBP	neg	EM CD4+ clusters 37&55	3.00802
AZD+mRNA1273	neg	EM CD4+ clusters 37&55	4.8499
Sput_26+mRNA1273	neg	EM CD4+ clusters 37&55	1.31234
BBIBP+Sput_26	neg	EM CD4+ clusters 37&55	1.8111
AZD+AZD	neg	EM CD4+ clusters 37&55	1.25655
AZD+AZD	neg	EM CD4+ clusters 37&55	2.32881
BBIBP+Sput_26	pos	EM CD4+ clusters 37&55	0.928799
Sput_26+BBIBP	pos	EM CD4+ clusters 37&55	2.48397
AZD+BBIBP	neg	EM CD4+ clusters 37&55	0.610128
BBIBP+AZD	pos	EM CD4+ clusters 37&55	1.16376
BBIBP+AZD	pos	EM CD4+ clusters 37&55	1.40451
BBIBP+mRNA1273	pos	EM CD4+ clusters 37&55	1.69442
BBIBP+mRNA1273	neg	EM CD4+ clusters 37&55	2.95463
BBIBP+Sput_26	pos	EM CD4+ clusters 37&55	3.20078
BBIBP+mRNA1273	pos	EM CD4+ clusters 37&55	2.44196
AZD+Sput_26	neg	EM CD4+ clusters 37&55	2.47178
BBIBP+BBIBP	pos	EM CD4+ clusters 37&55	0.470282
AZD+AZD	pos	EM CD4+ clusters 37&55	1.46188
BBIBP+Sput_26	neg	EM CD4+ clusters 37&55	5.10826
BBIBP+mRNA1273	pos	EM CD4+ clusters 37&55	1.68418
AZD+mRNA1273	pos	EM CD4+ clusters 37&55	1.32842
AZD+mRNA1273	neg	EM CD4+ clusters 37&55	0.612113
BBIBP+BBIBP	pos	EM CD4+ clusters 37&55	1.22116
Sput_26+Sput_26	pos	EM CD4+ clusters 37&55	2.61326
Sput_26+Sput_26	pos	EM CD4+ clusters 37&55	1.94867
BBIBP+BBIBP	neg	EM CD4+ clusters 37&55	3.95433
Sput_26+Sput_26	pos	EM CD4+ clusters 37&55	5.69184
AZD+mRNA1273	pos	EM CD4+ clusters 37&55	1.70361
BBIBP+Sput_26	neg	EM CD4+ clusters 37&55	5.83536
Sput_26+Sput_26	neg	EM CD4+ clusters 37&55	5.78635
BBIBP+AZD	neg	EM CD4+ clusters 37&55	2.33741
BBIBP+AZD	neg	EM CD4+ clusters 37&55	0.824798
BBIBP+AZD	pos	EM CD4+ clusters 37&55	1.44613
BBIBP+AZD	neg	EM CD4+ clusters 37&55	1.67691
BBIBP+BBIBP	neg	EM CD4+ clusters 37&55	1.48814
BBIBP+BBIBP	pos	EM CD4+ clusters 37&55	1.83304
AZD+mRNA1273	neg	EM CD4+ clusters 37&55	3.61861
AZD+mRNA1273	neg	EM CD4+ clusters 37&55	1.63972
Sput_26+Sput_26	pos	EM CD4+ clusters 37&55	3.02619
Sput_26+BBIBP	neg	EM CD4+ clusters 37&55	2.42593
Sput_26+mRNA1273	neg	EM CD4+ clusters 37&55	3.70493
AZD+mRNA1273	pos	EM CD4+ clusters 37&55	1.80192
Sput_26+mRNA1273	pos	EM CD4+ clusters 37&55	8.63925
BBIBP+BBIBP	pos	EM CD4+ clusters 37&55	3.43401
Sput_26+Sput_5	neg	EM CD4+ clusters 37&55	6.42349
Sput_26+Sput_26	pos	EM CD4+ clusters 37&55	2.1594
AZD+AZD	neg	EM CD4+ clusters 37&55	3.34089
Sput_26+Ad5	neg	EM CD4+ clusters 37&55	1.13422
Sput_26+Ad5	pos	EM CD4+ clusters 37&55	7.62769
Sput_26+Ad5	neg	EM CD4+ clusters 37&55	2.65302
AZD+Ad5	neg	EM CD4+ clusters 37&55	3.6491
Sput_26+Ad5	neg	EM CD4+ clusters 37&55	3.41402
AZD+Ad5	neg	EM CD4+ clusters 37&55	1.29477
Sput_26+Ad5	pos	EM CD4+ clusters 37&55	4.37868
Sput_26+Ad5	neg	EM CD4+ clusters 37&55	2.8146
AZD+Ad5	neg	EM CD4+ clusters 37&55	1.68985
Sput_26+Ad5	pos	EM CD4+ clusters 37&55	0.973148
Sput_26+Ad5	pos	EM CD4+ clusters 37&55	4.76171
mRNA1273+mRNA1273	neg	EM CD4+ clusters 37&55	2.7836
Sput_26+AZD	neg	EM CD4+ clusters 37&55	2.35512
Sput_26+AZD	neg	EM CD4+ clusters 37&55	5.76738
Sput_26+BBIBP	neg	EM CD4+ clusters 37&55	2.70287
AZD+BBIBP	neg	EM CD4+ clusters 37&55	2.54491
Sput_26+BBIBP	neg	EM CD4+ clusters 37&55	0.632887
AZD+Sput_26	neg	EM CD4+ clusters 37&55	3.95639
Sput_26+mRNA1273	neg	EM CD4+ clusters 37&55	0.551785
AZD+mRNA1273	neg	EM CD4+ clusters 37&55	0.409793
Sput_26+mRNA1273	pos	EM CD4+ clusters 37&55	1.02962
AZD+BBIBP	pos	EM CD4+ clusters 37&55	1.01238
AZD+Sput_26	neg	EM CD4+ clusters 37&55	1.50326
AZD+mRNA1273	neg	EM CD4+ clusters 37&55	1.21557
Sput_26+Sput_5	neg	EM CD4+ clusters 37&55	0.435348
AZD+AZD	neg	EM CD4+ clusters 37&55	2.48866
AZD+AZD	pos	EM CD4+ clusters 37&55	2.26512
BBIBP+Sput_26	neg	EM CD4+ clusters 37&55	0.366806
Sput_26+AZD	neg	EM CD4+ clusters 37&55	1.71293
Sput_26+Sput_5	neg	EM CD4+ clusters 37&55	1.87559
BBIBP+BBIBP	neg	EM CD4+ clusters 37&55	6.08066
BBIBP+Sput_26	neg	EM CD4+ clusters 37&55	3.90587
AZD+Ad5	neg	EM CD4+ clusters 37&55	2.64343
Sput_26+Ad5	neg	EM CD4+ clusters 37&55	0.907188
AZD+Ad5	pos	EM CD4+ clusters 37&55	2.35761
mRNA1273+mRNA1273	neg	EM CD4+ clusters 37&55	4.42967
BBIBP+BBIBP	neg	EM CD4+ clusters 37&55	3.55599
AZD+BBIBP	neg	EM CD4+ clusters 37&55	3.8707
Sput_26+AZD	neg	EM CD4+ clusters 37&55	2.10746
AZD+BBIBP	neg	EM CD4+ clusters 37&55	4.3968
Sput_26+mRNA1273	neg	EM CD4+ clusters 37&55	3.17468
Sput_26+mRNA1273	pos	EM CD4+ clusters 37&55	1.17398
Sput_26+mRNA1273	neg	EM CD4+ clusters 37&55	1.78159
Sput_26+mRNA1273	pos	EM CD4+ clusters 37&55	4.28004
AZD+Sput_26	pos	EM CD4+ clusters 37&55	1.70792
AZD+mRNA1273	pos	EM CD4+ clusters 37&55	1.04305
AZD+Sput_26	neg	EM CD4+ clusters 37&55	3.25595
AZD+Sput_26	pos	EM CD4+ clusters 37&55	1.92471
AZD+Sput_26	neg	EM CD4+ clusters 37&55	1.29466
AZD+Sput_26	neg	EM CD4+ clusters 37&55	1.5776
Sput_26+Sput_5	neg	EM CD4+ clusters 37&55	0.730099
Sput_26+Sput_5	neg	EM CD4+ clusters 37&55	2.51241
Sput_26+Sput_5	pos	EM CD4+ clusters 37&55	1.35103
Sput_26+Sput_5	neg	EM CD4+ clusters 37&55	2.85806
Sput_26+Sput_5	pos	EM CD4+ clusters 37&55	1.38612
AZD+Sput_26	pos	EM CD4+ clusters 37&55	2.18479
AZD+AZD	pos	EM CD4+ clusters 37&55	2.94661
AZD+AZD	pos	EM CD4+ clusters 37&55	1.13187
AZD+AZD	neg	EM CD4+ clusters 37&55	3.15194
Sput_26+mRNA1273	pos	EM CD4+ clusters 37&55	0.835856
Sput_26+Sput_5	neg	EM CD4+ clusters 37&55	4.70663
Sput_26+Sput_5	pos	EM CD4+ clusters 37&55	0.426713
AZD+AZD	pos	EM CD4+ clusters 37&55	0.982942
Sput_26+AZD	pos	EM CD4+ clusters 37&55	0.923773
Sput_26+mRNA1273	pos	EM CD4+ clusters 37&55	3.39753
BBIBP+Sput_26	pos	EM CD4+ clusters 37&55	1.18424
Sput_26+BBIBP	pos	EM CD4+ clusters 37&55	1.09333
Sput_26+Sput_5	neg	EM CD4+ clusters 37&55	0.774593
BBIBP+AZD	pos	EM CD4+ clusters 37&55	1.84789
BBIBP+AZD	pos	EM CD4+ clusters 37&55	0.676437
BBIBP+AZD	pos	EM CD4+ clusters 37&55	0.919936
BBIBP+mRNA1273	pos	EM CD4+ clusters 37&55	0.572566
BBIBP+mRNA1273	pos	EM CD4+ clusters 37&55	1.70486
BBIBP+mRNA1273	pos	EM CD4+ clusters 37&55	0.510268
Sput_26+BBIBP	pos	EM CD4+ clusters 37&55	1.67737
AZD+AZD	neg	EM CD4+ clusters 37&55	6.25042
AZD+BBIBP	neg	EM CD4+ clusters 37&55	2.83119
Sput_26+AZD	pos	EM CD4+ clusters 37&55	1.02893
BBIBP+BBIBP	pos	EM CD4+ clusters 37&55	1.63074
BBIBP+BBIBP	pos	EM CD4+ clusters 37&55	0.781204
Sput_26+Sput_26	pos	EM CD4+ clusters 37&55	2.10419
Sput_26+Sput_26	pos	EM CD4+ clusters 37&55	2.17077
Sput_26+Sput_26	pos	EM CD4+ clusters 37&55	1.01195
Sput_26+Sput_26	pos	EM CD4+ clusters 37&55	1.44166
Sput_26+Sput_26	neg	EM CD4+ clusters 37&55	5.39269
Sput_26+Sput_26	neg	EM CD4+ clusters 37&55	3.82392
BBIBP+BBIBP	neg	EM CD4+ clusters 37&55	0.934885
BBIBP+mRNA1273	neg	EM CD4+ clusters 37&55	1.30992
AZD+BBIBP	neg	EM CD4+ clusters 37&55	2.29475
BBIBP+AZD	pos	EM CD4+ clusters 37&55	0.804432
AZD+mRNA1273	pos	EM CD4+ clusters 37&55	1.11877
AZD+Ad5	pos	EM CD4+ clusters 37&55	0.396289
Sput_26+Ad5	pos	EM CD4+ clusters 37&55	1.65262
Sput_26+Ad5	neg	EM CD4+ clusters 37&55	2.96981
AZD+Ad5	pos	EM CD4+ clusters 37&55	3.33213
AZD+Ad5	pos	EM CD4+ clusters 37&55	1.05427
Sput_26+Ad5	pos	EM CD4+ clusters 37&55	2.91851
Sput_26+Ad5	pos	EM CD4+ clusters 37&55	1.0182
AZD+Ad5	pos	EM CD4+ clusters 37&55	1.06256
mRNA1273+mRNA1273	pos	EM CD4+ clusters 37&55	0.310634
BBIBP+BBIBP	pos	EM CD4+ clusters 37&55	1.99732
Sput_26+BBIBP	neg	EM CD4+ clusters 37&55	2.56779
Sput_26+BBIBP	neg	EM CD4+ clusters 37&55	1.57782
Sput_26+AZD	neg	EM CD4+ clusters 37&55	0.930303
AZD+BBIBP	neg	EM CD4+ clusters 37&55	0.691375
Sput_26+AZD	neg	EM CD4+ clusters 37&55	1.69782
Sput_26+BBIBP	neg	EM CD4+ clusters 37&55	1.77022
AZD+BBIBP	neg	EM CD4+ clusters 37&55	0.759871
Sput_26+AZD	pos	EM CD4+ clusters 37&55	1.85824
AZD+BBIBP	neg	EM CD4+ clusters 37&55	0.718318
Sput_26+AZD	neg	EM CD4+ clusters 37&55	0.609458
Sput_26+BBIBP	neg	EM CD4+ clusters 37&55	1.14519
Sput_26+mRNA1273	neg	EM CD4+ clusters 37&55	1.76823
Sput_26+mRNA1273	pos	EM CD4+ clusters 37&55	1.02691
Sput_26+mRNA1273	neg	EM CD4+ clusters 37&55	4.03139
AZD+mRNA1273	pos	EM CD4+ clusters 37&55	0.416335
AZD+mRNA1273	pos	EM CD4+ clusters 37&55	0.916649
AZD+mRNA1273	pos	EM CD4+ clusters 37&55	0.980202
AZD+mRNA1273	pos	EM CD4+ clusters 37&55	0.328167
AZD+Sput_26	neg	EM CD4+ clusters 37&55	4.26869
AZD+mRNA1273	pos	EM CD4+ clusters 37&55	1.31174
Sput_26+Sput_5	pos	EM CD4+ clusters 37&55	0.470053
AZD+AZD	pos	EM CD4+ clusters 37&55	1.95991
Sput_26+mRNA1273	neg	EM CD4+ clusters 37&55	0.383178
AZD+AZD	pos	EM CD4+ clusters 37&55	1.81723
Sput_26+BBIBP	neg	EM CD4+ clusters 37&55	0.44878
Sput_26+AZD	pos	EM CD4+ clusters 37&55	0.743372
BBIBP+Sput_26	pos	EM CD4+ clusters 37&55	2.70147
AZD+Sput_26	pos	EM CD4+ clusters 37&55	1.78536
Sput_26+AZD	pos	EM CD4+ clusters 37&55	1.96726
Sput_26+BBIBP	pos	EM CD4+ clusters 37&55	0.332872
AZD+AZD	neg	EM CD4+ clusters 37&55	1.56055
BBIBP+AZD	neg	EM CD4+ clusters 37&55	0.208887
BBIBP+AZD	pos	EM CD4+ clusters 37&55	0.35931
BBIBP+mRNA1273	pos	EM CD4+ clusters 37&55	0.534671
AZD+BBIBP	neg	EM CD4+ clusters 37&55	1.88622
BBIBP+Sput_26	pos	EM CD4+ clusters 37&55	0.911438
BBIBP+mRNA1273	pos	EM CD4+ clusters 37&55	2.70698
Sput_26+Sput_26	pos	EM CD4+ clusters 37&55	2.9696
Sput_26+Sput_26	neg	EM CD4+ clusters 37&55	2.6279
Sput_26+Sput_26	neg	EM CD4+ clusters 37&55	1.53214
Sput_26+Sput_26	neg	EM CD4+ clusters 37&55	1.93177
Sput_26+Sput_26	neg	EM CD4+ clusters 37&55	2.13327
BBIBP+BBIBP	pos	EM CD4+ clusters 37&55	0.657754
BBIBP+Sput_26	pos	EM CD4+ clusters 37&55	1.38188
BBIBP+BBIBP	pos	EM CD4+ clusters 37&55	0.169189
BBIBP+AZD	pos	EM CD4+ clusters 37&55	0.471723
BBIBP+BBIBP	pos	EM CD4+ clusters 37&55	0.297069
AZD+BBIBP	neg	EM CD4+ clusters 37&55	3.42749
Sput_26+Sput_26	neg	EM CD4+ clusters 37&55	4.02891
AZD+Sput_26	pos	EM CD4+ clusters 37&55	1.45954
AZD+BBIBP	pos	EM CD4+ clusters 37&55	0.455059
Sput_26+Sput_5	pos	EM CD4+ clusters 37&55	1.95588
Sput_26+Sput_5	pos	EM CD4+ clusters 37&55	0.605934
Sput_26+Sput_5	pos	EM CD4+ clusters 37&55	1.77024
BBIBP+BBIBP	pos	EM CD4+ clusters 37&55	1.46368
BBIBP+mRNA1273	pos	EM CD4+ clusters 37&55	0.280983
Sput_26+mRNA1273	neg	EM CD4+ clusters 37&55	0.615166
AZD+AZD	neg	EM CD4+ clusters 37&55	1.16339
BBIBP+AZD	pos	EM CD4+ clusters 37&55	0.195298
Sput_26+Sput_5	pos	EM CD4+ clusters 37&55	0.702019
Sput_26+BBIBP	neg	EM CD4+ clusters 37&55	1.799
BBIBP+BBIBP	pos	EM CD4+ clusters 37&55	0.428076
BBIBP+Sput_26	pos	EM CD4+ clusters 37&55	1.85545
AZD+Sput_26	pos	EM CD4+ clusters 37&55	1.04233
AZD+Ad5	pos	EM CD4+ clusters 37&55	1.1959
AZD+Ad5	neg	EM CD4+ clusters 37&55	2.72197
AZD+Ad5	neg	EM CD4+ clusters 37&55	3.19851
AZD+Ad5	pos	EM CD4+ clusters 37&55	1.44004
Sput_26+Ad5	pos	EM CD4+ clusters 37&55	0.518663
AZD+Ad5	pos	EM CD4+ clusters 37&55	1.41828
BBIBP+Sput_26	pos	EM CD4+ clusters 37&55	0.362047
Sput_26+Ad5	neg	EM CD4+ clusters 37&55	2.38488
mRNA1273+mRNA1273	neg	EM CD4+ clusters 37&55	2.28986
mRNA1273+mRNA1273	pos	EM CD4+ clusters 37&55	0.615439
Sput_26+AZD	neg	EM CD4+ clusters 37&55	4.03109
Sput_26+AZD	neg	EM CD4+ clusters 37&55	2.17656
AZD+BBIBP	neg	EM CD4+ clusters 37&55	2.73262
Sput_26+AZD	neg	EM CD4+ clusters 37&55	1.898
AZD+BBIBP	neg	EM CD4+ clusters 37&55	1.04564
Sput_26+BBIBP	neg	EM CD4+ clusters 37&55	2.0818
Sput_26+BBIBP	neg	EM CD4+ clusters 37&55	2.28511
AZD+BBIBP	neg	EM CD4+ clusters 37&55	1.49464
