# Supplementary material for: High-dimensional analysis of 16 SARS-CoV-2 vaccine combinations reveals lymphocyte signatures correlating with immunogenicity
Source: Nat Immunol. 2023 Apr 24;24(6):941–54. doi: 10.1038/s41590-023-01499-w (PMC10232362; doi:10.1038/s41590-023-01499-w)
Supplement: Source Data Extended Data Fig. 6 — Statistical source data. [file 41590_2023_1499_MOESM17_ESM.xlsx]

## Sheet: ExtFig6
feature	Combination	main_feature	rs	p-value	p symbol
NAb	Sput_26+BBIBP	S-induced IFNg	-0.0975641	0.691109	ns
Anti-S RBD IgG	Sput_26+BBIBP	S-induced IFNg	0.240351	0.321602	ns
Anti-S RBD IgA	Sput_26+BBIBP	S-induced IFNg	-0.116675	0.64476	ns
Spike-binding mBC CD21 MFI	Sput_26+BBIBP	S-induced IFNg	0.227941	0.378911	ns
Spike-binding mBC CD38 MFI	Sput_26+BBIBP	S-induced IFNg	0.22549	0.384197	ns
Spike-binding mBC CXCR5 MFI	Sput_26+BBIBP	S-induced IFNg	0.345588	0.174252	ns
CM CD4+ cluster 9	Sput_26+BBIBP	S-induced IFNg	0.149123	0.542322	ns
EM CD8+ clusters 71&72	Sput_26+BBIBP	S-induced IFNg	0.1	0.683772	ns
CD4-CD8- clusters 3&8	Sput_26+BBIBP	S-induced IFNg	0.296491	0.21773	ns
EM CD4+ T cells neg	Sput_26+BBIBP	S-induced IFNg	-0.501754	0.0286063	<0.05
S-induced IFNg	Sput_26+BBIBP	NAb	-0.0975641	0.691109	ns
Anti-S RBD IgG	Sput_26+BBIBP	NAb	0.747806	4.09631e-05	<0.0001
Anti-S RBD IgA	Sput_26+BBIBP	NAb	0.449857	0.0356711	<0.05
Spike-binding mBC CD21 MFI	Sput_26+BBIBP	NAb	-0.514844	0.016931	<0.05
Spike-binding mBC CD38 MFI	Sput_26+BBIBP	NAb	-0.14956	0.517595	ns
Spike-binding mBC CXCR5 MFI	Sput_26+BBIBP	NAb	-0.236401	0.302209	ns
CM CD4+ cluster 9	Sput_26+BBIBP	NAb	-0.290901	0.178092	ns
EM CD8+ clusters 71&72	Sput_26+BBIBP	NAb	-0.140708	0.521927	ns
CD4-CD8- clusters 3&8	Sput_26+BBIBP	NAb	0.0179178	0.935327	ns
EM CD4+ T cells neg	Sput_26+BBIBP	NAb	0.0126479	0.954325	ns
S-induced IFNg	Sput_26+BBIBP	Anti-S RBD IgG	0.240351	0.321602	ns
NAb	Sput_26+BBIBP	Anti-S RBD IgG	0.747806	4.09631e-05	<0.0001
Anti-S RBD IgA	Sput_26+BBIBP	Anti-S RBD IgG	0.517368	0.0136664	<0.05
Spike-binding mBC CD21 MFI	Sput_26+BBIBP	Anti-S RBD IgG	-0.332468	0.140877	ns
Spike-binding mBC CD38 MFI	Sput_26+BBIBP	Anti-S RBD IgG	-0.220779	0.336188	ns
Spike-binding mBC CXCR5 MFI	Sput_26+BBIBP	Anti-S RBD IgG	-0.279221	0.220289	ns
CM CD4+ cluster 9	Sput_26+BBIBP	Anti-S RBD IgG	-0.266798	0.218464	ns
EM CD8+ clusters 71&72	Sput_26+BBIBP	Anti-S RBD IgG	0.0731225	0.740213	ns
CD4-CD8- clusters 3&8	Sput_26+BBIBP	Anti-S RBD IgG	0.274704	0.204606	ns
EM CD4+ T cells neg	Sput_26+BBIBP	Anti-S RBD IgG	0.048419	0.826348	ns
NAb	AZD+BBIBP	S-induced IFNg	-0.0187317	0.939329	ns
Anti-S RBD IgG	AZD+BBIBP	S-induced IFNg	0.0894737	0.715663	ns
Anti-S RBD IgA	AZD+BBIBP	S-induced IFNg	-0.0245614	0.920498	ns
Spike-binding mBC CD21 MFI	AZD+BBIBP	S-induced IFNg	-0.0298246	0.90353	ns
Spike-binding mBC CD38 MFI	AZD+BBIBP	S-induced IFNg	0.0245614	0.920498	ns
Spike-binding mBC CXCR5 MFI	AZD+BBIBP	S-induced IFNg	-0.163158	0.504516	ns
CM CD4+ cluster 9	AZD+BBIBP	S-induced IFNg	0.119298	0.626648	ns
EM CD8+ clusters 71&72	AZD+BBIBP	S-induced IFNg	0.0122807	0.960204	ns
CD4-CD8- clusters 3&8	AZD+BBIBP	S-induced IFNg	0.0403509	0.869723	ns
EM CD4+ T cells neg	AZD+BBIBP	S-induced IFNg	-0.342105	0.151672	ns
S-induced IFNg	AZD+BBIBP	NAb	-0.0187317	0.939329	ns
Anti-S RBD IgG	AZD+BBIBP	NAb	0.548605	0.0122529	<0.05
Anti-S RBD IgA	AZD+BBIBP	NAb	0.0235001	0.921661	ns
Spike-binding mBC CD21 MFI	AZD+BBIBP	NAb	0.421464	0.0723042	ns
Spike-binding mBC CD38 MFI	AZD+BBIBP	NAb	-0.2688	0.265809	ns
Spike-binding mBC CXCR5 MFI	AZD+BBIBP	NAb	0.0674342	0.783858	ns
CM CD4+ cluster 9	AZD+BBIBP	NAb	0.0551036	0.817518	ns
EM CD8+ clusters 71&72	AZD+BBIBP	NAb	0.120742	0.612108	ns
CD4-CD8- clusters 3&8	AZD+BBIBP	NAb	-0.000810348	0.997295	ns
EM CD4+ T cells neg	AZD+BBIBP	NAb	0.151535	0.523637	ns
S-induced IFNg	AZD+BBIBP	Anti-S RBD IgG	0.0894737	0.715663	ns
NAb	AZD+BBIBP	Anti-S RBD IgG	0.548605	0.0122529	<0.05
Anti-S RBD IgA	AZD+BBIBP	Anti-S RBD IgG	0.270677	0.248391	ns
Spike-binding mBC CD21 MFI	AZD+BBIBP	Anti-S RBD IgG	0.0140351	0.954524	ns
Spike-binding mBC CD38 MFI	AZD+BBIBP	Anti-S RBD IgG	0.054386	0.82499	ns
Spike-binding mBC CXCR5 MFI	AZD+BBIBP	Anti-S RBD IgG	0.0561404	0.819431	ns
CM CD4+ cluster 9	AZD+BBIBP	Anti-S RBD IgG	0.102256	0.667935	ns
EM CD8+ clusters 71&72	AZD+BBIBP	Anti-S RBD IgG	0.123308	0.604509	ns
CD4-CD8- clusters 3&8	AZD+BBIBP	Anti-S RBD IgG	-0.00451128	0.98494	ns
EM CD4+ T cells neg	AZD+BBIBP	Anti-S RBD IgG	-0.347368	0.133449	ns
NAb	Sput_26+AZD	S-induced IFNg	0.152348	0.521385	ns
Anti-S RBD IgG	Sput_26+AZD	S-induced IFNg	0.157498	0.507229	ns
Anti-S RBD IgA	Sput_26+AZD	S-induced IFNg	0.0361582	0.879707	ns
Spike-binding mBC CD21 MFI	Sput_26+AZD	S-induced IFNg	-0.514939	0.0240639	<0.05
Spike-binding mBC CD38 MFI	Sput_26+AZD	S-induced IFNg	-0.258348	0.285553	ns
Spike-binding mBC CXCR5 MFI	Sput_26+AZD	S-induced IFNg	-0.209139	0.390181	ns
CM CD4+ cluster 9	Sput_26+AZD	S-induced IFNg	0.176205	0.457411	ns
EM CD8+ clusters 71&72	Sput_26+AZD	S-induced IFNg	0.365964	0.112539	ns
CD4-CD8- clusters 3&8	Sput_26+AZD	S-induced IFNg	0.0617471	0.795938	ns
EM CD4+ T cells neg	Sput_26+AZD	S-induced IFNg	-0.24247	0.303004	ns
S-induced IFNg	Sput_26+AZD	NAb	0.152348	0.521385	ns
Anti-S RBD IgG	Sput_26+AZD	NAb	0.9292	1.53605e-10	<0.0001
Anti-S RBD IgA	Sput_26+AZD	NAb	0.201044	0.357654	ns
Spike-binding mBC CD21 MFI	Sput_26+AZD	NAb	0.00173871	0.993873	ns
Spike-binding mBC CD38 MFI	Sput_26+AZD	NAb	0.154166	0.49334	ns
Spike-binding mBC CXCR5 MFI	Sput_26+AZD	NAb	-0.0776626	0.731203	ns
CM CD4+ cluster 9	Sput_26+AZD	NAb	-0.131116	0.550955	ns
EM CD8+ clusters 71&72	Sput_26+AZD	NAb	0.284594	0.188119	ns
CD4-CD8- clusters 3&8	Sput_26+AZD	NAb	-0.18956	0.38633	ns
EM CD4+ T cells neg	Sput_26+AZD	NAb	-0.0559023	0.800002	ns
S-induced IFNg	Sput_26+AZD	Anti-S RBD IgG	0.157498	0.507229	ns
NAb	Sput_26+AZD	Anti-S RBD IgG	0.9292	1.53605e-10	<0.0001
Anti-S RBD IgA	Sput_26+AZD	Anti-S RBD IgG	0.161681	0.461107	ns
Spike-binding mBC CD21 MFI	Sput_26+AZD	Anti-S RBD IgG	0.0638418	0.777749	ns
Spike-binding mBC CD38 MFI	Sput_26+AZD	Anti-S RBD IgG	0.223729	0.316881	ns
Spike-binding mBC CXCR5 MFI	Sput_26+AZD	Anti-S RBD IgG	-0.0745763	0.741524	ns
CM CD4+ cluster 9	Sput_26+AZD	Anti-S RBD IgG	-0.111715	0.611816	ns
EM CD8+ clusters 71&72	Sput_26+AZD	Anti-S RBD IgG	0.196738	0.368258	ns
CD4-CD8- clusters 3&8	Sput_26+AZD	Anti-S RBD IgG	-0.311419	0.148042	ns
EM CD4+ T cells neg	Sput_26+AZD	Anti-S RBD IgG	-0.0746416	0.735002	ns
NAb	AZD+Sput_26	S-induced IFNg	0.422533	0.103004	ns
Anti-S RBD IgG	AZD+Sput_26	S-induced IFNg	0.178599	0.5081	ns
Anti-S RBD IgA	AZD+Sput_26	S-induced IFNg	-0.193359	0.473058	ns
Spike-binding mBC CD21 MFI	AZD+Sput_26	S-induced IFNg	-0.292253	0.272036	ns
Spike-binding mBC CD38 MFI	AZD+Sput_26	S-induced IFNg	-0.732108	0.0012621	<0.05
Spike-binding mBC CXCR5 MFI	AZD+Sput_26	S-induced IFNg	-0.296681	0.2645	ns
CM CD4+ cluster 9	AZD+Sput_26	S-induced IFNg	0.699636	0.00255395	<0.05
EM CD8+ clusters 71&72	AZD+Sput_26	S-induced IFNg	0.116606	0.667151	ns
CD4-CD8- clusters 3&8	AZD+Sput_26	S-induced IFNg	0.616978	0.0108982	<0.05
EM CD4+ T cells neg	AZD+Sput_26	S-induced IFNg	-0.472328	0.0646905	ns
S-induced IFNg	AZD+Sput_26	NAb	0.422533	0.103004	ns
Anti-S RBD IgG	AZD+Sput_26	NAb	0.884994	4.50869e-08	<0.0001
Anti-S RBD IgA	AZD+Sput_26	NAb	-0.127426	0.572003	ns
Spike-binding mBC CD21 MFI	AZD+Sput_26	NAb	-0.350835	0.109405	ns
Spike-binding mBC CD38 MFI	AZD+Sput_26	NAb	-0.190938	0.394672	ns
Spike-binding mBC CXCR5 MFI	AZD+Sput_26	NAb	-0.354349	0.105656	ns
CM CD4+ cluster 9	AZD+Sput_26	NAb	0.385977	0.0760292	ns
EM CD8+ clusters 71&72	AZD+Sput_26	NAb	0.104255	0.644285	ns
CD4-CD8- clusters 3&8	AZD+Sput_26	NAb	0.270008	0.224269	ns
EM CD4+ T cells neg	AZD+Sput_26	NAb	-0.406476	0.0604852	ns
S-induced IFNg	AZD+Sput_26	Anti-S RBD IgG	0.178599	0.5081	ns
NAb	AZD+Sput_26	Anti-S RBD IgG	0.884994	4.50869e-08	<0.0001
Anti-S RBD IgA	AZD+Sput_26	Anti-S RBD IgG	-0.136685	0.544155	ns
Spike-binding mBC CD21 MFI	AZD+Sput_26	Anti-S RBD IgG	-0.263693	0.235716	ns
Spike-binding mBC CD38 MFI	AZD+Sput_26	Anti-S RBD IgG	0.0220215	0.92251	ns
Spike-binding mBC CXCR5 MFI	AZD+Sput_26	Anti-S RBD IgG	-0.339356	0.122328	ns
CM CD4+ cluster 9	AZD+Sput_26	Anti-S RBD IgG	0.389046	0.0735287	ns
EM CD8+ clusters 71&72	AZD+Sput_26	Anti-S RBD IgG	0.162055	0.471204	ns
CD4-CD8- clusters 3&8	AZD+Sput_26	Anti-S RBD IgG	0.241107	0.27973	ns
EM CD4+ T cells neg	AZD+Sput_26	Anti-S RBD IgG	-0.134952	0.549318	ns
NAb	Sput_26+mRNA1273	S-induced IFNg	0.258176	0.300958	ns
Anti-S RBD IgG	Sput_26+mRNA1273	S-induced IFNg	0.362229	0.139625	ns
Anti-S RBD IgA	Sput_26+mRNA1273	S-induced IFNg	-0.0505676	0.842056	ns
Spike-binding mBC CD21 MFI	Sput_26+mRNA1273	S-induced IFNg	0.0939112	0.710899	ns
Spike-binding mBC CD38 MFI	Sput_26+mRNA1273	S-induced IFNg	0.0505676	0.842056	ns
Spike-binding mBC CXCR5 MFI	Sput_26+mRNA1273	S-induced IFNg	-0.242518	0.332231	ns
CM CD4+ cluster 9	Sput_26+mRNA1273	S-induced IFNg	0.128999	0.60995	ns
EM CD8+ clusters 71&72	Sput_26+mRNA1273	S-induced IFNg	0.254902	0.307345	ns
CD4-CD8- clusters 3&8	Sput_26+mRNA1273	S-induced IFNg	0.182663	0.468161	ns
EM CD4+ T cells neg	Sput_26+mRNA1273	S-induced IFNg	0.00722394	0.977304	ns
S-induced IFNg	Sput_26+mRNA1273	NAb	0.258176	0.300958	ns
Anti-S RBD IgG	Sput_26+mRNA1273	NAb	0.823389	2.51425e-06	<0.0001
Anti-S RBD IgA	Sput_26+mRNA1273	NAb	-0.0601318	0.790378	ns
Spike-binding mBC CD21 MFI	Sput_26+mRNA1273	NAb	-0.070253	0.756055	ns
Spike-binding mBC CD38 MFI	Sput_26+mRNA1273	NAb	0.314948	0.153396	ns
Spike-binding mBC CXCR5 MFI	Sput_26+mRNA1273	NAb	0.12324	0.584793	ns
CM CD4+ cluster 9	Sput_26+mRNA1273	NAb	0.0583457	0.796476	ns
EM CD8+ clusters 71&72	Sput_26+mRNA1273	NAb	0.253625	0.254739	ns
CD4-CD8- clusters 3&8	Sput_26+mRNA1273	NAb	0.0970444	0.667468	ns
EM CD4+ T cells neg	Sput_26+mRNA1273	NAb	0.282798	0.202225	ns
S-induced IFNg	Sput_26+mRNA1273	Anti-S RBD IgG	0.362229	0.139625	ns
NAb	Sput_26+mRNA1273	Anti-S RBD IgG	0.823389	2.51425e-06	<0.0001
Anti-S RBD IgA	Sput_26+mRNA1273	Anti-S RBD IgG	-0.0965556	0.669051	ns
Spike-binding mBC CD21 MFI	Sput_26+mRNA1273	Anti-S RBD IgG	-0.00282326	0.990051	ns
Spike-binding mBC CD38 MFI	Sput_26+mRNA1273	Anti-S RBD IgG	0.208357	0.352111	ns
Spike-binding mBC CXCR5 MFI	Sput_26+mRNA1273	Anti-S RBD IgG	0.21965	0.326013	ns
CM CD4+ cluster 9	Sput_26+mRNA1273	Anti-S RBD IgG	0.119142	0.597436	ns
EM CD8+ clusters 71&72	Sput_26+mRNA1273	Anti-S RBD IgG	0.102202	0.650853	ns
CD4-CD8- clusters 3&8	Sput_26+mRNA1273	Anti-S RBD IgG	0.127047	0.573156	ns
EM CD4+ T cells neg	Sput_26+mRNA1273	Anti-S RBD IgG	0.0818746	0.717189	ns
NAb	AZD+mRNA1273	S-induced IFNg	-0.0178519	0.942174	ns
Anti-S RBD IgG	AZD+mRNA1273	S-induced IFNg	0.0789474	0.748011	ns
Anti-S RBD IgA	AZD+mRNA1273	S-induced IFNg	0.12807	0.601318	ns
Spike-binding mBC CD21 MFI	AZD+mRNA1273	S-induced IFNg	0.235088	0.332632	ns
Spike-binding mBC CD38 MFI	AZD+mRNA1273	S-induced IFNg	-0.0263158	0.914838	ns
Spike-binding mBC CXCR5 MFI	AZD+mRNA1273	S-induced IFNg	-0.0754386	0.758887	ns
CM CD4+ cluster 9	AZD+mRNA1273	S-induced IFNg	0.710526	0.000651267	<0.001
EM CD8+ clusters 71&72	AZD+mRNA1273	S-induced IFNg	0.396491	0.0928338	ns
CD4-CD8- clusters 3&8	AZD+mRNA1273	S-induced IFNg	0.512281	0.0249308	<0.05
EM CD4+ T cells neg	AZD+mRNA1273	S-induced IFNg	-0.577193	0.00966536	<0.05
S-induced IFNg	AZD+mRNA1273	NAb	-0.0178519	0.942174	ns
Anti-S RBD IgG	AZD+mRNA1273	NAb	0.882606	5.32661e-09	<0.0001
Anti-S RBD IgA	AZD+mRNA1273	NAb	-0.213118	0.306381	ns
Spike-binding mBC CD21 MFI	AZD+mRNA1273	NAb	-0.430088	0.0318793	<0.05
Spike-binding mBC CD38 MFI	AZD+mRNA1273	NAb	-0.241998	0.243829	ns
Spike-binding mBC CXCR5 MFI	AZD+mRNA1273	NAb	-0.0786987	0.708457	ns
CM CD4+ cluster 9	AZD+mRNA1273	NAb	-0.193992	0.3528	ns
EM CD8+ clusters 71&72	AZD+mRNA1273	NAb	-0.0184942	0.93008	ns
CD4-CD8- clusters 3&8	AZD+mRNA1273	NAb	0.243966	0.239898	ns
EM CD4+ T cells neg	AZD+mRNA1273	NAb	-0.218782	0.293394	ns
S-induced IFNg	AZD+mRNA1273	Anti-S RBD IgG	0.0789474	0.748011	ns
NAb	AZD+mRNA1273	Anti-S RBD IgG	0.882606	5.32661e-09	<0.0001
Anti-S RBD IgA	AZD+mRNA1273	Anti-S RBD IgG	-0.084247	0.688875	ns
Spike-binding mBC CD21 MFI	AZD+mRNA1273	Anti-S RBD IgG	-0.373077	0.0662326	ns
Spike-binding mBC CD38 MFI	AZD+mRNA1273	Anti-S RBD IgG	-0.254615	0.219347	ns
Spike-binding mBC CXCR5 MFI	AZD+mRNA1273	Anti-S RBD IgG	-0.0761538	0.7175	ns
CM CD4+ cluster 9	AZD+mRNA1273	Anti-S RBD IgG	-0.0530769	0.80106	ns
EM CD8+ clusters 71&72	AZD+mRNA1273	Anti-S RBD IgG	0.0269231	0.89835	ns
CD4-CD8- clusters 3&8	AZD+mRNA1273	Anti-S RBD IgG	0.206154	0.322824	ns
EM CD4+ T cells neg	AZD+mRNA1273	Anti-S RBD IgG	-0.362308	0.0751041	ns
NAb	Sput_26+Sput_5	S-induced IFNg	0.113834	0.613977	ns
Anti-S RBD IgG	Sput_26+Sput_5	S-induced IFNg	-0.0479955	0.832029	ns
Anti-S RBD IgA	Sput_26+Sput_5	S-induced IFNg	-0.0197628	0.930438	ns
Spike-binding mBC CD21 MFI	Sput_26+Sput_5	S-induced IFNg	-0.15415	0.493385	ns
Spike-binding mBC CD38 MFI	Sput_26+Sput_5	S-induced IFNg	-0.457933	0.0321016	<0.05
Spike-binding mBC CXCR5 MFI	Sput_26+Sput_5	S-induced IFNg	0.1869	0.404933	ns
CM CD4+ cluster 9	Sput_26+Sput_5	S-induced IFNg	0.442123	0.0393749	<0.05
EM CD8+ clusters 71&72	Sput_26+Sput_5	S-induced IFNg	0.190288	0.396315	ns
CD4-CD8- clusters 3&8	Sput_26+Sput_5	S-induced IFNg	0.350649	0.109606	ns
EM CD4+ T cells neg	Sput_26+Sput_5	S-induced IFNg	-0.343874	0.117117	ns
S-induced IFNg	Sput_26+Sput_5	NAb	0.113834	0.613977	ns
Anti-S RBD IgG	Sput_26+Sput_5	NAb	0.67784	7.39779e-05	<0.0001
Anti-S RBD IgA	Sput_26+Sput_5	NAb	0.310866	0.107369	ns
Spike-binding mBC CD21 MFI	Sput_26+Sput_5	NAb	-0.392195	0.0389975	<0.05
Spike-binding mBC CD38 MFI	Sput_26+Sput_5	NAb	-0.633916	0.00029243	<0.001
Spike-binding mBC CXCR5 MFI	Sput_26+Sput_5	NAb	-0.415432	0.0279147	<0.05
CM CD4+ cluster 9	Sput_26+Sput_5	NAb	0.223869	0.252126	ns
EM CD8+ clusters 71&72	Sput_26+Sput_5	NAb	-0.0184196	0.925879	ns
CD4-CD8- clusters 3&8	Sput_26+Sput_5	NAb	0.163509	0.40576	ns
EM CD4+ T cells neg	Sput_26+Sput_5	NAb	-0.0665938	0.736351	ns
S-induced IFNg	Sput_26+Sput_5	Anti-S RBD IgG	-0.0479955	0.832029	ns
NAb	Sput_26+Sput_5	Anti-S RBD IgG	0.67784	7.39779e-05	<0.0001
Anti-S RBD IgA	Sput_26+Sput_5	Anti-S RBD IgG	0.224412	0.250947	ns
Spike-binding mBC CD21 MFI	Sput_26+Sput_5	Anti-S RBD IgG	-0.671045	9.28586e-05	<0.0001
Spike-binding mBC CD38 MFI	Sput_26+Sput_5	Anti-S RBD IgG	-0.44335	0.0181276	<0.05
Spike-binding mBC CXCR5 MFI	Sput_26+Sput_5	Anti-S RBD IgG	-0.469075	0.0118007	<0.05
CM CD4+ cluster 9	Sput_26+Sput_5	Anti-S RBD IgG	0.202518	0.301358	ns
EM CD8+ clusters 71&72	Sput_26+Sput_5	Anti-S RBD IgG	-0.00821018	0.966926	ns
CD4-CD8- clusters 3&8	Sput_26+Sput_5	Anti-S RBD IgG	0.15873	0.419804	ns
EM CD4+ T cells neg	Sput_26+Sput_5	Anti-S RBD IgG	-0.192118	0.327378	ns
NAb	AZD+AZD	S-induced IFNg	0.219439	0.431983	ns
Anti-S RBD IgG	AZD+AZD	S-induced IFNg	0.0357143	0.899447	ns
Anti-S RBD IgA	AZD+AZD	S-induced IFNg	0.318141	0.247844	ns
Spike-binding mBC CD21 MFI	AZD+AZD	S-induced IFNg	0.0892857	0.751673	ns
Spike-binding mBC CD38 MFI	AZD+AZD	S-induced IFNg	-0.0678571	0.810109	ns
Spike-binding mBC CXCR5 MFI	AZD+AZD	S-induced IFNg	0.0607143	0.829812	ns
CM CD4+ cluster 9	AZD+AZD	S-induced IFNg	-0.139286	0.620546	ns
EM CD8+ clusters 71&72	AZD+AZD	S-induced IFNg	0.0785714	0.780755	ns
CD4-CD8- clusters 3&8	AZD+AZD	S-induced IFNg	0.2	0.474814	ns
EM CD4+ T cells neg	AZD+AZD	S-induced IFNg	-0.296429	0.283355	ns
S-induced IFNg	AZD+AZD	NAb	0.219439	0.431983	ns
Anti-S RBD IgG	AZD+AZD	NAb	0.737865	0.00020439	<0.001
Anti-S RBD IgA	AZD+AZD	NAb	0.332997	0.151389	ns
Spike-binding mBC CD21 MFI	AZD+AZD	NAb	-0.463417	0.0456815	<0.05
Spike-binding mBC CD38 MFI	AZD+AZD	NAb	-0.238223	0.326036	ns
Spike-binding mBC CXCR5 MFI	AZD+AZD	NAb	-0.30057	0.211165	ns
CM CD4+ cluster 9	AZD+AZD	NAb	0.0301169	0.899698	ns
EM CD8+ clusters 71&72	AZD+AZD	NAb	0.0673668	0.777794	ns
CD4-CD8- clusters 3&8	AZD+AZD	NAb	-0.19259	0.415938	ns
EM CD4+ T cells neg	AZD+AZD	NAb	0.0467605	0.844798	ns
S-induced IFNg	AZD+AZD	Anti-S RBD IgG	0.0357143	0.899447	ns
NAb	AZD+AZD	Anti-S RBD IgG	0.737865	0.00020439	<0.001
Anti-S RBD IgA	AZD+AZD	Anti-S RBD IgG	-0.000752163	0.997489	ns
Spike-binding mBC CD21 MFI	AZD+AZD	Anti-S RBD IgG	-0.587719	0.00813931	<0.05
Spike-binding mBC CD38 MFI	AZD+AZD	Anti-S RBD IgG	-0.32807	0.170297	ns
Spike-binding mBC CXCR5 MFI	AZD+AZD	Anti-S RBD IgG	-0.140351	0.566583	ns
CM CD4+ cluster 9	AZD+AZD	Anti-S RBD IgG	-0.0511278	0.830495	ns
EM CD8+ clusters 71&72	AZD+AZD	Anti-S RBD IgG	-0.240602	0.306861	ns
CD4-CD8- clusters 3&8	AZD+AZD	Anti-S RBD IgG	-0.0360902	0.879931	ns
EM CD4+ T cells neg	AZD+AZD	Anti-S RBD IgG	0	1	ns
NAb	BBIBP+Sput_26	S-induced IFNg	-0.405012	0.169799	ns
Anti-S RBD IgG	BBIBP+Sput_26	S-induced IFNg	-0.148352	0.628609	ns
Anti-S RBD IgA	BBIBP+Sput_26	S-induced IFNg	-0.122575	0.689946	ns
Spike-binding mBC CD21 MFI	BBIBP+Sput_26	S-induced IFNg	-0.0659341	0.830542	ns
Spike-binding mBC CD38 MFI	BBIBP+Sput_26	S-induced IFNg	-0.0769231	0.802763	ns
Spike-binding mBC CXCR5 MFI	BBIBP+Sput_26	S-induced IFNg	0.0274725	0.929012	ns
CM CD4+ cluster 9	BBIBP+Sput_26	S-induced IFNg	0.0164835	0.957376	ns
EM CD8+ clusters 71&72	BBIBP+Sput_26	S-induced IFNg	-0.0164835	0.957376	ns
CD4-CD8- clusters 3&8	BBIBP+Sput_26	S-induced IFNg	0.269231	0.373733	ns
EM CD4+ T cells neg	BBIBP+Sput_26	S-induced IFNg	-0.593407	0.0325244	<0.05
S-induced IFNg	BBIBP+Sput_26	NAb	-0.405012	0.169799	ns
Anti-S RBD IgG	BBIBP+Sput_26	NAb	0.680041	0.000256286	<0.001
Anti-S RBD IgA	BBIBP+Sput_26	NAb	0.517009	0.00968092	<0.05
Spike-binding mBC CD21 MFI	BBIBP+Sput_26	NAb	-0.244523	0.260813	ns
Spike-binding mBC CD38 MFI	BBIBP+Sput_26	NAb	0.0963122	0.661997	ns
Spike-binding mBC CXCR5 MFI	BBIBP+Sput_26	NAb	-0.26648	0.219034	ns
CM CD4+ cluster 9	BBIBP+Sput_26	NAb	0.141987	0.508085	ns
EM CD8+ clusters 71&72	BBIBP+Sput_26	NAb	0.0839611	0.696495	ns
CD4-CD8- clusters 3&8	BBIBP+Sput_26	NAb	0.0940716	0.661948	ns
EM CD4+ T cells neg	BBIBP+Sput_26	NAb	0.0294523	0.891337	ns
S-induced IFNg	BBIBP+Sput_26	Anti-S RBD IgG	-0.148352	0.628609	ns
NAb	BBIBP+Sput_26	Anti-S RBD IgG	0.680041	0.000256286	<0.001
Anti-S RBD IgA	BBIBP+Sput_26	Anti-S RBD IgG	0.253278	0.232417	ns
Spike-binding mBC CD21 MFI	BBIBP+Sput_26	Anti-S RBD IgG	-0.366601	0.0853233	ns
Spike-binding mBC CD38 MFI	BBIBP+Sput_26	Anti-S RBD IgG	-0.136364	0.534984	ns
Spike-binding mBC CXCR5 MFI	BBIBP+Sput_26	Anti-S RBD IgG	-0.270751	0.211459	ns
CM CD4+ cluster 9	BBIBP+Sput_26	Anti-S RBD IgG	-0.0382609	0.859118	ns
EM CD8+ clusters 71&72	BBIBP+Sput_26	Anti-S RBD IgG	-0.341739	0.102167	ns
CD4-CD8- clusters 3&8	BBIBP+Sput_26	Anti-S RBD IgG	-0.0791304	0.713216	ns
EM CD4+ T cells neg	BBIBP+Sput_26	Anti-S RBD IgG	0.0452174	0.833823	ns
NAb	BBIBP+AZD	S-induced IFNg	-0.262252	0.365058	ns
Anti-S RBD IgG	BBIBP+AZD	S-induced IFNg	-0.032967	0.910919	ns
Anti-S RBD IgA	BBIBP+AZD	S-induced IFNg	0.0264318	0.928532	ns
Spike-binding mBC CD21 MFI	BBIBP+AZD	S-induced IFNg	-0.0549451	0.852008	ns
Spike-binding mBC CD38 MFI	BBIBP+AZD	S-induced IFNg	0.0945055	0.747938	ns
Spike-binding mBC CXCR5 MFI	BBIBP+AZD	S-induced IFNg	-0.142857	0.626117	ns
CM CD4+ cluster 9	BBIBP+AZD	S-induced IFNg	-0.0461538	0.875503	ns
EM CD8+ clusters 71&72	BBIBP+AZD	S-induced IFNg	0.459341	0.0984684	ns
CD4-CD8- clusters 3&8	BBIBP+AZD	S-induced IFNg	0.138462	0.636885	ns
EM CD4+ T cells neg	BBIBP+AZD	S-induced IFNg	0.0593407	0.840302	ns
S-induced IFNg	BBIBP+AZD	NAb	-0.262252	0.365058	ns
Anti-S RBD IgG	BBIBP+AZD	NAb	0.664847	0.00100866	<0.05
Anti-S RBD IgA	BBIBP+AZD	NAb	0.430023	0.0516894	ns
Spike-binding mBC CD21 MFI	BBIBP+AZD	NAb	0.0921904	0.691037	ns
Spike-binding mBC CD38 MFI	BBIBP+AZD	NAb	-0.0060563	0.979214	ns
Spike-binding mBC CXCR5 MFI	BBIBP+AZD	NAb	-0.214662	0.350083	ns
CM CD4+ cluster 9	BBIBP+AZD	NAb	0.161501	0.48431	ns
EM CD8+ clusters 71&72	BBIBP+AZD	NAb	-0.576022	0.00628019	<0.05
CD4-CD8- clusters 3&8	BBIBP+AZD	NAb	-0.0854612	0.71263	ns
EM CD4+ T cells neg	BBIBP+AZD	NAb	0.0888258	0.701806	ns
S-induced IFNg	BBIBP+AZD	Anti-S RBD IgG	-0.032967	0.910919	ns
NAb	BBIBP+AZD	Anti-S RBD IgG	0.664847	0.00100866	<0.05
Anti-S RBD IgA	BBIBP+AZD	Anti-S RBD IgG	0.437724	0.0471987	<0.05
Spike-binding mBC CD21 MFI	BBIBP+AZD	Anti-S RBD IgG	0.0896104	0.699289	ns
Spike-binding mBC CD38 MFI	BBIBP+AZD	Anti-S RBD IgG	-0.198701	0.387882	ns
Spike-binding mBC CXCR5 MFI	BBIBP+AZD	Anti-S RBD IgG	0.138961	0.548018	ns
CM CD4+ cluster 9	BBIBP+AZD	Anti-S RBD IgG	0.0506494	0.827405	ns
EM CD8+ clusters 71&72	BBIBP+AZD	Anti-S RBD IgG	-0.245455	0.283517	ns
CD4-CD8- clusters 3&8	BBIBP+AZD	Anti-S RBD IgG	0.409091	0.0655582	ns
EM CD4+ T cells neg	BBIBP+AZD	Anti-S RBD IgG	-0.0831169	0.720203	ns
NAb	BBIBP+mRNA1273	S-induced IFNg	-0.0917329	0.78851	ns
Anti-S RBD IgG	BBIBP+mRNA1273	S-induced IFNg	0.076277	0.823611	ns
Anti-S RBD IgA	BBIBP+mRNA1273	S-induced IFNg	-0.454545	0.160145	ns
Spike-binding mBC CD21 MFI	BBIBP+mRNA1273	S-induced IFNg	0.0727273	0.831716	ns
Spike-binding mBC CD38 MFI	BBIBP+mRNA1273	S-induced IFNg	0.372727	0.258926	ns
Spike-binding mBC CXCR5 MFI	BBIBP+mRNA1273	S-induced IFNg	0.0727273	0.831716	ns
CM CD4+ cluster 9	BBIBP+mRNA1273	S-induced IFNg	-0.0181818	0.957685	ns
EM CD8+ clusters 71&72	BBIBP+mRNA1273	S-induced IFNg	0.636364	0.035287	<0.05
CD4-CD8- clusters 3&8	BBIBP+mRNA1273	S-induced IFNg	0.172727	0.611542	ns
EM CD4+ T cells neg	BBIBP+mRNA1273	S-induced IFNg	-0.390909	0.23454	ns
S-induced IFNg	BBIBP+mRNA1273	NAb	-0.0917329	0.78851	ns
Anti-S RBD IgG	BBIBP+mRNA1273	NAb	0.929077	3.32716e-09	<0.0001
Anti-S RBD IgA	BBIBP+mRNA1273	NAb	-0.0148426	0.950478	ns
Spike-binding mBC CD21 MFI	BBIBP+mRNA1273	NAb	-0.277999	0.235319	ns
Spike-binding mBC CD38 MFI	BBIBP+mRNA1273	NAb	-0.327976	0.158034	ns
Spike-binding mBC CXCR5 MFI	BBIBP+mRNA1273	NAb	-0.181949	0.442637	ns
CM CD4+ cluster 9	BBIBP+mRNA1273	NAb	0.228021	0.333594	ns
EM CD8+ clusters 71&72	BBIBP+mRNA1273	NAb	-0.250667	0.286436	ns
CD4-CD8- clusters 3&8	BBIBP+mRNA1273	NAb	-0.197566	0.403758	ns
EM CD4+ T cells neg	BBIBP+mRNA1273	NAb	0.135876	0.567872	ns
S-induced IFNg	BBIBP+mRNA1273	Anti-S RBD IgG	0.076277	0.823611	ns
NAb	BBIBP+mRNA1273	Anti-S RBD IgG	0.929077	3.32716e-09	<0.0001
Anti-S RBD IgA	BBIBP+mRNA1273	Anti-S RBD IgG	0.0228678	0.923763	ns
Spike-binding mBC CD21 MFI	BBIBP+mRNA1273	Anti-S RBD IgG	-0.276596	0.237788	ns
Spike-binding mBC CD38 MFI	BBIBP+mRNA1273	Anti-S RBD IgG	-0.390892	0.0883559	ns
Spike-binding mBC CXCR5 MFI	BBIBP+mRNA1273	Anti-S RBD IgG	-0.129535	0.586234	ns
CM CD4+ cluster 9	BBIBP+mRNA1273	Anti-S RBD IgG	0.138679	0.559835	ns
EM CD8+ clusters 71&72	BBIBP+mRNA1273	Anti-S RBD IgG	-0.222496	0.345755	ns
CD4-CD8- clusters 3&8	BBIBP+mRNA1273	Anti-S RBD IgG	-0.135631	0.568576	ns
EM CD4+ T cells neg	BBIBP+mRNA1273	Anti-S RBD IgG	0.220972	0.349154	ns
NAb	BBIBP+BBIBP	S-induced IFNg	-0.196959	0.448633	ns
Anti-S RBD IgG	BBIBP+BBIBP	S-induced IFNg	-0.00980993	0.970192	ns
Anti-S RBD IgA	BBIBP+BBIBP	S-induced IFNg	-0.188841	0.467914	ns
Spike-binding mBC CD21 MFI	BBIBP+BBIBP	S-induced IFNg	0.173657	0.520096	ns
Spike-binding mBC CD38 MFI	BBIBP+BBIBP	S-induced IFNg	0.126564	0.640447	ns
Spike-binding mBC CXCR5 MFI	BBIBP+BBIBP	S-induced IFNg	0.192789	0.474389	ns
CM CD4+ cluster 9	BBIBP+BBIBP	S-induced IFNg	0.442673	0.0751687	ns
EM CD8+ clusters 71&72	BBIBP+BBIBP	S-induced IFNg	0.625383	0.00725782	<0.05
CD4-CD8- clusters 3&8	BBIBP+BBIBP	S-induced IFNg	0.340895	0.180566	ns
EM CD4+ T cells neg	BBIBP+BBIBP	S-induced IFNg	-0.463519	0.0609339	ns
S-induced IFNg	BBIBP+BBIBP	NAb	-0.196959	0.448633	ns
Anti-S RBD IgG	BBIBP+BBIBP	NAb	0.585375	0.00265544	<0.05
Anti-S RBD IgA	BBIBP+BBIBP	NAb	0.594542	0.00218447	<0.05
Spike-binding mBC CD21 MFI	BBIBP+BBIBP	NAb	-0.112388	0.609659	ns
Spike-binding mBC CD38 MFI	BBIBP+BBIBP	NAb	-0.448493	0.0318362	<0.05
Spike-binding mBC CXCR5 MFI	BBIBP+BBIBP	NAb	-0.0890624	0.686129	ns
CM CD4+ cluster 9	BBIBP+BBIBP	NAb	0.0259549	0.904179	ns
EM CD8+ clusters 71&72	BBIBP+BBIBP	NAb	-0.161754	0.450175	ns
CD4-CD8- clusters 3&8	BBIBP+BBIBP	NAb	0.186319	0.383364	ns
EM CD4+ T cells neg	BBIBP+BBIBP	NAb	0.0301262	0.888865	ns
S-induced IFNg	BBIBP+BBIBP	Anti-S RBD IgG	-0.00980993	0.970192	ns
NAb	BBIBP+BBIBP	Anti-S RBD IgG	0.585375	0.00265544	<0.05
Anti-S RBD IgA	BBIBP+BBIBP	Anti-S RBD IgG	0.450533	0.0271496	<0.05
Spike-binding mBC CD21 MFI	BBIBP+BBIBP	Anti-S RBD IgG	-0.0839921	0.703186	ns
Spike-binding mBC CD38 MFI	BBIBP+BBIBP	Anti-S RBD IgG	-0.182806	0.403782	ns
Spike-binding mBC CXCR5 MFI	BBIBP+BBIBP	Anti-S RBD IgG	-0.1917	0.38089	ns
CM CD4+ cluster 9	BBIBP+BBIBP	Anti-S RBD IgG	0.0147826	0.945342	ns
EM CD8+ clusters 71&72	BBIBP+BBIBP	Anti-S RBD IgG	-0.0591304	0.783735	ns
CD4-CD8- clusters 3&8	BBIBP+BBIBP	Anti-S RBD IgG	0.224348	0.291923	ns
EM CD4+ T cells neg	BBIBP+BBIBP	Anti-S RBD IgG	-0.0817391	0.70417	ns
NAb	Sput_26+Sput_26	S-induced IFNg	-0.13822	0.584411	ns
Anti-S RBD IgG	Sput_26+Sput_26	S-induced IFNg	-0.0773994	0.760167	ns
Anti-S RBD IgA	Sput_26+Sput_26	S-induced IFNg	-0.0599174	0.813301	ns
Spike-binding mBC CD21 MFI	Sput_26+Sput_26	S-induced IFNg	0.162023	0.520665	ns
Spike-binding mBC CD38 MFI	Sput_26+Sput_26	S-induced IFNg	0.102167	0.686655	ns
Spike-binding mBC CXCR5 MFI	Sput_26+Sput_26	S-induced IFNg	-0.145511	0.564541	ns
CM CD4+ cluster 9	Sput_26+Sput_26	S-induced IFNg	0.0835913	0.741577	ns
EM CD8+ clusters 71&72	Sput_26+Sput_26	S-induced IFNg	0.0691434	0.785148	ns
CD4-CD8- clusters 3&8	Sput_26+Sput_26	S-induced IFNg	0.0588235	0.816654	ns
EM CD4+ T cells neg	Sput_26+Sput_26	S-induced IFNg	-0.306502	0.216064	ns
S-induced IFNg	Sput_26+Sput_26	NAb	-0.13822	0.584411	ns
Anti-S RBD IgG	Sput_26+Sput_26	NAb	0.862796	1.18182e-07	<0.0001
Anti-S RBD IgA	Sput_26+Sput_26	NAb	0.151354	0.490586	ns
Spike-binding mBC CD21 MFI	Sput_26+Sput_26	NAb	-0.452325	0.0302297	<0.05
Spike-binding mBC CD38 MFI	Sput_26+Sput_26	NAb	-0.386771	0.0682809	ns
Spike-binding mBC CXCR5 MFI	Sput_26+Sput_26	NAb	-0.464428	0.0255753	<0.05
CM CD4+ cluster 9	Sput_26+Sput_26	NAb	-0.116485	0.596599	ns
EM CD8+ clusters 71&72	Sput_26+Sput_26	NAb	0.135143	0.53868	ns
CD4-CD8- clusters 3&8	Sput_26+Sput_26	NAb	-0.0721098	0.743693	ns
EM CD4+ T cells neg	Sput_26+Sput_26	NAb	0.0161365	0.941745	ns
S-induced IFNg	Sput_26+Sput_26	Anti-S RBD IgG	-0.0773994	0.760167	ns
NAb	Sput_26+Sput_26	Anti-S RBD IgG	0.862796	1.18182e-07	<0.0001
Anti-S RBD IgA	Sput_26+Sput_26	Anti-S RBD IgG	0.223925	0.304356	ns
Spike-binding mBC CD21 MFI	Sput_26+Sput_26	Anti-S RBD IgG	-0.38834	0.0670729	ns
Spike-binding mBC CD38 MFI	Sput_26+Sput_26	Anti-S RBD IgG	-0.5	0.0151179	<0.05
Spike-binding mBC CXCR5 MFI	Sput_26+Sput_26	Anti-S RBD IgG	-0.351779	0.0997449	ns
CM CD4+ cluster 9	Sput_26+Sput_26	Anti-S RBD IgG	0.114625	0.602516	ns
EM CD8+ clusters 71&72	Sput_26+Sput_26	Anti-S RBD IgG	0.048419	0.826348	ns
CD4-CD8- clusters 3&8	Sput_26+Sput_26	Anti-S RBD IgG	0.102767	0.640782	ns
EM CD4+ T cells neg	Sput_26+Sput_26	Anti-S RBD IgG	-0.272727	0.208013	ns
NAb	Sput_26+Ad5	S-induced IFNg	0.669795	0.00630034	<0.05
Anti-S RBD IgG	Sput_26+Ad5	S-induced IFNg	0.521429	0.0462192	<0.05
Anti-S RBD IgA	Sput_26+Ad5	S-induced IFNg	0.257143	0.35486	ns
Spike-binding mBC CD21 MFI	Sput_26+Ad5	S-induced IFNg	-0.360714	0.186554	ns
Spike-binding mBC CD38 MFI	Sput_26+Ad5	S-induced IFNg	-0.589286	0.0207944	<0.05
Spike-binding mBC CXCR5 MFI	Sput_26+Ad5	S-induced IFNg	-0.135714	0.62962	ns
CM CD4+ cluster 9	Sput_26+Ad5	S-induced IFNg	0.164286	0.558497	ns
EM CD8+ clusters 71&72	Sput_26+Ad5	S-induced IFNg	0.35	0.200945	ns
CD4-CD8- clusters 3&8	Sput_26+Ad5	S-induced IFNg	-0.132143	0.638744	ns
EM CD4+ T cells neg	Sput_26+Ad5	S-induced IFNg	-0.114286	0.685066	ns
S-induced IFNg	Sput_26+Ad5	NAb	0.669795	0.00630034	<0.05
Anti-S RBD IgG	Sput_26+Ad5	NAb	0.899704	2.86884e-08	<0.0001
Anti-S RBD IgA	Sput_26+Ad5	NAb	0.297902	0.189661	ns
Spike-binding mBC CD21 MFI	Sput_26+Ad5	NAb	-0.194603	0.397943	ns
Spike-binding mBC CD38 MFI	Sput_26+Ad5	NAb	-0.510499	0.0180478	<0.05
Spike-binding mBC CXCR5 MFI	Sput_26+Ad5	NAb	-0.214596	0.350236	ns
CM CD4+ cluster 9	Sput_26+Ad5	NAb	0.0933027	0.687489	ns
EM CD8+ clusters 71&72	Sput_26+Ad5	NAb	0.16128	0.484917	ns
CD4-CD8- clusters 3&8	Sput_26+Ad5	NAb	-0.318562	0.159301	ns
EM CD4+ T cells neg	Sput_26+Ad5	NAb	0.201267	0.381657	ns
S-induced IFNg	Sput_26+Ad5	Anti-S RBD IgG	0.521429	0.0462192	<0.05
NAb	Sput_26+Ad5	Anti-S RBD IgG	0.899704	2.86884e-08	<0.0001
Anti-S RBD IgA	Sput_26+Ad5	Anti-S RBD IgG	0.145455	0.529283	ns
Spike-binding mBC CD21 MFI	Sput_26+Ad5	Anti-S RBD IgG	-0.396104	0.0754764	ns
Spike-binding mBC CD38 MFI	Sput_26+Ad5	Anti-S RBD IgG	-0.585714	0.00527342	<0.05
Spike-binding mBC CXCR5 MFI	Sput_26+Ad5	Anti-S RBD IgG	-0.274026	0.229352	ns
CM CD4+ cluster 9	Sput_26+Ad5	Anti-S RBD IgG	0.087013	0.707631	ns
EM CD8+ clusters 71&72	Sput_26+Ad5	Anti-S RBD IgG	0.176623	0.443748	ns
CD4-CD8- clusters 3&8	Sput_26+Ad5	Anti-S RBD IgG	-0.381818	0.0876405	ns
EM CD4+ T cells neg	Sput_26+Ad5	Anti-S RBD IgG	0.153247	0.507204	ns
NAb	AZD+Ad5	S-induced IFNg	0.210662	0.469735	ns
Anti-S RBD IgG	AZD+Ad5	S-induced IFNg	0.516484	0.0586372	ns
Anti-S RBD IgA	AZD+Ad5	S-induced IFNg	-0.105611	0.719353	ns
Spike-binding mBC CD21 MFI	AZD+Ad5	S-induced IFNg	-0.107692	0.714031	ns
Spike-binding mBC CD38 MFI	AZD+Ad5	S-induced IFNg	-0.468132	0.0913764	ns
Spike-binding mBC CXCR5 MFI	AZD+Ad5	S-induced IFNg	0.107692	0.714031	ns
CM CD4+ cluster 9	AZD+Ad5	S-induced IFNg	0.287912	0.318193	ns
EM CD8+ clusters 71&72	AZD+Ad5	S-induced IFNg	0.428571	0.126274	ns
CD4-CD8- clusters 3&8	AZD+Ad5	S-induced IFNg	0.0857143	0.770785	ns
EM CD4+ T cells neg	AZD+Ad5	S-induced IFNg	-0.538462	0.0469761	<0.05
S-induced IFNg	AZD+Ad5	NAb	0.210662	0.469735	ns
Anti-S RBD IgG	AZD+Ad5	NAb	0.450875	0.052691	ns
Anti-S RBD IgA	AZD+Ad5	NAb	0.724574	0.000450045	<0.001
Spike-binding mBC CD21 MFI	AZD+Ad5	NAb	-0.156072	0.523444	ns
Spike-binding mBC CD38 MFI	AZD+Ad5	NAb	-0.0193815	0.937229	ns
Spike-binding mBC CXCR5 MFI	AZD+Ad5	NAb	0.140771	0.56541	ns
CM CD4+ cluster 9	AZD+Ad5	NAb	0.546762	0.0154159	<0.05
EM CD8+ clusters 71&72	AZD+Ad5	NAb	0.292763	0.223847	ns
CD4-CD8- clusters 3&8	AZD+Ad5	NAb	0.268281	0.26677	ns
EM CD4+ T cells neg	AZD+Ad5	NAb	-0.0540642	0.82601	ns
S-induced IFNg	AZD+Ad5	Anti-S RBD IgG	0.516484	0.0586372	ns
NAb	AZD+Ad5	Anti-S RBD IgG	0.450875	0.052691	ns
Anti-S RBD IgA	AZD+Ad5	Anti-S RBD IgG	0.250987	0.299985	ns
Spike-binding mBC CD21 MFI	AZD+Ad5	Anti-S RBD IgG	-0.207018	0.395116	ns
Spike-binding mBC CD38 MFI	AZD+Ad5	Anti-S RBD IgG	-0.250877	0.300204	ns
Spike-binding mBC CXCR5 MFI	AZD+Ad5	Anti-S RBD IgG	-0.0894737	0.715663	ns
CM CD4+ cluster 9	AZD+Ad5	Anti-S RBD IgG	0.315789	0.187821	ns
EM CD8+ clusters 71&72	AZD+Ad5	Anti-S RBD IgG	-0.0315789	0.897883	ns
CD4-CD8- clusters 3&8	AZD+Ad5	Anti-S RBD IgG	0.0140351	0.954524	ns
EM CD4+ T cells neg	AZD+Ad5	Anti-S RBD IgG	0.101754	0.678505	ns
NAb	mRNA1273+mRNA1273	S-induced IFNg	0.410391	0.492536	ns
Anti-S RBD IgG	mRNA1273+mRNA1273	S-induced IFNg	0.8	0.2	ns
Anti-S RBD IgA	mRNA1273+mRNA1273	S-induced IFNg	0.1	0.872889	ns
Spike-binding mBC CD21 MFI	mRNA1273+mRNA1273	S-induced IFNg	-0.3	0.623838	ns
Spike-binding mBC CD38 MFI	mRNA1273+mRNA1273	S-induced IFNg	0.6	0.284757	ns
Spike-binding mBC CXCR5 MFI	mRNA1273+mRNA1273	S-induced IFNg	-0.5	0.391002	ns
CM CD4+ cluster 9	mRNA1273+mRNA1273	S-induced IFNg	0.7	0.18812	ns
EM CD8+ clusters 71&72	mRNA1273+mRNA1273	S-induced IFNg	0.8	0.104088	ns
CD4-CD8- clusters 3&8	mRNA1273+mRNA1273	S-induced IFNg	0.6	0.284757	ns
EM CD4+ T cells neg	mRNA1273+mRNA1273	S-induced IFNg	-0.9	0.0373861	<0.05
S-induced IFNg	mRNA1273+mRNA1273	NAb	0.410391	0.492536	ns
Anti-S RBD IgG	mRNA1273+mRNA1273	NAb	0.541514	0.0853453	ns
Anti-S RBD IgA	mRNA1273+mRNA1273	NAb	0.122663	0.719371	ns
Spike-binding mBC CD21 MFI	mRNA1273+mRNA1273	NAb	0.551619	0.0785507	ns
Spike-binding mBC CD38 MFI	mRNA1273+mRNA1273	NAb	0.102844	0.763489	ns
Spike-binding mBC CXCR5 MFI	mRNA1273+mRNA1273	NAb	0.289834	0.387297	ns
CM CD4+ cluster 9	mRNA1273+mRNA1273	NAb	0.0433442	0.893599	ns
EM CD8+ clusters 71&72	mRNA1273+mRNA1273	NAb	0.299797	0.343781	ns
CD4-CD8- clusters 3&8	mRNA1273+mRNA1273	NAb	0.353978	0.258962	ns
EM CD4+ T cells neg	mRNA1273+mRNA1273	NAb	-0.437054	0.155402	ns
S-induced IFNg	mRNA1273+mRNA1273	Anti-S RBD IgG	0.8	0.2	ns
NAb	mRNA1273+mRNA1273	Anti-S RBD IgG	0.541514	0.0853453	ns
Anti-S RBD IgA	mRNA1273+mRNA1273	Anti-S RBD IgG	0.0552189	0.879576	ns
Spike-binding mBC CD21 MFI	mRNA1273+mRNA1273	Anti-S RBD IgG	0.357576	0.310376	ns
Spike-binding mBC CD38 MFI	mRNA1273+mRNA1273	Anti-S RBD IgG	0.272727	0.445838	ns
Spike-binding mBC CXCR5 MFI	mRNA1273+mRNA1273	Anti-S RBD IgG	-0.175758	0.627188	ns
CM CD4+ cluster 9	mRNA1273+mRNA1273	Anti-S RBD IgG	-0.0181818	0.957685	ns
EM CD8+ clusters 71&72	mRNA1273+mRNA1273	Anti-S RBD IgG	0.0181818	0.957685	ns
CD4-CD8- clusters 3&8	mRNA1273+mRNA1273	Anti-S RBD IgG	0.209091	0.537221	ns
EM CD4+ T cells neg	mRNA1273+mRNA1273	Anti-S RBD IgG	-0.563636	0.0709517	ns
